# Supplementary material for: Identification of an unrecognized circRNA associated with development of renal fibrosis
Source: Front Genet. 2023 Jan 4;13:964840. doi: 10.3389/fgene.2022.964840 (PMC9845265; doi:10.3389/fgene.2022.964840)
Supplement: Supplementary file 1 [file Table2.XLSX]

## Sheet: sheet1
N	Accession	Unused	Total	%Cov(95)	Name	GeneSymbol	MW [Da]	calc. pI	Peptides(95%)	SameSets	#of Peptides	#of Unique Peptides	Unique Pep. Seq	#of Spectra	#of Unique Spectra	Unique Spectra	OE_circ_0002158:OE_NC	OE_circ_0002158:OE_NC sd	OE_circ_0002158:OE_NC cv	OE_circ_0002158:OE_NC PVal	OE_circ_0002158:OE_NC adj. PVal	OE_circ_0002158:OE_NC State	GO function(Biological Process)	GO function(Cellular Component)	GO function(Molecular Function)	COG_function	Kegg_function	GO enrichment(Biological Process)	GO enrichment(Cellular Component)	GO enrichment(Molecular Function)	Kegg enrichment	Subcellular location	IPRs Desc
12	sp|P02751|FINC_HUMAN	151.76	152.53	43.56	Fibronectin OS=Homo sapiens OX=9606 GN=FN1 PE=1 SV=5	FN1	272319	5.2	157	--	85	85	ALVCTCYGGSR;AQITGYR;ATITGYR;CDPHEATCYDDGK;CDPVDQCQDSETGTFYQIGDSWEK;DAPIVNK;DLEVVAATPTSLLISWDAPAVTVR;DLQFVEVTDVK;DSMIWDCTCIGAGR;DTLTSRPAQGVVTTLENVSPPR;EESPLLIGQQSTVSDVPR;EINLAPDSSSVVVSGLMVATK;ESKPLTAQQTTK;EYLGAICSCTCFGGQR;FGFCPMAAHEEICTTNEGVMYR;FLATTPNSLLVSWQPPR;FTNIGPDTMR;FTQVTPTSLSAQWTPPNVQLTGYR;GATYNVIVEALK;GATYNVIVEALKDQQR;GDSPASSKPISINYR;GEWTCIAYSQLR;GEWTCKPIAEK;GFNCESKPEAEETCFDK;GFNCESKPEAEE…	583	583	1.1.1.1000.31;1.1.1.1003.30;1.1.1.1007.8;1.1.1.1035.6;1.1.1.1036.4;1.1.1.1036.5;1.1.1.1037.28;1.1.1.1046.25;1.1.1.1049.19;1.1.1.1052.24;1.1.1.1068.23;1.1.1.1069.26;1.1.1.1071.23;1.1.1.1074.23;1.1.1.1074.31;1.1.1.1077.31;1.1.1.1126.2;1.1.1.1129.5;1.1.1.698.25;1.1.1.748.11	0.31161	0.03	0.0963	2.47294e-10	8.94082e-08	down	metabolic process(GO:0008152);cellular process(GO:0009987);biological adhesion(GO:0022610);multicellular organismal process(GO:0032501);developmental process(GO:0032502);locomotion(GO:0040011);regulation of catalytic activity(GO:0050790);response to stimulus(GO:0050896);biological regulation(GO:0065007)	protein-containing complex(GO:0032991);cellular anatomical entity(GO:0110165)	structural molecule activity(GO:0005198);binding(GO:0005488);molecular function regulator(GO:0098772)	Carbohydrate transport and metabolism(G);Cell wall/membrane/envelope biogenesis(M);General function prediction only(R)	PI3K-Akt signaling pathway(ko04151);Focal adhesion(ko04510);ECM-receptor interaction(ko04512);Regulation of actin cytoskeleton(ko04810);AGE-RAGE signaling pathway in diabetic complications(ko04933);Amoebiasis(ko05146);Human papillomavirus infection(ko05165);Pathways in cancer(ko05200);Proteoglycans in cancer(ko05205)	GO:0071635,negative regulation of transforming growth factor beta production;GO:0051384,response to glucocorticoid;GO:0010039,response to iron ion;GO:0010952,positive regulation of peptidase activity;GO:0045773,positive regulation of axon extension;GO:0008360,regulation of cell shape;GO:0071380,cellular response to prostaglandin E stimulus;GO:0002931,response to ischemia;GO:0042493,response to dr…	GO:0005577,fibrinogen complex;GO:0072562,blood microparticle;GO:0070062,extracellular exosome;GO:0005604,basement membrane;GO:0005793,endoplasmic reticulum-Golgi intermediate compartment;GO:0016324,apical plasma membrane	GO:0005201,extracellular matrix structural constituent;GO:0042802,identical protein binding;GO:0045340,mercury ion binding;GO:0008201,heparin binding;GO:0016504,peptidase activator activity;GO:0005178,integrin binding;GO:0002020,protease binding	PI3K-Akt signaling pathway(ko04151);Focal adhesion(ko04510);ECM-receptor interaction(ko04512);Regulation of actin cytoskeleton(ko04810);AGE-RAGE signaling pathway in diabetic complications(ko04933);Bacterial invasion of epithelial cells(ko05100);Yersinia infection(ko05135);Amoebiasis(ko05146);Human papillomavirus infection(ko05165);Pathways in cancer(ko05200);Proteoglycans in cancer(ko05205);Smal…	extr(score:17)	Fibronectin, type I(IPR000083);Fibronectin type II domain(IPR000562);Fibronectin type III(IPR003961);Immunoglobulin-like fold(IPR013783);Kringle-like fold(IPR013806);Fibronectin type III superfamily(IPR036116);Fibronectin type II domain superfamily(IPR036943)
13	sp|P08670|VIME_HUMAN	143.96	145.19	84.55	Vimentin OS=Homo sapiens OX=9606 GN=VIM PE=1 SV=4	VIM	53651.2	4.8	312	--	79	72	AELEQLK;ASSPGGVYATR;DAINTEFK;DGQVINETSQHHDDLE;DNLAEDIMR;EEAENTLQSFR;EENFAVEAANYQDTIGR;EKLQEEMLQR;EKLQEEMLQREEAENTLQSFR;EMEENFAVEAANYQDTIGR;ETNLDSLPLVDTH;ETNLDSLPLVDTHS;ETNLDSLPLVDTHSK;FADLSEAANR;FADLSEAANRNNDALR;FANYIDK;FAVEAANYQDTIGR;FGGPGTASR;FLEQQNKILLAELEQLK;FSLADAINTEFK;FSSLNLR;GTNESLER;ILLAELEQLK;ILLAELEQLKG;ILLAELEQLKGQGK;ISLPLPNF;ISLPLPNFSSLN;ISLPLPNFSSLNLR;KVESLQEEIAFLK;KVESLQEEIAFLKK;LD…	1481	1390	1.1.1.1005.18;1.1.1.1008.13;1.1.1.1011.15;1.1.1.1011.19;1.1.1.1014.15;1.1.1.1017.19;1.1.1.1025.13;1.1.1.1029.16;1.1.1.1030.25;1.1.1.1030.4;1.1.1.1031.28;1.1.1.1032.15;1.1.1.1067.13;1.1.1.1068.22;1.1.1.1070.18;1.1.1.1073.15;1.1.1.1092.21;1.1.1.1095.19;1.1.1.1099.14;1.1.1.1113.6	0.472013	0.13	0.2754	1.73321e-05	0.000260112	down	cellular process(GO:0009987);multicellular organismal process(GO:0032501);developmental process(GO:0032502);biological process involved in interspecies interaction between organisms(GO:0044419);biological regulation(GO:0065007)	protein-containing complex(GO:0032991);cellular anatomical entity(GO:0110165)	structural molecule activity(GO:0005198);binding(GO:0005488);transcription regulator activity(GO:0140110)	--	MicroRNAs in cancer(ko05206)	GO:0010977,negative regulation of neuron projection development;GO:0010628,positive regulation of gene expression;GO:0006357,regulation of transcription by RNA polymerase II;GO:0016032,viral process;GO:0030049,muscle filament sliding;GO:0045109,intermediate filament organization;GO:0060395,SMAD protein signal transduction;GO:0014002,astrocyte development;GO:0070307,lens fiber cell development;GO:…	GO:0005777,peroxisome;GO:0070062,extracellular exosome;GO:0031252,cell leading edge;GO:0005882,intermediate filament;GO:0005667,transcription regulator complex;GO:0005829,cytosol;GO:0005925,focal adhesion;GO:0005886,plasma membrane;GO:0043005,neuron projection	GO:0005200,structural constituent of cytoskeleton;GO:0097110,scaffold protein binding;GO:1990254,keratin filament binding;GO:0042802,identical protein binding;GO:0003700,DNA-binding transcription factor activity;GO:0005212,structural constituent of eye lens;GO:0005515,protein binding;GO:0003725,double-stranded RNA binding;GO:0008022,protein C-terminus binding;GO:0003677,DNA binding	Epstein-Barr virus infection(ko05169);MicroRNAs in cancer(ko05206)	nucl(score:14)	Intermediate filament head, DNA-binding domain(IPR006821);Intermediate filament protein, conserved site(IPR018039);Vimentin(IPR027699);Intermediate filament, rod domain(IPR039008);Intermediate filament, rod domain, coil 1B(IPR042180)
15	con-P02769	137.84	138.13	82.37	SWISS-PROT:P02769 (Bos taurus) Bovine serum albumin precursor	--	69292.7	6.1	206	--	74	72	AEFVEVTK;ALKAWSVAR;AWSVAR;CASIQK;CCAADDKEACFAVEGPK;CCTESLVNR;CCTKPESER;CTEDYLSLILNR;DAFLGSFLYEYSR;DAIPENLPPLTADFAEDKDVCK;DDPHACYSTVFDK;DDSPDLPK;DLGEEHFK;EACFAVEGPK;ECCDKPLLEK;ECCHGDLLECADDR;ECCHGDLLECADDRADLAK;ENFVAFVDK;ETYGDMADCCEK;EYEATLEECCAK;EYEATLEECCAKDDPHACYSTVFDK;FKDLGEEHFK;FPKAEFVEVTK;FSALTPDETYVPK;FVAFVDK;FYAPELLYYANK;GACLLPK;GLVLIAFSQYLQQCPFDEHVK;HADICTLPDTEK;HLVDEPQNLIK;HPEYAVSVLLR;HP…	933	898	1.1.1.1035.4;1.1.1.1050.16;1.1.1.1053.11;1.1.1.1087.28;1.1.1.1090.6;1.1.1.1091.28;1.1.1.1142.4;1.1.1.1150.29;1.1.1.1153.3;1.1.1.1185.27;1.1.1.1188.2;1.1.1.1188.29;1.1.1.1193.4;1.1.1.1213.3;1.1.1.1217.4;1.1.1.1228.22;1.1.1.1231.3;1.1.1.1235.16;1.1.1.1238.17;1.1.1.1241.11	0.163984	0.06	0.3659	1.88807e-06	5.48091e-05	down	metabolic process(GO:0008152);cellular process(GO:0009987);biological process involved in interspecies interaction between organisms(GO:0044419);response to stimulus(GO:0050896);localization(GO:0051179);biological regulation(GO:0065007);detoxification(GO:0098754)	protein-containing complex(GO:0032991);cellular anatomical entity(GO:0110165)	binding(GO:0005488);antioxidant activity(GO:0016209)	--	Thyroid hormone synthesis(ko04918)	GO:0015721,bile acid and bile salt transport;GO:0009267,cellular response to starvation;GO:0046010,positive regulation of circadian sleep/wake cycle, non-REM sleep;GO:0043297,apical junction assembly;GO:0001895,retina homeostasis;GO:0070541,response to platinum ion;GO:0046689,response to mercury ion;GO:0006898,receptor-mediated endocytosis;GO:0090162,establishment of epithelial cell polarity;GO:0…	GO:0005634,nucleus;GO:0045095,keratin filament;GO:0005604,basement membrane;GO:0005814,centriole;GO:0005829,cytosol;GO:0005794,Golgi apparatus;GO:0031093,platelet alpha granule lumen;GO:0097539,ciliary transition fiber;GO:0005783,endoplasmic reticulum;GO:0070062,extracellular exosome;GO:0072562,blood microparticle;GO:0043209,myelin sheath;GO:0000922,spindle pole;GO:0043296,apical junction complex	GO:0016209,antioxidant activity;GO:0008144,drug binding;GO:0019825,oxygen binding;GO:0042802,identical protein binding;GO:0008270,zinc ion binding;GO:0015643,toxic substance binding;GO:0051087,chaperone binding;GO:0005504,fatty acid binding;GO:0030170,pyridoxal phosphate binding;GO:0019899,enzyme binding;GO:0003677,DNA binding;GO:0005507,copper ion binding	Thyroid hormone synthesis(ko04918)	extr(score:27)	ALB/AFP/VDB(IPR000264);Serum albumin, N-terminal(IPR014760);Serum albumin, conserved site(IPR020857);Serum albumin-like(IPR020858);Serum albumin/Alpha-fetoprotein/Afamin(IPR021177)
26	sp|P14625|ENPL_HUMAN	102.36	102.76	60.27	Endoplasmin OS=Homo sapiens OX=9606 GN=HSP90B1 PE=1 SV=1	HSP90B1	92468.1	4.5	113	--	57	52	AQAYQTGK;AVVSQR;DDEVDVDGTVEEDLGK;DISTNYYASQK;EAESSPFVER;EAVEKEFEPLLNWMK;EEASDYLELDTIK;EEEAIQLDGLNASQIR;EFEPLLNWM;EFEPLLNWMK;EFGTNIK;EGSRTDDEVVQREEEAIQLDGLNASQIR;EGVKFDESEK;ESTAEKDEL;ETLQQHK;EVEEDEYK;EVEEDEYKAFYK;FAFQAEVNR;FDESEK;FQNVAK;FQSSHHPTDITSLDQYVER;GLFDEYGSK;GTTITLVLK;GVVDSDDLPLNVSR;IADDKYNDTFWK;IYFMAGSSR;KEAESSPFVER;KGYEVIYLTEPVDEYCIQALPEFDGKR;KTFEINPR;KYSQFINFPIYVWSSK;LGVIEDHSNR;LIINSLYK…	441	380	1.1.1.1008.15;1.1.1.1010.27;1.1.1.1020.22;1.1.1.1024.31;1.1.1.1027.15;1.1.1.1031.31;1.1.1.1043.23;1.1.1.1049.25;1.1.1.1101.13;1.1.1.1207.16;1.1.1.1210.21;1.1.1.1234.11;1.1.1.681.17;1.1.1.756.20;1.1.1.759.21;1.1.1.767.26;1.1.1.768.30;1.1.1.770.30;1.1.1.781.28;1.1.1.796.18	0.495259	0.15	0.3028	8.62463e-05	0.000788509	down	metabolic process(GO:0008152);cellular process(GO:0009987);regulation of catalytic activity(GO:0050790);response to stimulus(GO:0050896);localization(GO:0051179);biological regulation(GO:0065007)	protein-containing complex(GO:0032991);cellular anatomical entity(GO:0110165)	binding(GO:0005488)	Posttranslational modification, protein turnover, chaperones(O)	Protein processing in endoplasmic reticulum(ko04141);PI3K-Akt signaling pathway(ko04151);Estrogen signaling pathway(ko04915);Thyroid hormone synthesis(ko04918);Salmonella infection(ko05132);Pathways in cancer(ko05200)	GO:0006898,receptor-mediated endocytosis;GO:0051208,sequestering of calcium ion;GO:0043066,negative regulation of apoptotic process;GO:0031247,actin rod assembly;GO:0030970,retrograde protein transport, ER to cytosol;GO:0034975,protein folding in endoplasmic reticulum;GO:0036500,ATF6-mediated unfolded protein response;GO:0030433,ubiquitin-dependent ERAD pathway;GO:0071318,cellular response to ATP…	GO:0042470,melanosome;GO:0005790,smooth endoplasmic reticulum;GO:0030496,midbody;GO:0070062,extracellular exosome;GO:0048471,perinuclear region of cytoplasm;GO:0005829,cytosol;GO:0005925,focal adhesion;GO:0005634,nucleus;GO:0005886,plasma membrane;GO:0016529,sarcoplasmic reticulum;GO:0005789,endoplasmic reticulum membrane;GO:0071682,endocytic vesicle lumen;GO:0031012,extracellular matrix;GO:00346…	GO:0005524,ATP binding;GO:0019903,protein phosphatase binding;GO:0005509,calcium ion binding;GO:0046790,virion binding;GO:0003723,RNA binding;GO:0050750,low-density lipoprotein particle receptor binding;GO:0051082,unfolded protein binding	Protein processing in endoplasmic reticulum(ko04141);PI3K-Akt signaling pathway(ko04151);IL-17 signaling pathway(ko04657);Estrogen signaling pathway(ko04915);Thyroid hormone synthesis(ko04918);Salmonella infection(ko05132);Pathways in cancer(ko05200);Prostate cancer(ko05215);Fluid shear stress and atherosclerosis(ko05418)	E.R.(score:22.5);E.R._golg(score:12)	Heat shock protein Hsp90 family(IPR001404);Histidine kinase/HSP90-like ATPase(IPR003594);Heat shock protein Hsp90, conserved site(IPR019805);Ribosomal protein S5 domain 2-type fold(IPR020568);Heat shock protein Hsp90, N-terminal(IPR020575);Histidine kinase/HSP90-like ATPase superfamily(IPR036890);HSP90, C-terminal domain(IPR037196)
27	sp|P10809|CH60_HUMAN	100.98	102.22	71.38	60 kDa heat shock protein, mitochondrial OS=Homo sapiens OX=9606 GN=HSPD1 PE=1 SV=2	HSPD1	61054.2	5.5	169	--	53	53	AAVEEGIVLGGGC;AAVEEGIVLGGGCALLR;AGVEGSLIVEK;ALMLQGVDLLADAVAVTMGPK;ALMLQGVDLLADAVAVTMGPKG;APGFGDNR;APGFGDNRK;CEFQDAYVLLSEK;CIPALDSLTPANEDQK;DDAMLLK;DDAMLLKG;DGVTVAK;DRVTDALNATR;EEAGDGTTTATVLAR;EFQDAYVLLSEK;FGADAR;GANPVEIR;GIIDPTK;GVMLAVDAVIAELK;GVMLAVDAVIAELKK;GYISPYFINTSK;IANAHRKPLVIIAEDVDGEALSTLVLNR;IGIEIIK;IGIEIIKR;IMQSSSEVGYDAMAGDFVNMVEK;IPAMTIAK;IQEIIEQLDVTTSEYEK;IQEIIEQLDVTTSEYEKEK;ISSIQSIVP…	705	700	1.1.1.1002.21;1.1.1.1005.14;1.1.1.1011.17;1.1.1.1058.15;1.1.1.1062.16;1.1.1.1065.18;1.1.1.1068.13;1.1.1.1071.31;1.1.1.1136.24;1.1.1.1139.17;1.1.1.1221.9;1.1.1.1224.12;1.1.1.1226.22;1.1.1.1226.7;1.1.1.708.6;1.1.1.711.7;1.1.1.717.17;1.1.1.756.30;1.1.1.777.17;1.1.1.777.31	0.446031	0.12	0.2691	1.8553e-05	0.000272271	down	immune system process(GO:0002376);metabolic process(GO:0008152);cellular process(GO:0009987);multicellular organismal process(GO:0032501);biological process involved in interspecies interaction between organisms(GO:0044419);regulation of catalytic activity(GO:0050790);response to stimulus(GO:0050896);localization(GO:0051179);biological regulation(GO:0065007)	protein-containing complex(GO:0032991);cellular anatomical entity(GO:0110165)	catalytic activity(GO:0003824);binding(GO:0005488);protein folding chaperone(GO:0044183)	Posttranslational modification, protein turnover, chaperones(O)	RNA degradation(ko03018);Longevity regulating pathway - worm(ko04212);Legionellosis(ko05134);Tuberculosis(ko05152)	GO:0032760,positive regulation of tumor necrosis factor production;GO:0043032,positive regulation of macrophage activation;GO:0051085,chaperone cofactor-dependent protein refolding;GO:0032733,positive regulation of interleukin-10 production;GO:0042220,response to cocaine;GO:0050729,positive regulation of inflammatory response;GO:0050821,protein stabilization;GO:0042026,protein refolding;GO:004352…	GO:0046696,lipopolysaccharide receptor complex;GO:0005769,early endosome;GO:0070062,extracellular exosome;GO:0005759,mitochondrial matrix;GO:0005782,peroxisomal matrix;GO:0009986,cell surface;GO:0043209,myelin sheath;GO:0030061,mitochondrial crista;GO:0005905,clathrin-coated pit;GO:0019907,cyclin-dependent protein kinase activating kinase holoenzyme complex;GO:0042588,zymogen granule;GO:0005615,e…	GO:0003725,double-stranded RNA binding;GO:0031625,ubiquitin protein ligase binding;GO:0046982,protein heterodimerization activity;GO:0051087,chaperone binding;GO:0002020,protease binding;GO:0003688,DNA replication origin binding;GO:0044877,protein-containing complex binding;GO:0005524,ATP binding;GO:0016887,ATPase activity;GO:0051787,misfolded protein binding;GO:0003723,RNA binding;GO:0002039,p53…	RNA degradation(ko03018);Longevity regulating pathway - worm(ko04212);Type I diabetes mellitus(ko04940);Legionellosis(ko05134);Tuberculosis(ko05152)	mito(score:30)	Chaperonin Cpn60(IPR001844);Chaperonin Cpn60/TCP-1 family(IPR002423);Chaperonin Cpn60, conserved site(IPR018370);GroEL-like apical domain superfamily(IPR027409);TCP-1-like chaperonin intermediate domain superfamily(IPR027410);GroEL-like equatorial domain superfamily(IPR027413)
56	sp|P04843|RPN1_HUMAN	76.28	76.58	61.78	Dolichyl-diphosphooligosaccharide--protein glycosyltransferase subunit 1 OS=Homo sapiens OX=9606 GN=RPN1 PE=1 SV=1	RPN1	68568.8	6.3	56	--	37	37	ALTSEIALLQSR;APDELHYTYLDTFGR;APDELHYTYLDTFGRPVIVAY;APDELHYTYLDTFGRPVIVAYK;ATSFLLALEPELEAR;DISTLNSGK;DTYIENEK;DVPAYSQDTFK;FPLFGGWK;FVDHVFDEQVIDSLTVK;GEDEEENNLEVR;HFDETVNR;HTGAVLK;IDHILDAL;IILPEGAK;ISVIVETVYTHVLHPYPTQITQSEK;LAHLGVQVK;LDAQVK;LKTEGSDLCDR;LLALEPELEAR;LPVALDPGAK;NIEIDSPYEISR;NLVEQHIQDIVVHYTFNK;NVESYTK;QFVVFEGNHYFYSPYPTK;QPDSGISSIR;SEDLLDYGPFR;SLETEHK;SSEAPPLINEDVK;SSEAPPLINEDVKR;TEGSDL…	252	252	1.1.1.1171.14;1.1.1.1174.12;1.1.1.1177.11;1.1.1.1180.19;1.1.1.1244.8;1.1.1.685.23;1.1.1.755.30;1.1.1.764.28;1.1.1.767.28;1.1.1.796.27;1.1.1.799.29;1.1.1.852.5;1.1.1.855.10;1.1.1.858.7;1.1.1.905.14;1.1.1.951.20;1.1.1.954.20;10.1.1.1020.6;10.1.1.1220.10;10.1.1.1222.15	0.429917	0.09	0.2094	2.20628e-06	6.27963e-05	down	metabolic process(GO:0008152);cellular process(GO:0009987);localization(GO:0051179)	protein-containing complex(GO:0032991);cellular anatomical entity(GO:0110165)	catalytic activity(GO:0003824);binding(GO:0005488)	--	Metabolic pathways(ko01100);Protein processing in endoplasmic reticulum(ko04141)	GO:0015833,peptide transport;GO:0018279,protein N-linked glycosylation via asparagine	GO:0008250,oligosaccharyltransferase complex;GO:0016021,integral component of membrane;GO:0042470,melanosome;GO:0031012,extracellular matrix;GO:0005791,rough endoplasmic reticulum	GO:0004579,dolichyl-diphosphooligosaccharide-protein glycotransferase activity;GO:0005515,protein binding;GO:0003723,RNA binding	N-Glycan biosynthesis(ko00510);Various types of N-glycan biosynthesis(ko00513);Metabolic pathways(ko01100);Protein processing in endoplasmic reticulum(ko04141)	E.R.(score:13)	Ribophorin I(IPR007676)
63	sp|P38646|GRP75_HUMAN	73.68	78.15	53.76	Stress-70 protein, mitochondrial OS=Homo sapiens OX=9606 GN=HSPA9 PE=1 SV=2	HSPA9	73679.9	6	77	--	37	35	AMQDAEVSK;AQFEGIVTDLIR;ASNGDAWVEAHGK;DAGQISGLNVLR;DDIENMVK;DNMALQR;EQQIVIQSSGGLSK;EQQIVIQSSGGLSKDDIENMVK;ETAENYLGHTAK;ETGVDLTK;ETGVDLTKDNMALQR;GVFEVK;LFEMAYK;LKEEISK;LLGQFTLIGIPPAPR;LVGMPAK;LYSPSQIGAF;LYSPSQIGAFVLMK;MEEFKDQLPADECNK;QAASSLQQASLK;QAVTNPNNTFYATK;RAQFEGIVTDLIR;RYDDPEVQK;SDIGEVILVGGMTR;SLGIETLGGVFTK;SQVFSTAADGQTQVEIK;STNGDTFLGGEDFDQALLR;TIAPCQK;TTPSVVAFTADGER;VEAVNMAEGIIHDTETK;VINEPTA…	354	317	1.1.1.1085.23;1.1.1.1101.25;1.1.1.1104.24;1.1.1.1107.24;1.1.1.1127.27;1.1.1.1130.27;1.1.1.1164.9;1.1.1.1167.10;1.1.1.1170.6;1.1.1.1170.7;1.1.1.704.13;1.1.1.771.26;1.1.1.774.28;1.1.1.839.31;1.1.1.842.30;1.1.1.871.31;1.1.1.874.31;1.1.1.961.24;10.1.1.1004.31;10.1.1.1007.18	0.437436	0.03	0.0686	3.88307e-10	9.65185e-08	down	cellular process(GO:0009987);response to stimulus(GO:0050896);localization(GO:0051179);biological regulation(GO:0065007)	cellular anatomical entity(GO:0110165)	binding(GO:0005488)	Posttranslational modification, protein turnover, chaperones(O)	RNA degradation(ko03018);Longevity regulating pathway - worm(ko04212);Tuberculosis(ko05152)	GO:0051593,response to folic acid;GO:0043066,negative regulation of apoptotic process;GO:0006457,protein folding;GO:0097068,response to thyroxine;GO:0045647,negative regulation of erythrocyte differentiation;GO:0009636,response to toxic substance;GO:0006611,protein export from nucleus;GO:1902037,negative regulation of hematopoietic stem cell differentiation;GO:0071347,cellular response to interle…	GO:0005925,focal adhesion;GO:0070062,extracellular exosome;GO:0042645,mitochondrial nucleoid;GO:0043209,myelin sheath;GO:0031012,extracellular matrix;GO:0005730,nucleolus	GO:0017134,fibroblast growth factor binding;GO:0003723,RNA binding;GO:0005524,ATP binding;GO:0031625,ubiquitin protein ligase binding;GO:0051082,unfolded protein binding;GO:0031072,heat shock protein binding	RNA degradation(ko03018);Longevity regulating pathway - worm(ko04212);Tuberculosis(ko05152)	cyto_mito(score:16.3333);mito(score:26)	Chaperone DnaK(IPR012725);Heat shock protein 70 family(IPR013126);Heat shock protein 70, conserved site(IPR018181);Heat shock protein 70kD, peptide-binding domain superfamily(IPR029047);Heat shock protein 70kD, C-terminal domain superfamily(IPR029048);ATPase, nucleotide binding domain(IPR043129)
66	sp|Q86VP6|CAND1_HUMAN	72.59	74.35	32.03	Cullin-associated NEDD8-dissociated protein 1 OS=Homo sapiens OX=9606 GN=CAND1 PE=1 SV=2	CAND1	136374	5.5	40	--	36	35	AADIDQEVK;ADVFHAYLSLLK;ALTLIAGSPLK;AVAALLTIPEAEK;CLDAVVSTR;CLGPLVSK;DISSIGLK;DLFTCTIK;DLLDTVLPHLYNETK;DSIKLDDDSER;EGPAVVGQFIQDVK;EVEMGPFK;FCNVDDDELR;FCNVDDDELREYCIQAFESFVR;FTISDHPQPIDPLLK;GYLISGSSYAR;HTVDDGLDIR;IGEYLEK;IIPLVVK;ITSEALLVTQQLVK;LGTLSALDILIK;LSTLCPSAVLQR;LTLIDPETLLPR;MLTGPVYSQSTALTHK;NCIGDFLK;NGEVQNLAVK;NVVAECLGK;QSYYSIAK;SVILEAFSSPSEEVK;TLEDPDLNVR;TVSPALISR;TYIQCIAAISR;VALVTFNSAAHNK…	136	134	1.1.1.1030.18;1.1.1.1205.8;1.1.1.1208.8;1.1.1.1211.5;1.1.1.1214.6;1.1.1.752.16;1.1.1.832.27;1.1.1.859.24;1.1.1.940.16;1.1.1.940.17;1.1.1.943.21;10.1.1.1128.21;10.1.1.1135.19;10.1.1.1183.6;10.1.1.1186.2;10.1.1.1189.9;10.1.1.901.11;10.1.1.947.21;10.1.1.950.26;10.1.1.953.26	2.02699	0.48	0.2368	2.63002e-05	0.000340704	up	metabolic process(GO:0008152);cellular process(GO:0009987);developmental process(GO:0032502);regulation of catalytic activity(GO:0050790);biological regulation(GO:0065007)	protein-containing complex(GO:0032991);cellular anatomical entity(GO:0110165)	binding(GO:0005488)	--	--	GO:0010265,SCF complex assembly;GO:0043086,negative regulation of catalytic activity;GO:0045899,positive regulation of RNA polymerase II transcription preinitiation complex assembly;GO:0030154,cell differentiation;GO:0016567,protein ubiquitination	GO:0031461,cullin-RING ubiquitin ligase complex;GO:0005654,nucleoplasm;GO:0016020,membrane;GO:0070062,extracellular exosome;GO:0005794,Golgi apparatus	GO:0017025,TBP-class protein binding	--	cyto(score:21.5);cyto_nucl(score:14.5)	Armadillo-like helical(IPR011989);TATA-binding protein interacting (TIP20)(IPR013932);Armadillo-type fold(IPR016024);Cullin-associated NEDD8-dissociated protein 1/2(IPR039852)
67	sp|P11021|BIP_HUMAN	71.88	81.54	55.35	Endoplasmic reticulum chaperone BiP OS=Homo sapiens OX=9606 GN=HSPA5 PE=1 SV=2	HSPA5	72332.4	4.8	117	--	41	37	AKFEELNMDLFR;DAGTIAGLNVMR;DNHLLGTFDLTGIPPAPR;EFFNGKEPSR;ELEEIVQPIISK;ETAEAYLGK;FEELNMDLFR;GRTWNDPSVQQDIK;IEIESFYEGEDFSETLTR;IEWLESHQDADIEDFK;IINEPTAAAIAYGLDKR;ITITNDQNR;ITPSYVAFTPEGER;KKELEEIVQPIISK;KSDIDEIVLVGGSTR;KSQIFSTASDNQPTVTIK;KVTHAVVTVPAYFNDAQR;LIGDAAKNQLTSNPENTVFDAK;LTPEEIER;LYGSAGPPPTGEEDTAEKDEL;MKETAEAYLGK;MVNDAEK;NELESYAYSLK;NGRVEIIANDQGNR;NKITITNDQNR;NQLTSNPENTVFDAK;NTVVPTK;SDIDEIVLV…	636	523	1.1.1.1042.6;1.1.1.1044.28;1.1.1.1047.29;1.1.1.1050.30;1.1.1.1053.24;1.1.1.1094.26;1.1.1.1097.5;1.1.1.1111.11;1.1.1.1114.12;1.1.1.1146.29;1.1.1.1151.26;1.1.1.1228.8;1.1.1.1232.20;1.1.1.1235.3;1.1.1.1238.5;1.1.1.1241.3;1.1.1.1244.4;1.1.1.1247.2;1.1.1.1250.2;1.1.1.1254.4	0.492585	0.11	0.2233	1.65262e-05	0.000251818	down	metabolic process(GO:0008152);cellular process(GO:0009987);biological adhesion(GO:0022610);developmental process(GO:0032502);response to stimulus(GO:0050896);regulation of binding(GO:0051098);localization(GO:0051179);biological regulation(GO:0065007)	protein-containing complex(GO:0032991);cellular anatomical entity(GO:0110165)	catalytic activity(GO:0003824);binding(GO:0005488)	Posttranslational modification, protein turnover, chaperones(O)	Protein processing in endoplasmic reticulum(ko04141);Antigen processing and presentation(ko04612);Thyroid hormone synthesis(ko04918);Parkinson disease(ko05012);Amyotrophic lateral sclerosis(ko05014);Prion disease(ko05020);Pathways of neurodegeneration - multiple diseases(ko05022)	GO:0098609,cell-cell adhesion;GO:0042149,cellular response to glucose starvation;GO:0009314,response to radiation;GO:0097501,stress response to metal ion;GO:0042220,response to cocaine;GO:1903891,regulation of ATF6-mediated unfolded protein response;GO:0090074,negative regulation of protein homodimerization activity;GO:0035690,cellular response to drug;GO:1901998,toxin transport;GO:0021680,cerebe…	GO:0005788,endoplasmic reticulum lumen;GO:0030176,integral component of endoplasmic reticulum membrane;GO:0043209,myelin sheath;GO:0009986,cell surface;GO:0005912,adherens junction;GO:0042470,melanosome;GO:0030496,midbody;GO:0005790,smooth endoplasmic reticulum;GO:0070062,extracellular exosome;GO:0005739,mitochondrion;GO:0031012,extracellular matrix;GO:0034663,endoplasmic reticulum chaperone comp…	GO:0005515,protein binding;GO:0019904,protein domain specific binding;GO:0043022,ribosome binding;GO:0031625,ubiquitin protein ligase binding;GO:0098641,cadherin binding involved in cell-cell adhesion;GO:0051787,misfolded protein binding;GO:0016887,ATPase activity;GO:0005509,calcium ion binding;GO:0005524,ATP binding;GO:0051082,unfolded protein binding;GO:0051087,chaperone binding	Protein export(ko03060);Protein processing in endoplasmic reticulum(ko04141);Antigen processing and presentation(ko04612);Thyroid hormone synthesis(ko04918);Parkinson disease(ko05012);Amyotrophic lateral sclerosis(ko05014);Prion disease(ko05020);Pathways of neurodegeneration - multiple diseases(ko05022)	--	Heat shock protein 70 family(IPR013126);Heat shock protein 70, conserved site(IPR018181);Heat shock protein 70kD, peptide-binding domain superfamily(IPR029047);Heat shock protein 70kD, C-terminal domain superfamily(IPR029048);Endoplasmic reticulum chaperone BIP, nucleotide-binding domain(IPR042050);ATPase, nucleotide binding domain(IPR043129)
78	con-Q0IIK2	68.05	68.62	59.38	TREMBL:Q0IIK2 (Bos taurus) Transferrin	--	77738.4	7.1	41	--	37	35	AAANFFSASCVPCADQSSFPK;AISNNEADAVTLDGGLVYEAGLKPNNLKPVVAEFHGTK;CACSNHEPYFGYSGAFK;CGLVPVLAENYK;CLASIAK;CLMEGAGDVAFVK;DKPDNFQLFQSPHGK;DNPQTHYYAVAVVK;DQTVIQNTDGNN;DQTVIQNTDGNNNEAWAK;DSADGFLK;EDVIWELLNHAQEHFGK;ELPDPQESIQR;ENFEVLCK;FDEFFSAGCAPGSPR;FSAGCAPGSPR;GEADAMSLDGGYLYIAGK;GYLAVAVVK;HSTVFDNLPNPEDR;ILESGPFVSCVK;KNYELLCGDNTR;KPVTDAENCHLAR;KTYDSYLGDDYVR;LCQLCAGK;LLEACTFHKP;NYELLCGDNTR;QQDDFGK;SAGWNIPM…	158	149	1.1.1.732.24;1.1.1.773.28;1.1.1.875.23;1.1.1.907.17;1.1.1.910.17;1.1.1.991.30;10.1.1.1067.13;10.1.1.1070.10;10.1.1.479.10;10.1.1.480.30;10.1.1.653.21;10.1.1.656.19;10.1.1.763.26;10.1.1.766.26;10.1.1.988.15;10.1.1.990.31;10.1.1.991.13;10.1.1.994.31;11.1.1.1216.29;11.1.1.1218.13	0.306941	0.04	0.1303	1.46421e-09	2.94428e-07	down	cellular process(GO:0009987);response to stimulus(GO:0050896);localization(GO:0051179);biological regulation(GO:0065007)	protein-containing complex(GO:0032991);cellular anatomical entity(GO:0110165)	transporter activity(GO:0005215);binding(GO:0005488)	Inorganic ion transport and metabolism(P)	Ferroptosis(ko04216);Mineral absorption(ko04978)	GO:0048260,positive regulation of receptor-mediated endocytosis;GO:0001895,retina homeostasis;GO:0007264,small GTPase mediated signal transduction;GO:0006826,iron ion transport;GO:0098711,iron ion import across plasma membrane;GO:0071281,cellular response to iron ion;GO:0006879,cellular iron ion homeostasis	GO:0016021,integral component of membrane;GO:0005769,early endosome;GO:0055037,recycling endosome;GO:0009925,basal plasma membrane;GO:0070062,extracellular exosome;GO:0005770,late endosome;GO:0072562,blood microparticle;GO:0048471,perinuclear region of cytoplasm;GO:0016324,apical plasma membrane;GO:1990712,HFE-transferrin receptor complex;GO:0030139,endocytic vesicle;GO:0031232,extrinsic componen…	GO:0008199,ferric iron binding;GO:0005525,GTP binding;GO:0008198,ferrous iron binding;GO:1990459,transferrin receptor binding;GO:0015091,ferric iron transmembrane transporter activity	HIF-1 signaling pathway(ko04066);Ferroptosis(ko04216);Mineral absorption(ko04978)	extr(score:25)	Transferrin-like domain(IPR001156);Transferrin(IPR016357);Transferrin family, iron binding site(IPR018195);Serotransferrin, mammalian(IPR030685)
80	tr|E9PLK3|E9PLK3_HUMAN	67.3	69.17	43.93	Aminopeptidase OS=Homo sapiens OX=9606 GN=NPEPPS PE=1 SV=1	NPEPPS	102987	5.3	39	--	34	34	AFFESHPAPSAER;AFPCWDEPAIK;AGIISTVEVLK;ATFDISLVVPK;ATLEEAR;DAESIHQYLLQR;DLSLPPVDR;DNWEELYNR;DVFSPIGER;DYFNVPYPLPK;ETALLIDPK;FALEVAAK;HGDGTTLDIMLK;IDFVGELNDK;KPYPDDENLVEVK;LEAAAQVR;LGLQNDLFSLAR;LGWDPKPGEGHLDALLR;LNLGTVGFYR;LSVEGFAVDK;NAATEDLWESLENASGKPIAAVMNTWTK;QILSADLR;SPVYLTVLK;TIQQCCENILLNAAWLK;TLPFYK;TQYSSAMLESLLPGIR;VALSNMNVIDR;VLGATLLPDLIQK;VLTFALSEEVRPQDTVSVIGGVAGGSK;VTLSFPSTLQTGTGTLK;VYTPV…	134	133	1.1.1.1055.20;1.1.1.1093.28;1.1.1.1094.27;1.1.1.704.9;1.1.1.811.20;1.1.1.837.9;1.1.1.932.11;1.1.1.935.15;10.1.1.1036.20;10.1.1.1039.21;10.1.1.1094.28;10.1.1.1096.6;10.1.1.1097.26;10.1.1.1097.4;10.1.1.1099.24;10.1.1.1100.4;10.1.1.1103.5;10.1.1.1121.26;10.1.1.1124.26;10.1.1.758.18	2.13176	0.44	0.2064	9.25413e-06	0.000168053	up	metabolic process(GO:0008152);cellular process(GO:0009987);response to stimulus(GO:0050896);biological regulation(GO:0065007)	cellular anatomical entity(GO:0110165)	catalytic activity(GO:0003824);binding(GO:0005488)	Amino acid transport and metabolism(E)	--	GO:0006508,proteolysis;GO:1903955,positive regulation of protein targeting to mitochondrion;GO:0000209,protein polyubiquitination;GO:0071456,cellular response to hypoxia;GO:0043171,peptide catabolic process	GO:0070062,extracellular exosome;GO:0005829,cytosol;GO:0005886,plasma membrane;GO:0005634,nucleus	GO:0070006,metalloaminopeptidase activity;GO:0042277,peptide binding;GO:0008270,zinc ion binding	--	cyto_mito(score:12.3333);mito(score:22.5);mito_pero(score:12.3333)	Peptidase M1, alanine aminopeptidase/leukotriene A4 hydrolase(IPR001930);Peptidase M1, membrane alanine aminopeptidase(IPR014782);ERAP1-like C-terminal domain(IPR024571);Aminopeptidase N-type(IPR034016);Aminopeptidase N-like , N-terminal(IPR042097)
89	sp|Q16891|MIC60_HUMAN	65.36	67.12	46.7	MICOS complex subunit MIC60 OS=Homo sapiens OX=9606 GN=IMMT PE=1 SV=1	IMMT	83677.1	6.4	43	--	34	34	AFDSAVAK;AHQLWLSVEALK;AVDEAADALLK;ELDSITPEVLPGWK;ERPPEEVAAR;EVAGAKPHITAAEGK;FYAVQK;GIEQAVQSHAVAEEEAR;GMSVSDLADK;GVYSEETLR;IESLAK;ISSVSEVMK;KAHQLWLSVEALK;KAVDEAADALLK;LFEMVLGPAAYNVPLPK;LHNMIVDLDNVVK;LLSYASYCIEHGDLELAAK;LSEQELQFR;LSTDDLNSLIAHAHR;QHITLALEK;QTASVTLQAIAAQNAAVQAVNAHSNILK;RVAQDWLK;SEFEQNLSEK;SEIQAEQDR;SIQSGPLK;SLEDALR;SVIENAK;TIPYSDK;TSSAETPTIPLGSAVEAIK;TVEGALK;VAQDWLK;VQEQELK;VVSQYHELV…	114	114	1.1.1.1009.21;1.1.1.1132.16;1.1.1.1135.19;1.1.1.1213.7;1.1.1.1216.10;1.1.1.1219.23;1.1.1.1220.8;1.1.1.665.2;1.1.1.668.6;1.1.1.680.23;1.1.1.890.7;1.1.1.995.8;10.1.1.1001.23;10.1.1.1004.27;10.1.1.1132.14;10.1.1.567.19;10.1.1.690.18;10.1.1.886.29;10.1.1.886.3;10.1.1.889.28	0.401247	0.04	0.0997	1.62872e-09	2.94428e-07	down	cellular process(GO:0009987);biological regulation(GO:0065007)	protein-containing complex(GO:0032991);cellular anatomical entity(GO:0110165)	binding(GO:0005488)	--	--	GO:0042407,cristae formation;GO:0051560,mitochondrial calcium ion homeostasis	GO:0061617,MICOS complex;GO:0043209,myelin sheath	GO:0003723,RNA binding;GO:0005515,protein binding	--	mito(score:22)	Mitochondrial inner membrane protein Mitofilin(IPR019133)
95	sp|O00468|AGRIN_HUMAN	63.25	63.99	20.94	Agrin OS=Homo sapiens OX=9606 GN=AGRN PE=1 SV=6	AGRN	217317	6.3	38	--	36	3	ESLLDGGNK;IFFVNPAPPYLWPAHK;VVISGFGDPLICDNQVSTGDTR	87	5	--	5.02709	3.6	0.7161	0.0115204	0.032062	up	metabolic process(GO:0008152);cellular process(GO:0009987);signaling(GO:0023052);regulation of transporter activity(GO:0032409);regulation of catalytic activity(GO:0050790);regulation of binding(GO:0051098);localization(GO:0051179);biological regulation(GO:0065007)	cellular anatomical entity(GO:0110165)	structural molecule activity(GO:0005198);binding(GO:0005488);molecular function regulator(GO:0098772)	--	ECM-receptor interaction(ko04512)	GO:0006024,glycosaminoglycan biosynthetic process;GO:1903407,negative regulation of sodium:potassium-exchanging ATPase activity;GO:0055117,regulation of cardiac muscle contraction;GO:0071340,skeletal muscle acetylcholine-gated channel clustering;GO:0061098,positive regulation of protein tyrosine kinase activity;GO:0032092,positive regulation of protein binding;GO:0030198,extracellular matrix orga…	GO:0043202,lysosomal lumen;GO:0045202,synapse;GO:0005604,basement membrane;GO:0005796,Golgi lumen;GO:0030054,cell junction;GO:0005615,extracellular space;GO:0070062,extracellular exosome;GO:0016021,integral component of membrane;GO:0044295,axonal growth cone;GO:0042383,sarcolemma;GO:0009986,cell surface	GO:0042030,ATPase inhibitor activity;GO:0030548,acetylcholine receptor regulator activity;GO:0002162,dystroglycan binding;GO:0043395,heparan sulfate proteoglycan binding;GO:0035374,chondroitin sulfate binding;GO:0043236,laminin binding;GO:0050431,transforming growth factor beta binding;GO:0005200,structural constituent of cytoskeleton;GO:0036122,BMP binding;GO:0005509,calcium ion binding;GO:00336…	ECM-receptor interaction(ko04512)	extr(score:28)	SEA domain(IPR000082);EGF-like domain(IPR000742);Laminin G domain(IPR001791);EGF-like calcium-binding domain(IPR001881);Laminin EGF domain(IPR002049);Kazal domain(IPR002350);Follistatin-like, N-terminal(IPR003645);Factor I / membrane attack complex(IPR003884);NtA (N-terminal agrin) domain(IPR004850);Tissue inhibitor of metalloproteinases-like, OB-fold(IPR008993);Concanavalin A-like lectin/glucana…
96	sp|P50570|DYN2_HUMAN	62.93	65.88	36.9	Dynamin-2 OS=Homo sapiens OX=9606 GN=DNM2 PE=1 SV=2	DNM2	98063.3	7.5	33	--	31	14	AIPNQGEILVIR;CVDLVIQELINTVR;DMILQFISR;ESSLILAVTPANMDLANSDALK;EVDPQGLR;FTDFDEVR;GMEELIPLVNK;HVFAIFNTEQR;NLVDSYVAIINK;QIELACDSQEDVDSWK;TEHAEFLHCK;TGLFTPDLAFEAIVK;VPVGDQPPDIEYQIK;VYSPHVLNLTLIDLPGITK	97	35	1.1.1.1193.26;10.1.1.1067.11;10.1.1.1070.9;10.1.1.1073.9;10.1.1.511.23;10.1.1.795.7;10.1.1.798.6;10.1.1.800.15;11.1.1.1223.11;11.1.1.1226.9;11.1.1.1229.8;11.1.1.1242.28;11.1.1.1245.25;11.1.1.953.6;12.1.1.1056.9;12.1.1.1073.23;12.1.1.1216.27;12.1.1.799.21;2.1.1.645.15;3.1.1.1013.15	2.19454	0.83	0.3781	0.000691945	0.00362088	up	immune system process(GO:0002376);metabolic process(GO:0008152);cellular process(GO:0009987);reproductive process(GO:0022414);regulation of transporter activity(GO:0032409);developmental process(GO:0032502);regulation of catalytic activity(GO:0050790);response to stimulus(GO:0050896);localization(GO:0051179);biological regulation(GO:0065007)	protein-containing complex(GO:0032991);cellular anatomical entity(GO:0110165)	catalytic activity(GO:0003824);binding(GO:0005488)	--	Phospholipase D signaling pathway(ko04072);Endocytosis(ko04144);Fc gamma R-mediated phagocytosis(ko04666);Synaptic vesicle cycle(ko04721);Endocrine and other factor-regulated calcium reabsorption(ko04961);Bacterial invasion of epithelial cells(ko05100);Salmonella infection(ko05132)	GO:0002031,G protein-coupled receptor internalization;GO:0033572,transferrin transport;GO:0000086,G2/M transition of mitotic cell cycle;GO:0030516,regulation of axon extension;GO:1900026,positive regulation of substrate adhesion-dependent cell spreading;GO:0007283,spermatogenesis;GO:0030512,negative regulation of transforming growth factor beta receptor signaling pathway;GO:0043065,positive regul…	GO:0045211,postsynaptic membrane;GO:0005925,focal adhesion;GO:0005829,cytosol;GO:0045334,clathrin-coated endocytic vesicle;GO:0030426,growth cone;GO:0001917,photoreceptor inner segment;GO:0014069,postsynaptic density;GO:0005874,microtubule;GO:0048471,perinuclear region of cytoplasm;GO:0030027,lamellipodium;GO:0005905,clathrin-coated pit;GO:0032991,protein-containing complex;GO:0005802,trans-Golgi…	GO:0005525,GTP binding;GO:0019901,protein kinase binding;GO:0036312,phosphatidylinositol 3-kinase regulatory subunit binding;GO:0003924,GTPase activity;GO:0050699,WW domain binding;GO:0050998,nitric-oxide synthase binding;GO:0031749,D2 dopamine receptor binding;GO:0044877,protein-containing complex binding;GO:0008017,microtubule binding;GO:0017124,SH3 domain binding	Phospholipase D signaling pathway(ko04072);Endocytosis(ko04144);Fc gamma R-mediated phagocytosis(ko04666);Synaptic vesicle cycle(ko04721);Endocrine and other factor-regulated calcium reabsorption(ko04961);Bacterial invasion of epithelial cells(ko05100);Salmonella infection(ko05132)	cyto(score:20)	Dynamin stalk domain(IPR000375);Dynamin, GTPase domain(IPR001401);Pleckstrin homology domain(IPR001849);Dynamin GTPase effector(IPR003130);PH-like domain superfamily(IPR011993);Dynamin, GTPase region, conserved site(IPR019762);GTPase effector domain(IPR020850);Dynamin superfamily(IPR022812);Dynamin-2(IPR027188);P-loop containing nucleoside triphosphate hydrolase(IPR027417);Dynamin-type guanine nu…
98	sp|P54886|P5CS_HUMAN	62.51	64.61	47.42	Delta-1-pyrroline-5-carboxylate synthase OS=Homo sapiens OX=9606 GN=ALDH18A1 PE=1 SV=2	ALDH18A1	87301.5	7.1	49	--	33	33	AALWALQGGTSVVIANGTHPK;AEIIHHLADLLTDQR;CEYPAACNALETLLIHR;DLEEAEGR;EAVQLVNTR;EAVQLVNTREEVEDLCR;EEVEDLCR;EMAIPVLEAR;FASYLTFSPSEVK;FGLGAEVGISTSR;FSDGYR;GDECGLALGR;GPVGLEGLLTTK;GSSQLVR;HEILLSQSVR;ILHLLTQEALSIHGVK;LAAPLLK;LASIVEQVSVLQNQGR;LGSAVVTR;LIDIFYPGDQQSVTFGTK;LNSLAIGLR;MIDLIIPR;MLATLEPEQR;NLNGTLHELLR;QALHSGQNQLK;QIAASSQDSVGR;SICAAQILVTNLDFHDEQK;SNIPFITVPLSR;SWSNIPFITVPLSR;TPLFDQIIDMLR;VGTFFSEVKP…	179	179	1.1.1.1026.5;1.1.1.1043.9;1.1.1.1095.7;1.1.1.1098.8;1.1.1.740.17;1.1.1.804.10;1.1.1.807.8;1.1.1.816.18;1.1.1.819.21;10.1.1.1017.31;10.1.1.1051.7;10.1.1.1054.7;10.1.1.1057.4;10.1.1.1060.4;10.1.1.1133.16;10.1.1.1136.19;10.1.1.1224.18;10.1.1.457.16;10.1.1.509.30;10.1.1.512.29	0.444778	0.05	0.1124	7.65577e-09	8.22892e-07	down	metabolic process(GO:0008152);cellular process(GO:0009987)	cellular anatomical entity(GO:0110165)	catalytic activity(GO:0003824);binding(GO:0005488)	Amino acid transport and metabolism(E)	Arginine and proline metabolism(ko00330);Metabolic pathways(ko01100);Biosynthesis of amino acids(ko01230)	GO:0006592,ornithine biosynthetic process;GO:0006536,glutamate metabolic process;GO:0055114,oxidation-reduction process;GO:0016310,phosphorylation;GO:0019240,citrulline biosynthetic process;GO:0055129,L-proline biosynthetic process	GO:0005743,mitochondrial inner membrane	GO:0005524,ATP binding;GO:0003723,RNA binding;GO:0004349,glutamate 5-kinase activity;GO:0004350,glutamate-5-semialdehyde dehydrogenase activity;GO:0042802,identical protein binding;GO:0017084,delta1-pyrroline-5-carboxylate synthetase activity	Arginine and proline metabolism(ko00330);Metabolic pathways(ko01100);Biosynthesis of amino acids(ko01230)	cyto_mito(score:16.5);mito(score:30)	GPR domain(IPR000965);Aspartate/glutamate/uridylate kinase(IPR001048);Glutamate/acetylglutamate kinase(IPR001057);Glutamate 5-kinase/delta-1-pyrroline-5-carboxylate synthase(IPR005715);Delta l-pyrroline-5-carboxylate synthetase(IPR005766);Aldehyde dehydrogenase domain(IPR015590);Aldehyde/histidinol dehydrogenase(IPR016161);Aldehyde dehydrogenase, N-terminal(IPR016162);Aldehyde dehydrogenase, C-te…
108	con-Q2UVX4	59.59	61.19	21	SWISS-PROT:Q2UVX4 (Bos taurus) Complement C3 precursor	--	187366	6.8	32	--	31	31	AAVYNHFISDGVK;ACEPGVDYVYK;ADIGCTPGSGR;AFLDCCEYITQLR;AGDFLENHYR;AILYNYR;DICEAQVNSLGR;EEVPAADLSDQVPDTESETK;EKDVSLTAFVLIALHEAK;EVTLEDR;EVVADSVWVDVK;FYYIDDPDGLK;GYTQQLAFR;HQQTITIPAR;ILLQGTPVAQMTEDAIDGER;ISYIIGK;KGYTQQLAFR;LMNVFLK;LVAYYTLINAK;NYAGVFTDAGLTLK;QESLELIR;RQESLELIR;SDLDDDIIPEEDIISR;SSVAVPYVIVPLK;TGIPIVTSPYQIHFTK;TLSTGVDR;TSQGLETQQR;VELLYNPAFCSLATAK;VGLVAVDK;VHQYFNVGLIQPGAVK;VYSYYNLDETCIR	60	60	1.1.1.1089.29;1.1.1.1148.30;1.1.1.1151.29;1.1.1.768.11;1.1.1.944.31;1.1.1.953.15;10.1.1.493.23;10.1.1.643.29;10.1.1.646.28;10.1.1.867.23;11.1.1.1023.22;11.1.1.1165.11;11.1.1.803.29;11.1.1.885.6;12.1.1.593.3;12.1.1.597.2;12.1.1.656.2;12.1.1.716.6;12.1.1.719.8;12.1.1.895.27	0.172862	0.06	0.347	1.14788e-06	3.92075e-05	down	immune system process(GO:0002376);metabolic process(GO:0008152);cellular process(GO:0009987);multicellular organismal process(GO:0032501);locomotion(GO:0040011);biological process involved in interspecies interaction between organisms(GO:0044419);regulation of catalytic activity(GO:0050790);response to stimulus(GO:0050896);biological regulation(GO:0065007)	cellular anatomical entity(GO:0110165)	catalytic activity(GO:0003824);binding(GO:0005488);molecular function regulator(GO:0098772)	General function prediction only(R)	Neuroactive ligand-receptor interaction(ko04080);Phagosome(ko04145);Complement and coagulation cascades(ko04610);Shigellosis(ko05131);Legionellosis(ko05134);Leishmaniasis(ko05140);Chagas disease(ko05142);Staphylococcus aureus infection(ko05150);Tuberculosis(ko05152);Coronavirus disease - COVID-19(ko05171)	GO:0051384,response to glucocorticoid;GO:0001798,positive regulation of type IIa hypersensitivity;GO:2000427,positive regulation of apoptotic cell clearance;GO:0010866,regulation of triglyceride biosynthetic process;GO:0048639,positive regulation of developmental growth;GO:0070374,positive regulation of ERK1 and ERK2 cascade;GO:0007596,blood coagulation;GO:0006935,chemotaxis;GO:0045745,positive r…	GO:0070062,extracellular exosome;GO:0005886,plasma membrane;GO:0072562,blood microparticle	GO:0031715,C5L2 anaphylatoxin chemotactic receptor binding;GO:0004252,serine-type endopeptidase activity;GO:0004866,endopeptidase inhibitor activity;GO:0008289,lipid binding	Neuroactive ligand-receptor interaction(ko04080);Phagosome(ko04145);Complement and coagulation cascades(ko04610);Neutrophil extracellular trap formation(ko04613);Shigellosis(ko05131);Pertussis(ko05133);Legionellosis(ko05134);Leishmaniasis(ko05140);Chagas disease(ko05142);Staphylococcus aureus infection(ko05150);Tuberculosis(ko05152);Kaposi sarcoma-associated herpesvirus infection(ko05167);Herpes …	E.R.(score:15)	Anaphylatoxin/fibulin(IPR000020);Netrin domain(IPR001134);Alpha-2-macroglobulin(IPR001599);Anaphylatoxin, complement system domain(IPR001840);Macroglobulin domain(IPR002890);Terpenoid cyclases/protein prenyltransferase alpha-alpha toroid(IPR008930);Tissue inhibitor of metalloproteinases-like, OB-fold(IPR008993);Alpha-macroglobulin, receptor-binding(IPR009048);Alpha-2-macroglobulin, bait region do…
123	sp|P19338|NUCL_HUMAN	56.74	58.57	32.82	Nucleolin OS=Homo sapiens OX=9606 GN=NCL PE=1 SV=3	NCL	76613.9	4.3	33	--	27	26	ALELTGLK;ALVATPGK;EAMEDGEIDGNK;ESFDGSVR;EVFEDAAEIR;FGYVDFESAEDLEK;GFGFVDFNSEEDAK;GIAYIEFK;GLSEDTTEETLK;GLSEDTTEETLKESFDGSVR;GYAFIEFASFEDAK;KFGYVDFESAEDLEK;LELQGPR;NDLAVVDVR;NSTWSGESK;QKVEGTEPTTAFNLFVGNLNFNK;SISLYYTGEK;TGISDVFAK;TLVLSNLSYSATEETLQEVFEK;TVTPAK;VEGTEPTTAFNLF;VEGTEPTTAFNLFVGNLNFNK;VFGNEIK;VTLDWAKPK;VTQDELK;VTQDELKEVFEDAAEIR	125	123	1.1.1.1119.30;1.1.1.1122.28;1.1.1.743.31;1.1.1.859.12;1.1.1.933.21;1.1.1.936.16;1.1.1.939.16;1.1.1.970.5;1.1.1.987.17;1.1.1.990.16;10.1.1.1151.15;10.1.1.1154.12;10.1.1.458.28;10.1.1.504.31;10.1.1.680.11;10.1.1.683.11;10.1.1.686.10;11.1.1.1114.31;11.1.1.1224.23;11.1.1.1224.24	7.4513	1.51	0.2027	3.28356e-09	4.83656e-07	up	cellular process(GO:0009987);reproductive process(GO:0022414);developmental process(GO:0032502);response to stimulus(GO:0050896);localization(GO:0051179);biological regulation(GO:0065007)	cellular anatomical entity(GO:0110165)	binding(GO:0005488)	Translation, ribosomal structure and biogenesis(J);Intracellular trafficking, secretion, and vesicular transport(U)	Pathogenic Escherichia coli infection(ko05130)	GO:0006897,endocytosis;GO:0045944,positive regulation of transcription by RNA polymerase II;GO:2000232,regulation of rRNA processing;GO:0032760,positive regulation of tumor necrosis factor production;GO:1901838,positive regulation of transcription of nucleolar large rRNA by RNA polymerase I;GO:0032755,positive regulation of interleukin-6 production;GO:0043066,negative regulation of apoptotic proc…	GO:0005654,nucleoplasm;GO:0016020,membrane;GO:0036464,cytoplasmic ribonucleoprotein granule;GO:0005938,cell cortex;GO:0001650,fibrillar center;GO:0001651,dense fibrillar component;GO:0070062,extracellular exosome;GO:0009986,cell surface	GO:0008022,protein C-terminus binding;GO:0000166,nucleotide binding;GO:1990631,ErbB-4 class receptor binding;GO:0042134,rRNA primary transcript binding;GO:0042162,telomeric DNA binding;GO:0043236,laminin binding;GO:0003697,single-stranded DNA binding;GO:0005509,calcium ion binding;GO:0035368,selenocysteine insertion sequence binding;GO:0042393,histone binding;GO:0042802,identical protein binding	Pathogenic Escherichia coli infection(ko05130)	cyto_nucl(score:16.5);nucl(score:31.5)	RNA recognition motif domain(IPR000504);RNA recognition motif domain, eukaryote(IPR003954);Nucleotide-binding alpha-beta plait domain superfamily(IPR012677);Nucleolin, RNA recognition motif 1(IPR034230);Nucleolin, RNA recognition motif 2(IPR034233);Nucleolin, RNA recognition motif 3(IPR034234);Nucleolin, RNA recognition motif 4(IPR034235);RNA-binding domain superfamily(IPR035979)
128	con-P12763	56.3	56.82	55.71	SWISS-PROT:P12763 (Bos taurus) Alpha-2-HS-glycoprotein precursor	--	38418.4	5.2	103	--	28	28	ALGGEDVR;AQFVPLPVSVSVEFAVAATDCIAK;AVAATDCIAK;AVEGDCDIHVLK;CDSSPDSAEDVR;CDSSPDSAEDVRK;CNLLAEK;EPACDDPDTEQAALAAVDYINK;EVVDPTK;EVVDPTKCNLLAEK;HTFSGVASVESSSGEAFHVGK;HTLNQIDSVK;IPLDPVAGYK;IPLDPVAGYKEPACDDPDTEQAALAAVDYINK;LDPVAGYKEPACDDPDTEQAALAAVDYINK;PDTEQAALAAVDYINK;PVAGYKEPACDDPDTEQAALAAVDYINK;QDGQFSVLF;QDGQFSVLFTK;QQTQHAVEGDCDIH;QQTQHAVEGDCDIHVLK;QYGFCK;SVVAVPLPLHR;TPIVGQPSIPGGPVR;VVGPSVVAVPLPLHR;…	460	458	1.1.1.1138.22;1.1.1.1142.20;1.1.1.1192.3;1.1.1.1221.18;1.1.1.1233.19;1.1.1.1241.14;1.1.1.1244.17;1.1.1.666.26;1.1.1.670.30;1.1.1.673.23;1.1.1.677.29;1.1.1.679.15;1.1.1.680.29;1.1.1.686.31;1.1.1.693.29;1.1.1.696.31;1.1.1.815.24;1.1.1.817.14;1.1.1.818.23;1.1.1.821.20	0.104774	0.02	0.1908	1.511e-09	2.94428e-07	down	cellular process(GO:0009987);reproductive process(GO:0022414);developmental process(GO:0032502);regulation of catalytic activity(GO:0050790);response to stimulus(GO:0050896);localization(GO:0051179);biological regulation(GO:0065007)	protein-containing complex(GO:0032991);cellular anatomical entity(GO:0110165)	binding(GO:0005488);molecular function regulator(GO:0098772)	--	--	GO:0002576,platelet degranulation;GO:0046627,negative regulation of insulin receptor signaling pathway;GO:0008584,male gonad development;GO:0030502,negative regulation of bone mineralization;GO:0030308,negative regulation of cell growth;GO:0031100,animal organ regeneration;GO:0006953,acute-phase response;GO:0001501,skeletal system development;GO:0065003,protein-containing complex assembly;GO:0006…	GO:0005886,plasma membrane;GO:0032991,protein-containing complex;GO:0070062,extracellular exosome;GO:0031093,platelet alpha granule lumen;GO:0065010,extracellular membrane-bounded organelle;GO:0031012,extracellular matrix;GO:0072562,blood microparticle	GO:0005515,protein binding;GO:0004869,cysteine-type endopeptidase inhibitor activity;GO:0030294,receptor signaling protein tyrosine kinase inhibitor activity	--	extr(score:16)	Cystatin domain(IPR000010);Proteinase inhibitor I25C, fetuin, conserved site(IPR001363);Fetuin-A-type cystatin domain(IPR025760)
141	sp|O94925|GLSK_HUMAN	55.25	55.94	44.39	Glutaminase kidney isoform, mitochondrial OS=Homo sapiens OX=9606 GN=GLS PE=1 SV=1	GLS	73460.6	7.8	63	--	31	28	AGAIVVTSLIK;CVQSNIVLLTQAFR;DGPGETDAFGNSEGK;DGPGETDAFGNSEGKELVASGENK;ELVASGENK;FDYVMQFLNK;FITALK;FSPDLWGVSVCTVDGQR;FVIPDFMSF;GSTHPQPGVSPPAAPAAPGPK;IVLLTQAFR;KCVQSNIVLLTQAFR;LFLNEDDKPHNPMVNAGAIVVTSLIK;LSSSPSEILQELGK;LTLQTTSDGVMLDK;LTLQTTSDGVMLDKDLFK;MAGNEYVGFSNATFQSER;NFAIGYYLK;QGVNNAEKFDYVMQFLNK;SNATFQSER;SSPSEILQELGK;SSSPSEILQELGK;SSSPSEILQELGKG;TSHIDELYESAK;VADYIPQLAK;VPFCLQSCVKPLK;YAIAVNDLGTEYV…	238	207	1.1.1.1051.31;1.1.1.1051.9;1.1.1.1057.10;1.1.1.1060.11;1.1.1.1061.5;1.1.1.1064.8;1.1.1.1067.5;1.1.1.1145.21;1.1.1.1145.3;1.1.1.1148.6;1.1.1.1151.6;1.1.1.1154.29;1.1.1.1161.26;1.1.1.1167.25;1.1.1.768.18;1.1.1.771.17;1.1.1.791.31;1.1.1.794.22;1.1.1.796.29;1.1.1.797.21	0.373974	0.08	0.2139	1.13221e-06	3.91546e-05	down	behavior(GO:0007610);metabolic process(GO:0008152);cellular process(GO:0009987);signaling(GO:0023052);multicellular organismal process(GO:0032501);localization(GO:0051179);biological regulation(GO:0065007)	cellular anatomical entity(GO:0110165)	catalytic activity(GO:0003824);binding(GO:0005488)	Amino acid transport and metabolism(E);Inorganic ion transport and metabolism(P);Signal transduction mechanisms(T)	Arginine biosynthesis(ko00220);Alanine, aspartate and glutamate metabolism(ko00250);D-Glutamine and D-glutamate metabolism(ko00471);Metabolic pathways(ko01100);Glutamatergic synapse(ko04724);GABAergic synapse(ko04727);Proximal tubule bicarbonate reclamation(ko04964);MicroRNAs in cancer(ko05206);Central carbon metabolism in cancer(ko05230)	GO:0002087,regulation of respiratory gaseous exchange by nervous system process;GO:0006543,glutamine catabolic process;GO:0007268,chemical synaptic transmission;GO:0001967,suckling behavior;GO:0014047,glutamate secretion;GO:0051289,protein homotetramerization;GO:0006537,glutamate biosynthetic process	GO:0005759,mitochondrial matrix;GO:0005829,cytosol	GO:0005515,protein binding;GO:0004359,glutaminase activity	Arginine biosynthesis(ko00220);Alanine, aspartate and glutamate metabolism(ko00250);D-Glutamine and D-glutamate metabolism(ko00471);Metabolic pathways(ko01100);Glutamatergic synapse(ko04724);GABAergic synapse(ko04727);Proximal tubule bicarbonate reclamation(ko04964);MicroRNAs in cancer(ko05206);Central carbon metabolism in cancer(ko05230)	mito(score:15.5)	Ankyrin repeat(IPR002110);Beta-lactamase/transpeptidase-like(IPR012338);Glutaminase(IPR015868);Ankyrin repeat-containing domain(IPR020683);Ankyrin repeat-containing domain superfamily(IPR036770);Glutaminase, EF-hand domain(IPR041541)
147	sp|P27824|CALX_HUMAN	54.43	54.94	34.63	Calnexin OS=Homo sapiens OX=9606 GN=CANX PE=1 SV=2	CANX	67567.7	4.2	52	--	28	28	AADGAAEPGVVGQ;AEEDEILNR;AEEDEILNRSPR;APVPTGEVYFADSFDR;CESAPGCGVWQR;CESAPGCGVWQRPVIDNPNYK;EIEDPEDR;EIEDPEDRKPEDWDERPK;GLVLMSR;GTLSGWILSK;IPDPEAVKPDDWDEDAPAK;IPNPDFFEDLEPFR;IVDDWANDGWGLK;IVDDWANDGWGLKK;KIPNPDFFEDLEPFR;KPEDWDERPK;LHFIFR;LLSKTPELNLDQFHDK;LNKPFLFDTK;PVIDNPNYK;QTSGMEYK;RIVDDWANDGWGLK;RKIPNPDFFEDLEPFR;TGIYEEK;TIMFGPDK;TPELNLDQFHDK;TPELNLDQFHDKTPY;TPYTIMFGPDK	177	177	1.1.1.1040.19;1.1.1.1148.28;1.1.1.1151.28;1.1.1.1238.7;1.1.1.1239.26;1.1.1.1241.13;1.1.1.1244.16;1.1.1.737.14;1.1.1.740.21;1.1.1.779.29;1.1.1.825.10;1.1.1.828.12;1.1.1.828.17;1.1.1.829.28;1.1.1.831.13;1.1.1.831.17;1.1.1.838.18;1.1.1.841.17;1.1.1.844.21;1.1.1.903.26	0.450702	0.2	0.4438	0.000503159	0.00282812	down	immune system process(GO:0002376);cellular process(GO:0009987);developmental process(GO:0032502);localization(GO:0051179)	protein-containing complex(GO:0032991);cellular anatomical entity(GO:0110165)	binding(GO:0005488)	--	Protein processing in endoplasmic reticulum(ko04141);Phagosome(ko04145);Antigen processing and presentation(ko04612);Thyroid hormone synthesis(ko04918);Human T-cell leukemia virus 1 infection(ko05166)	GO:0048488,synaptic vesicle endocytosis;GO:0034975,protein folding in endoplasmic reticulum;GO:0019886,antigen processing and presentation of exogenous peptide antigen via MHC class II;GO:0009306,protein secretion;GO:0007568,aging;GO:0002474,antigen processing and presentation of peptide antigen via MHC class I;GO:0061077,chaperone-mediated protein folding	GO:0042470,melanosome;GO:0070062,extracellular exosome;GO:0005790,smooth endoplasmic reticulum;GO:0043209,myelin sheath;GO:0030424,axon;GO:0032991,protein-containing complex;GO:0044233,mitochondria-associated endoplasmic reticulum membrane;GO:0005788,endoplasmic reticulum lumen;GO:0071556,integral component of lumenal side of endoplasmic reticulum membrane;GO:0043197,dendritic spine;GO:0005840,ri…	GO:0034185,apolipoprotein binding;GO:0005515,protein binding;GO:0035255,ionotropic glutamate receptor binding;GO:0003723,RNA binding;GO:0005509,calcium ion binding;GO:0030246,carbohydrate binding;GO:0051082,unfolded protein binding	Protein processing in endoplasmic reticulum(ko04141);Phagosome(ko04145);Antigen processing and presentation(ko04612);Thyroid hormone synthesis(ko04918);Human T-cell leukemia virus 1 infection(ko05166)	E.R.(score:25)	Calreticulin/calnexin(IPR001580);Calreticulin/calnexin, P domain superfamily(IPR009033);Concanavalin A-like lectin/glucanase domain superfamily(IPR013320);Calreticulin/calnexin, conserved site(IPR018124)
160	con-P15497	51.84	56.38	75.47	SWISS-PROT:P15497 (Bos taurus) Apolipoprotein A-I precursor	--	30276.1	5.8	70	--	27	23	AHVETLR;AKPVLEDLR;DDPQSSWDR;DFATVYVEAIK;DFATVYVEAIKDSGR;DYVAQFEASALGK;EGGGSLAEYHAK;EQLGPVTQEFWDNLEKETASLR;HEEVEIYR;KWHEEVEIYR;LLDNWDTLASTLSK;LSPLAQELR;QEMHKDLEEVK;QGLLPVLESLK;QQLAPYSDDLR;VAPLGEEFR;VKDFATVYVEAIK;VKDFATVYVEAIKDSGR;VQPYLDEFQK;VREQLGPVTQEFWDNLEK;VSILAAIDEASK;VSILAAIDEASKK;WHEEVEIYR	309	294	1.1.1.1034.7;1.1.1.1037.6;1.1.1.1087.20;1.1.1.1089.27;1.1.1.1145.14;1.1.1.1148.3;1.1.1.1152.2;1.1.1.1172.5;1.1.1.1175.7;1.1.1.1179.4;1.1.1.1181.11;1.1.1.1184.10;1.1.1.748.18;1.1.1.751.22;1.1.1.754.19;1.1.1.772.17;10.1.1.1149.21;10.1.1.1152.7;10.1.1.1155.8;10.1.1.1157.12	0.0718118	0.01	0.1393	1.09792e-11	1.03004e-08	down	metabolic process(GO:0008152);cellular process(GO:0009987);multicellular organismal process(GO:0032501);developmental process(GO:0032502);locomotion(GO:0040011);regulation of catalytic activity(GO:0050790);response to stimulus(GO:0050896);localization(GO:0051179);biological regulation(GO:0065007)	protein-containing complex(GO:0032991);cellular anatomical entity(GO:0110165)	transporter activity(GO:0005215);binding(GO:0005488);molecular function regulator(GO:0098772)	--	PPAR signaling pathway(ko03320);Fat digestion and absorption(ko04975);Vitamin digestion and absorption(ko04977);Cholesterol metabolism(ko04979);African trypanosomiasis(ko05143)	GO:0018158,protein oxidation;GO:0007186,G protein-coupled receptor signaling pathway;GO:0042158,lipoprotein biosynthetic process;GO:0031100,animal organ regeneration;GO:0035025,positive regulation of Rho protein signal transduction;GO:0001932,regulation of protein phosphorylation;GO:0030325,adrenal gland development;GO:0042632,cholesterol homeostasis;GO:0014012,peripheral nervous system axon rege…	GO:0034361,very-low-density lipoprotein particle;GO:0034774,secretory granule lumen;GO:0072562,blood microparticle;GO:0009986,cell surface;GO:0005769,early endosome;GO:0070062,extracellular exosome;GO:0005788,endoplasmic reticulum lumen;GO:0071682,endocytic vesicle lumen;GO:0034365,discoidal high-density lipoprotein particle;GO:0034366,spherical high-density lipoprotein particle;GO:0005829,cytoso…	GO:0015485,cholesterol binding;GO:0045499,chemorepellent activity;GO:0034191,apolipoprotein A-I receptor binding;GO:0070653,high-density lipoprotein particle receptor binding;GO:0055102,lipase inhibitor activity;GO:0001540,amyloid-beta binding;GO:0005548,phospholipid transporter activity;GO:0042802,identical protein binding;GO:0031210,phosphatidylcholine binding;GO:0008035,high-density lipoprotei…	PPAR signaling pathway(ko03320);Fat digestion and absorption(ko04975);Vitamin digestion and absorption(ko04977);Cholesterol metabolism(ko04979);African trypanosomiasis(ko05143)	extr(score:29)	Apolipoprotein A/E(IPR000074)
179	sp|P34897|GLYM_HUMAN	48.98	51.15	50.4	Serine hydroxymethyltransferase, mitochondrial OS=Homo sapiens OX=9606 GN=SHMT2 PE=1 SV=3	SHMT2	55992.4	8.7	39	--	25	24	AALEALGSCLNNK;AFPMPGFDEH;AHLLADMAHISGLVAAK;AMADALLER;EIPYTFEDR;EYSLQVLK;GLELIASENFCSR;GYSLVSGGTDNHLVLVDLRPK;HADIVTTTTHK;ISGLVAAK;LGAPALTSR;LIIAGTSAYAR;QACTPMFR;QRVEQFAR;SAITPGGLR;SGLIFYR;SGSPANLAVYTALLQPHDR;TGLIDYNQLALTAR;VEQFAR;VIPSPFK;VLELVSITANK;YSEGYPGK;YSEGYPGKR;YYGGAEVVDEIELLCQR	177	163	1.1.1.1002.28;1.1.1.1005.25;1.1.1.1008.21;1.1.1.1061.31;1.1.1.1064.6;1.1.1.799.12;1.1.1.802.15;1.1.1.805.14;10.1.1.1007.2;10.1.1.1010.2;10.1.1.1071.23;10.1.1.1074.3;10.1.1.1077.5;10.1.1.681.8;10.1.1.684.9;10.1.1.687.12;10.1.1.747.4;10.1.1.750.5;10.1.1.764.20;10.1.1.767.21	0.353727	0.07	0.1979	2.28544e-07	1.19595e-05	down	metabolic process(GO:0008152);cellular process(GO:0009987);response to stimulus(GO:0050896);biological regulation(GO:0065007)	protein-containing complex(GO:0032991);cellular anatomical entity(GO:0110165)	catalytic activity(GO:0003824);binding(GO:0005488)	Amino acid transport and metabolism(E)	One carbon pool by folate(ko00670);Metabolic pathways(ko01100);Carbon metabolism(ko01200);Biosynthesis of amino acids(ko01230);Biosynthesis of cofactors(ko01240)	GO:0034340,response to type I interferon;GO:0051289,protein homotetramerization;GO:0019264,glycine biosynthetic process from serine;GO:0035999,tetrahydrofolate interconversion;GO:0008284,positive regulation of cell population proliferation;GO:0070536,protein K63-linked deubiquitination;GO:0006564,L-serine biosynthetic process;GO:0046655,folic acid metabolic process;GO:0032259,methylation	GO:0070552,BRISC complex;GO:0070062,extracellular exosome;GO:0042645,mitochondrial nucleoid;GO:0005743,mitochondrial inner membrane;GO:0005758,mitochondrial intermembrane space;GO:0015630,microtubule cytoskeleton	GO:0008168,methyltransferase activity;GO:0030170,pyridoxal phosphate binding;GO:0016597,amino acid binding;GO:0042802,identical protein binding;GO:0004372,glycine hydroxymethyltransferase activity;GO:0008732,L-allo-threonine aldolase activity;GO:0003682,chromatin binding	Glycine, serine and threonine metabolism(ko00260);Glyoxylate and dicarboxylate metabolism(ko00630);One carbon pool by folate(ko00670);Metabolic pathways(ko01100);Carbon metabolism(ko01200);Biosynthesis of amino acids(ko01230);Biosynthesis of cofactors(ko01240);Antifolate resistance(ko01523)	mito(score:28.5);mito_pero(score:15)	Serine hydroxymethyltransferase(IPR001085);Pyridoxal phosphate-dependent transferase, major domain(IPR015421);Pyridoxal phosphate-dependent transferase domain 1(IPR015422);Pyridoxal phosphate-dependent transferase(IPR015424);Serine hydroxymethyltransferase, pyridoxal phosphate binding site(IPR019798);Serine hydroxymethyltransferase-like domain(IPR039429)
205	con-P00735	44.94	46.2	38.08	SWISS-PROT:P00735 (Bos taurus) Prothrombin precursor (Fragment)	--	70504.9	6.3	25	--	23	22	ALSKDQDFNPAVPLAENFCR;CLAWSSEQAK;DQDFNPAVPLAENFCR;EECSVPVCGQDR;ENLDRDIALLK;ETWTTSVAEVQPSVLQVVNLPLVERPVCK;KSPQELLCGASLISDR;LAVTTSGSR;LGEDPDPDAAIEG;LGEDPDPDAAIEGR;LLHAGFK;NPDGSITGPWCYTTSPTLR;REECSVPVCGQDR;SGGSTTSQSPLLETCVPDR;SGIECQLWR;SPQELLCGASLISDR;TFGAGEADCGLRPLFEK;TSEDHFQPFFNEK;VTGWGNR;VTVEVIPR;YGFYTHVFR;YTACESAR	52	50	1.1.1.1135.31;1.1.1.1138.31;1.1.1.1141.26;1.1.1.1206.30;1.1.1.1209.29;1.1.1.678.12;1.1.1.679.13;1.1.1.728.31;1.1.1.755.14;1.1.1.887.29;1.1.1.924.28;1.1.1.937.11;1.1.1.940.6;1.1.1.943.10;1.1.1.991.16;1.1.1.992.23;1.1.1.994.15;10.1.1.693.31;10.1.1.696.31;10.1.1.794.3	0.103183	0.02	0.1938	3.55123e-10	9.64512e-08	down	immune system process(GO:0002376);metabolic process(GO:0008152);cellular process(GO:0009987);locomotion(GO:0040011);response to stimulus(GO:0050896);localization(GO:0051179);biological regulation(GO:0065007)	cellular anatomical entity(GO:0110165)	catalytic activity(GO:0003824);binding(GO:0005488);molecular transducer activity(GO:0060089);molecular function regulator(GO:0098772)	Posttranslational modification, protein turnover, chaperones(O)	Neuroactive ligand-receptor interaction(ko04080);Complement and coagulation cascades(ko04610);Regulation of actin cytoskeleton(ko04810);Coronavirus disease - COVID-19(ko05171);Pathways in cancer(ko05200)	GO:0007166,cell surface receptor signaling pathway;GO:0017187,peptidyl-glutamic acid carboxylation;GO:0006953,acute-phase response;GO:2000379,positive regulation of reactive oxygen species metabolic process;GO:0032967,positive regulation of collagen biosynthetic process;GO:0030307,positive regulation of cell growth;GO:0008284,positive regulation of cell population proliferation;GO:0051281,positiv…	GO:0031012,extracellular matrix;GO:0072562,blood microparticle;GO:0005796,Golgi lumen;GO:0005788,endoplasmic reticulum lumen;GO:0005829,cytosol;GO:0005886,plasma membrane;GO:0070062,extracellular exosome	GO:0005509,calcium ion binding;GO:0004252,serine-type endopeptidase activity;GO:0070053,thrombospondin receptor activity;GO:0008083,growth factor activity;GO:0070051,fibrinogen binding	Phospholipase D signaling pathway(ko04072);Neuroactive ligand-receptor interaction(ko04080);Complement and coagulation cascades(ko04610);Platelet activation(ko04611);Regulation of actin cytoskeleton(ko04810);Pathogenic Escherichia coli infection(ko05130);Coronavirus disease - COVID-19(ko05171);Pathways in cancer(ko05200)	extr(score:18)	Kringle(IPR000001);Gamma-carboxyglutamic acid-rich (GLA) domain(IPR000294);Serine proteases, trypsin domain(IPR001254);Peptidase S1A, chymotrypsin family(IPR001314);Prothrombin/thrombin(IPR003966);Peptidase S1, PA clan(IPR009003);Kringle-like fold(IPR013806);Kringle, conserved site(IPR018056);Serine proteases, trypsin family, histidine active site(IPR018114);Thrombin light chain(IPR018992);Serine…
232	sp|P62701|RS4X_HUMAN	41.89	42.7	68.82	40S ribosomal protein S4, X isoform OS=Homo sapiens OX=9606 GN=RPS4X PE=1 SV=2	RPS4X	29597.5	10.9	29	--	23	15	ECLPLIIFLR;FDTGNLCMVTGGANLGR;IFVGTK;IGVITNR;ITDFIK;ITPEEAK;KIFVGTK;LIYDTK;LSNIFVIGK;LSNIFVIGKG;LTIAEER;TDITYPAGFMDVISIDK;TGENFR;VNDTIQIDLETGK;YPDPLIK	162	110	10.1.1.628.7;10.1.1.631.3;10.1.1.634.6;10.1.1.637.9;10.1.1.956.19;10.1.1.959.19;10.1.1.977.18;10.1.1.980.18;10.1.1.981.2;10.1.1.981.21;10.1.1.983.21;10.1.1.988.21;11.1.1.1130.2;11.1.1.1133.24;11.1.1.1136.16;11.1.1.1137.20;11.1.1.1139.22;11.1.1.1341.5;11.1.1.1344.6;11.1.1.1347.5	2.05141	0.28	0.1365	2.741e-07	1.35707e-05	up	metabolic process(GO:0008152);cellular process(GO:0009987);multicellular organismal process(GO:0032501);developmental process(GO:0032502);biological process involved in interspecies interaction between organisms(GO:0044419);response to stimulus(GO:0050896);localization(GO:0051179);biological regulation(GO:0065007)	protein-containing complex(GO:0032991);cellular anatomical entity(GO:0110165)	structural molecule activity(GO:0005198);binding(GO:0005488)	Translation, ribosomal structure and biogenesis(J)	Ribosome(ko03010);Coronavirus disease - COVID-19(ko05171)	GO:0006364,rRNA processing;GO:0006614,SRP-dependent cotranslational protein targeting to membrane;GO:0000184,nuclear-transcribed mRNA catabolic process, nonsense-mediated decay;GO:0007275,multicellular organism development;GO:0045471,response to ethanol;GO:0019083,viral transcription;GO:0045727,positive regulation of translation;GO:0006413,translational initiation;GO:0008284,positive regulation o…	GO:0036464,cytoplasmic ribonucleoprotein granule;GO:0016020,membrane;GO:0005844,polysome;GO:0005925,focal adhesion;GO:0005654,nucleoplasm;GO:0022627,cytosolic small ribosomal subunit;GO:0070062,extracellular exosome	GO:0019843,rRNA binding;GO:0003735,structural constituent of ribosome;GO:0003723,RNA binding;GO:0005515,protein binding	Ribosome(ko03010);Coronavirus disease - COVID-19(ko05171)	cyto(score:21);mito(score:11)	Ribosomal protein S4e(IPR000876);RNA-binding S4 domain(IPR002942);KOW(IPR005824);Ribosomal protein S4e, N-terminal(IPR013843);Ribosomal protein S4e, central region(IPR013845);Ribosomal protein L2, domain 2(IPR014722);Ribosomal protein S4e, N-terminal, conserved site(IPR018199);40S ribosomal protein S4, C-terminal domain(IPR032277);Ribosomal protein S4e, central domain superfamily(IPR038237);Ribos…
237	sp|P60174|TPIS_HUMAN	41.37	41.52	90.76	Triosephosphate isomerase OS=Homo sapiens OX=9606 GN=TPI1 PE=1 SV=4	TPI1	26669.3	6.9	72	--	22	22	DCGATWVVLGHSER;EAGITEK;ELASQPDVDGFLVGGASLKPEFVDIINAK;FFVGGNWK;GWLKSNVSDAVAQSTR;HVFGESDELIGQK;IAVAAQNCYK;IIYGGSVTGATCK;KFFVGGNWK;KQSLGELIGTLNAAK;LASQPDVDGFLVGGASLKPEFVDIINAK;QSLGELIGTLNAAK;SNVSDAVAQSTR;TATPQQAQEVHEK;VAHALAEGLGVIAC;VAHALAEGLGVIACIGEK;VIADNVK;VIADNVKDWSK;VPADTEVVCAPPTAYIDFAR;VTNGAFTGEISPGMIK;VVFEQTK;VVLAYEPVWAIGTGK	321	321	1.1.1.1031.14;1.1.1.1032.31;1.1.1.1084.13;1.1.1.1087.9;1.1.1.1166.30;1.1.1.1169.28;1.1.1.1172.29;1.1.1.1188.31;1.1.1.1191.31;1.1.1.1194.31;1.1.1.1197.31;1.1.1.658.7;1.1.1.661.13;1.1.1.661.29;1.1.1.666.20;1.1.1.672.24;1.1.1.676.26;1.1.1.729.16;1.1.1.877.29;1.1.1.935.19	2.29082	0.66	0.2881	5.57966e-05	0.000585496	up	metabolic process(GO:0008152);cellular process(GO:0009987);multicellular organismal process(GO:0032501);developmental process(GO:0032502)	cellular anatomical entity(GO:0110165)	catalytic activity(GO:0003824);binding(GO:0005488)	Carbohydrate transport and metabolism(G)	Glycolysis / Gluconeogenesis(ko00010);Inositol phosphate metabolism(ko00562);Metabolic pathways(ko01100);Carbon metabolism(ko01200);Biosynthesis of amino acids(ko01230)	GO:0046166,glyceraldehyde-3-phosphate biosynthetic process;GO:0061621,canonical glycolysis;GO:0019563,glycerol catabolic process;GO:0006094,gluconeogenesis;GO:0007275,multicellular organism development;GO:0006098,pentose-phosphate shunt	GO:0005634,nucleus;GO:0005829,cytosol;GO:0070062,extracellular exosome;GO:0005615,extracellular space	GO:0031625,ubiquitin protein ligase binding;GO:0004807,triose-phosphate isomerase activity	Glycolysis / Gluconeogenesis(ko00010);Fructose and mannose metabolism(ko00051);Inositol phosphate metabolism(ko00562);Metabolic pathways(ko01100);Carbon metabolism(ko01200);Biosynthesis of amino acids(ko01230)	cyto(score:14);cyto_nucl(score:11);mito(score:11)	Triosephosphate isomerase(IPR000652);Aldolase-type TIM barrel(IPR013785);Triosephosphate isomerase, active site(IPR020861);Triosephosphate isomerase, bacterial/eukaryotic(IPR022896);Triosephosphate isomerase superfamily(IPR035990)
241	sp|P36578|RL4_HUMAN	41.11	42.67	45.2	60S ribosomal protein L4 OS=Homo sapiens OX=9606 GN=RPL4 PE=1 SV=5	RPL4	47696.9	11.7	32	--	20	20	AAAAAAALQAK;APIRPDIVNFVHTNLR;EAVLLLK;FCIWTESAFR;GPCIIYNEDNGIIK;IEEVPELPLVVEDK;IEEVPELPLVVEDKVEGYK;KLDELYGTWR;LAPGGHVGR;LDELYGTWR;LNPYAK;MINTDLSR;NIPGITLLNVSK;NVTLPAVFK;PLISVYSEK;QPYAVSELAGHQTSAESWGTGR;RGPCIIYNEDNGIIK;SGQGAFGNMCR;YAICSALAASALPALVM;YAICSALAASALPALVMSK	134	129	1.1.1.1066.8;1.1.1.1069.4;1.1.1.809.21;1.1.1.812.19;1.1.1.927.22;1.1.1.930.19;1.1.1.975.30;10.1.1.1029.16;10.1.1.1032.16;10.1.1.1036.18;10.1.1.823.11;10.1.1.826.11;10.1.1.845.6;10.1.1.854.18;10.1.1.854.2;10.1.1.857.2;10.1.1.860.5;10.1.1.937.27;10.1.1.940.8;10.1.1.943.7	2.76841	0.82	0.2962	9.4154e-06	0.000170178	up	metabolic process(GO:0008152);cellular process(GO:0009987);biological process involved in interspecies interaction between organisms(GO:0044419);localization(GO:0051179);biological regulation(GO:0065007)	protein-containing complex(GO:0032991);cellular anatomical entity(GO:0110165)	structural molecule activity(GO:0005198);binding(GO:0005488)	Translation, ribosomal structure and biogenesis(J)	Ribosome(ko03010);Coronavirus disease - COVID-19(ko05171)	GO:0000184,nuclear-transcribed mRNA catabolic process, nonsense-mediated decay;GO:0006413,translational initiation;GO:0019083,viral transcription;GO:0045773,positive regulation of axon extension;GO:0006364,rRNA processing;GO:0006614,SRP-dependent cotranslational protein targeting to membrane	GO:0005925,focal adhesion;GO:0016020,membrane;GO:0070062,extracellular exosome;GO:0022625,cytosolic large ribosomal subunit;GO:0005730,nucleolus;GO:0031672,A band	GO:0008097,5S rRNA binding;GO:0005515,protein binding;GO:0003723,RNA binding;GO:0003735,structural constituent of ribosome	Ribosome(ko03010);Coronavirus disease - COVID-19(ko05171)	cyto(score:18)	Ribosomal protein L4/L1e(IPR002136);Ribosomal protein L4/L1e, eukaryotic/archaeal, conserved site(IPR013000);Ribosomal protein L4 domain superfamily(IPR023574);60S ribosomal protein L4, C-terminal domain(IPR025755)
266	sp|P04264|K2C1_HUMAN	39.26	51.85	34.47	Keratin, type II cytoskeletal 1 OS=Homo sapiens OX=9606 GN=KRT1 PE=1 SV=6	KRT1	66038.5	8.3	36	--	28	21	AEAESLYQSK;ALDLEIATYR;AQYEDIAQK;DVDGAYMTK;DYQELMNTK;GSGGGSYGSGGGGGGHGSY;LALDLEIATYR;QISNLQQSISDAEQR;SISISVAR;SKAEAESLYQSK;SLDLDSIIAEVK;SLNNQFASFIDK;SLNNQFASFIDKVR;SLVNLGGSK;THNLEPYFESFINNLR;TLLEGEESR;TNAENEFVTIK;TNAENEFVTIKK;VDLQAK;WELLQQVDTSTR;YEELQITAGR	161	61	1.1.1.1306.3;1.1.1.1306.4;10.1.1.1105.10;10.1.1.1106.31;10.1.1.1109.16;10.1.1.564.16;10.1.1.647.25;10.1.1.737.30;11.1.1.805.22;11.1.1.893.30;11.1.1.902.20;11.1.1.905.18;12.1.1.663.25;12.1.1.666.22;12.1.1.731.16;12.1.1.734.17;12.1.1.737.20;13.1.1.1011.28;13.1.1.1015.29;13.1.1.952.13	0.393497	0.05	0.1271	7.41293e-09	8.18923e-07	down	immune system process(GO:0002376);multicellular organismal process(GO:0032501);biological process involved in interspecies interaction between organisms(GO:0044419);response to stimulus(GO:0050896);biological regulation(GO:0065007)	cellular anatomical entity(GO:0110165)	structural molecule activity(GO:0005198);binding(GO:0005488);molecular transducer activity(GO:0060089)	--	--	GO:0045765,regulation of angiogenesis;GO:0001895,retina homeostasis;GO:0042730,fibrinolysis;GO:0006979,response to oxidative stress;GO:0001867,complement activation, lectin pathway;GO:0050728,negative regulation of inflammatory response;GO:0061436,establishment of skin barrier	GO:0070062,extracellular exosome;GO:0005634,nucleus;GO:0045095,keratin filament;GO:0005886,plasma membrane;GO:0072562,blood microparticle;GO:0031012,extracellular matrix	GO:0030246,carbohydrate binding;GO:0038023,signaling receptor activity;GO:0005198,structural molecule activity;GO:0005515,protein binding	--	nucl(score:17)	Keratin, type II(IPR003054);Intermediate filament protein, conserved site(IPR018039);Keratin type II head(IPR032444);Keratin type II cytoskeletal 1, tail(IPR032449);Intermediate filament, rod domain(IPR039008);Intermediate filament, rod domain, coil 1B(IPR042180)
276	con-P34955	38.47	39.14	44.23	SWISS-PROT:P34955 (Bos taurus) Alpha-1-antiproteinase precursor	--	46103.6	6.5	31	--	19	19	AALTIDEK;ADLSGITK;ALVNYISFK;DFHVDEQTTVK;GNTHTEILK;GVLQGHAVQETDDTSHQEAACHK;IAPNLANFAF;INDYVEK;LCILYDR;LGMFDLHYCDK;LNNELLAK;LQQLEDK;LQQLEDKLNNELLAK;LSISETYDLK;LVDTFLEDVK;NLYHSEAFSINFR;SPLFVGK;SVLGDVGITEVFSDR;YASSANLHLPK	138	137	1.1.1.1040.25;1.1.1.1330.3;1.1.1.1335.2;1.1.1.1336.2;1.1.1.1338.2;1.1.1.1350.2;1.1.1.1357.2;1.1.1.1361.2;1.1.1.1365.2;1.1.1.1374.2;1.1.1.951.27;1.1.1.954.26;10.1.1.486.18;10.1.1.489.13;10.1.1.492.15;10.1.1.636.19;10.1.1.639.21;10.1.1.642.21;10.1.1.645.17;10.1.1.662.26	0.468262	0.15	0.3203	0.000112731	0.000939898	down	cellular process(GO:0009987);multicellular organismal process(GO:0032501);regulation of catalytic activity(GO:0050790);response to stimulus(GO:0050896);localization(GO:0051179);biological regulation(GO:0065007)	cellular anatomical entity(GO:0110165)	binding(GO:0005488);molecular function regulator(GO:0098772)	Posttranslational modification, protein turnover, chaperones(O)	Complement and coagulation cascades(ko04610)	GO:0010951,negative regulation of endopeptidase activity;GO:0007596,blood coagulation;GO:0002576,platelet degranulation;GO:0048208,COPII vesicle coating;GO:0006953,acute-phase response	GO:0005615,extracellular space;GO:0070062,extracellular exosome;GO:0030134,COPII-coated ER to Golgi transport vesicle;GO:0000139,Golgi membrane;GO:0033116,endoplasmic reticulum-Golgi intermediate compartment membrane;GO:0031093,platelet alpha granule lumen;GO:0031012,extracellular matrix;GO:0005788,endoplasmic reticulum lumen	GO:0042802,identical protein binding;GO:0002020,protease binding;GO:0004867,serine-type endopeptidase inhibitor activity;GO:0005515,protein binding	Complement and coagulation cascades(ko04610)	E.R.(score:11);extr(score:12)	Serpin family(IPR000215);Serpin, conserved site(IPR023795);Serpin domain(IPR023796);Serpin superfamily(IPR036186);Serpin superfamily, domain 1(IPR042178);Serpin superfamily, domain 2(IPR042185)
302	tr|C9JIZ6|C9JIZ6_HUMAN	36.9	37.14	41.37	Prosaposin OS=Homo sapiens OX=9606 GN=PSAP PE=1 SV=2	PSAP	58440.5	4.8	26	sp|P07602|SAP_HUMAN	22	22	DGGFCEVCK;DVYCEVCEFLVK;EICALVGFCDEVK;EILDAFDK;EIVDSYLPVILDIIK;GCSFLPDPYQK;GEMSRPGEVCSALNLCES;GPVLGLK;GSAVWCQNVK;HCLQTVWNKPTVK;HLAELNHQK;IGACPSAHKPLLGTEK;KLVGYLDR;LGPGMADICK;LPALTVHVTQPK;LVGYLDR;MANIPLLLYPQDGPR;NVIPALELVEPIK;NVIPALELVEPIKK;QEILAALEK;SDVYCEVCEFLVK;SLPCDICK	110	109	1.1.1.1018.29;1.1.1.1019.4;1.1.1.1021.29;1.1.1.1158.17;1.1.1.1159.2;1.1.1.1162.11;1.1.1.1163.2;1.1.1.1165.11;1.1.1.1166.2;1.1.1.1168.16;1.1.1.1169.2;1.1.1.1192.29;1.1.1.1192.4;1.1.1.1194.5;1.1.1.1196.28;1.1.1.1197.6;1.1.1.1199.25;1.1.1.1282.5;1.1.1.867.29;10.1.1.1229.12	0.454607	0.18	0.396	0.000127822	0.00102697	down	metabolic process(GO:0008152);cellular process(GO:0009987);reproductive process(GO:0022414);multicellular organismal process(GO:0032501);developmental process(GO:0032502);growth(GO:0040007);regulation of catalytic activity(GO:0050790);response to stimulus(GO:0050896);localization(GO:0051179);biological regulation(GO:0065007)	protein-containing complex(GO:0032991);cellular anatomical entity(GO:0110165)	transporter activity(GO:0005215);binding(GO:0005488);molecular function regulator(GO:0098772)	--	Lysosome(ko04142)	GO:0043410,positive regulation of MAPK cascade;GO:0019216,regulation of lipid metabolic process;GO:0045161,neuronal ion channel clustering;GO:0006919,activation of cysteine-type endopeptidase activity involved in apoptotic process;GO:0071310,cellular response to organic substance;GO:0006869,lipid transport;GO:0060742,epithelial cell differentiation involved in prostate gland development;GO:000668…	GO:0045334,clathrin-coated endocytic vesicle;GO:0043202,lysosomal lumen;GO:0005789,endoplasmic reticulum membrane;GO:0031012,extracellular matrix;GO:0042599,lamellar body;GO:0005743,mitochondrial inner membrane;GO:0005581,collagen trimer;GO:0016021,integral component of membrane;GO:0005765,lysosomal membrane;GO:0005615,extracellular space;GO:0070062,extracellular exosome	GO:0030246,carbohydrate binding;GO:0008289,lipid binding;GO:0008047,enzyme activator activity;GO:0001664,G protein-coupled receptor binding;GO:0005319,lipid transporter activity	Sphingolipid metabolism(ko00600);Lysosome(ko04142)	plas(score:19)	Saposin A-type domain(IPR003119);Saposin-like type B, region 1(IPR007856);Saposin B type, region 2(IPR008138);Saposin B type domain(IPR008139);Saposin(IPR008373);Saposin-like(IPR011001);Saposin, chordata(IPR021165)
308	sp|P35232|PHB_HUMAN	36.35	37.22	70.22	Prohibitin OS=Homo sapiens OX=9606 GN=PHB PE=1 SV=1	PHB	29803.8	5.5	22	--	17	17	AAELIANSLATAGDGLIELR;AAIISAEGDSK;AATFGLILDDVSLTHLTFGK;DLQNVNITLR;EFTEAVEAK;FDAGELITQR;GVQDIVVGEGTHFLIPWVQK;IFTSIGEDYDER;ILFRPVASQLPR;KLEAAEDIAYQLSR;NITYLPAGQSVLLQLPQ;NVPVITGSK;PVASQLPR;QVSDDLTER;SLATAGDGLIELR;VFESIGK;VLPSITTEILK	149	149	1.1.1.1034.18;1.1.1.1038.9;1.1.1.1041.14;1.1.1.1044.12;1.1.1.1047.14;1.1.1.1108.20;1.1.1.1133.20;1.1.1.1137.24;1.1.1.1140.10;1.1.1.1143.17;1.1.1.1146.22;1.1.1.1149.24;1.1.1.769.22;1.1.1.772.18;1.1.1.815.14;1.1.1.840.26;1.1.1.843.25;1.1.1.846.24;1.1.1.849.25;1.1.1.991.18	0.438701	0.05	0.114	2.23914e-08	1.78101e-06	down	metabolic process(GO:0008152);cellular process(GO:0009987);reproductive process(GO:0022414);developmental process(GO:0032502);response to stimulus(GO:0050896);biological regulation(GO:0065007)	cellular anatomical entity(GO:0110165)	binding(GO:0005488);transcription regulator activity(GO:0140110)	Posttranslational modification, protein turnover, chaperones(O)	--	GO:0060766,negative regulation of androgen receptor signaling pathway;GO:0000122,negative regulation of transcription by RNA polymerase II;GO:0050821,protein stabilization;GO:0010944,negative regulation of transcription by competitive promoter binding;GO:0001552,ovarian follicle atresia;GO:0035902,response to immobilization stress;GO:0030308,negative regulation of cell growth;GO:0050847,progester…	GO:0030061,mitochondrial crista;GO:0005654,nucleoplasm;GO:0005769,early endosome;GO:0070062,extracellular exosome;GO:0005887,integral component of plasma membrane;GO:0031315,extrinsic component of mitochondrial outer membrane;GO:0043209,myelin sheath;GO:0009986,cell surface	GO:0000976,transcription regulatory region sequence-specific DNA binding;GO:0031871,proteinase activated receptor binding;GO:0001850,complement component C3a binding;GO:0008022,protein C-terminus binding;GO:0001851,complement component C3b binding;GO:0042826,histone deacetylase binding;GO:0000981,DNA-binding transcription factor activity, RNA polymerase II-specific	--	cyto(score:13.5);mito(score:10)	Prohibitin(IPR000163);Band 7 domain(IPR001107);Band 7/SPFH domain superfamily(IPR036013)
322	sp|O95573|ACSL3_HUMAN	35.34	35.91	27.08	Long-chain-fatty-acid--CoA ligase 3 OS=Homo sapiens OX=9606 GN=ACSL3 PE=1 SV=3	ACSL3	80419.4	8.5	17	--	16	14	ADFFEDENGQR;ELTELAR;EVLNEEDEVQPNGK;GIIVHTMAAVEALGAK;LKDIVSLVPR;LLLCGGAPLSATTQR;NLFILAYNYK;NTPLCDSFVFR;SLLGGNIR;SVNSLDGLASVLYPGCDTLDK;THYQADIER;TNIAIFCETR;VGAPLVCCEIK;VLSEAAISASLEK	45	38	1.1.1.1127.25;1.1.1.1130.25;1.1.1.862.25;1.1.1.976.30;1.1.1.977.3;1.1.1.979.27;10.1.1.1059.7;10.1.1.676.3;10.1.1.679.6;10.1.1.682.3;10.1.1.853.29;10.1.1.856.30;10.1.1.859.28;10.1.1.980.3;11.1.1.1007.27;11.1.1.1010.27;11.1.1.1013.27;11.1.1.1173.9;11.1.1.1214.10;11.1.1.835.5	0.436781	0.08	0.1832	5.59287e-07	2.36626e-05	down	metabolic process(GO:0008152);cellular process(GO:0009987);multicellular organismal process(GO:0032501);developmental process(GO:0032502);response to stimulus(GO:0050896);localization(GO:0051179);biological regulation(GO:0065007)	cellular anatomical entity(GO:0110165)	catalytic activity(GO:0003824);binding(GO:0005488)	Lipid transport and metabolism(I)	Metabolic pathways(ko01100);PPAR signaling pathway(ko03320);Ferroptosis(ko04216);Thermogenesis(ko04714);Adipocytokine signaling pathway(ko04920)	GO:0006633,fatty acid biosynthetic process;GO:0014070,response to organic cyclic compound;GO:2001247,positive regulation of phosphatidylcholine biosynthetic process;GO:0034379,very-low-density lipoprotein particle assembly;GO:0042998,positive regulation of Golgi to plasma membrane protein transport;GO:0044539,long-chain fatty acid import into cell;GO:0001676,long-chain fatty acid metabolic proces…	GO:0005789,endoplasmic reticulum membrane;GO:0048471,perinuclear region of cytoplasm;GO:0005778,peroxisomal membrane;GO:0016021,integral component of membrane;GO:0005741,mitochondrial outer membrane;GO:0005794,Golgi apparatus;GO:0005811,lipid droplet	GO:0102391,decanoate-CoA ligase activity;GO:0004467,long-chain fatty acid-CoA ligase activity;GO:0019901,protein kinase binding;GO:0019904,protein domain specific binding;GO:0005524,ATP binding	Fatty acid biosynthesis(ko00061);Fatty acid degradation(ko00071);Metabolic pathways(ko01100);Fatty acid metabolism(ko01212);PPAR signaling pathway(ko03320);Peroxisome(ko04146);Ferroptosis(ko04216);Thermogenesis(ko04714);Adipocytokine signaling pathway(ko04920)	--	AMP-dependent synthetase/ligase(IPR000873);AMP-binding, conserved site(IPR020845);AMP-dependent synthetase-like superfamily(IPR042099)
329	sp|Q92896|GSLG1_HUMAN	34.95	35.88	15.95	Golgi apparatus protein 1 OS=Homo sapiens OX=9606 GN=GLG1 PE=1 SV=2	GLG1	134551	6.9	18	--	18	18	ADIFVDPVLHTACALDIK;CNVENLPR;DAHSQGEVVSCLEK;FCENTQAGEGR;FCHGILTK;FCPEADSK;IIIQESALDYR;LAEEESCREDVTR;LDPALQDK;LDPVLYR;LIAQDYK;LLELQYFISR;LSSDCEDQIR;MTAIIFSDYR;QITQNTDYR;STITEIKECADEPVGK;VAELSSDDFHLDR;VSYSLAK	30	30	1.1.1.769.18;1.1.1.863.17;10.1.1.819.10;10.1.1.994.13;11.1.1.1363.4;11.1.1.1366.4;11.1.1.1369.4;11.1.1.974.4;11.1.1.978.5;12.1.1.1193.7;12.1.1.1196.11;12.1.1.1199.8;14.1.1.883.25;2.1.1.660.24;2.1.1.860.3;2.1.1.963.18;3.1.1.688.24;4.1.1.1345.3;5.1.1.887.9;6.1.1.770.14	0.383054	0.09	0.2349	1.40134e-06	4.32024e-05	down	immune system process(GO:0002376);cellular process(GO:0009987);developmental process(GO:0032502);locomotion(GO:0040011);localization(GO:0051179);biological regulation(GO:0065007)	cellular anatomical entity(GO:0110165)	binding(GO:0005488)	--	--	GO:0006886,intracellular protein transport;GO:0032330,regulation of chondrocyte differentiation;GO:0050900,leukocyte migration;GO:0010955,negative regulation of protein processing;GO:0060349,bone morphogenesis;GO:0030512,negative regulation of transforming growth factor beta receptor signaling pathway	GO:0016021,integral component of membrane;GO:0005886,plasma membrane;GO:0070062,extracellular exosome;GO:0031012,extracellular matrix;GO:0000139,Golgi membrane;GO:0005797,Golgi medial cisterna	GO:0017134,fibroblast growth factor binding;GO:0005102,signaling receptor binding	Cell adhesion molecules(ko04514)	pero(score:10)	Cysteine-rich Golgi apparatus protein 1 repeat(IPR001893);Cysteine-rich Golgi apparatus protein 1 repeat, eukaryote(IPR017873);Golgi apparatus protein 1(IPR039728)
331	sp|P06748|NPM_HUMAN	34.88	36.47	47.28	Nucleophosmin OS=Homo sapiens OX=9606 GN=NPM1 PE=1 SV=2	NPM1	32574.8	4.4	51	--	20	20	ADKDYHFK;ADKDYHFKVDNDENEHQLSLR;AKMQASIEK;DELHIVEAEAMNYEGSPIK;DSKPSSTPR;FINYVK;FRMTDQEAIQDLWQWR;GGSLPK;GPSSVEDIK;LLSISGK;MQASIEK;MSVQPTVSLGGFEITPPVVLR;MTDQEAIQDLWQWR;NYEGSPIK;SVQPTVSLGGFEITPPVVLR;TDQEAIQDLWQWR;TVSLGAGAK;TVSLGAGAKDELHIVEAEAMNYEGSPIK;VDNDENEHQLSLR;VTLATLK	244	243	1.1.1.720.10;1.1.1.723.14;1.1.1.726.29;1.1.1.765.20;1.1.1.772.15;1.1.1.778.17;1.1.1.781.16;1.1.1.783.25;1.1.1.797.16;1.1.1.800.12;1.1.1.804.16;1.1.1.812.16;1.1.1.838.29;1.1.1.839.27;1.1.1.841.26;1.1.1.841.27;10.1.1.1088.20;10.1.1.1092.20;10.1.1.1094.20;10.1.1.1097.21	2.43091	0.51	0.2098	2.82339e-06	7.33898e-05	up	metabolic process(GO:0008152);cellular process(GO:0009987);developmental process(GO:0032502);biological process involved in interspecies interaction between organisms(GO:0044419);regulation of catalytic activity(GO:0050790);response to stimulus(GO:0050896);localization(GO:0051179);biological regulation(GO:0065007)	protein-containing complex(GO:0032991);cellular anatomical entity(GO:0110165)	binding(GO:0005488);molecular function regulator(GO:0098772);transcription regulator activity(GO:0140110)	--	--	GO:0045893,positive regulation of transcription, DNA-templated;GO:0046599,regulation of centriole replication;GO:0060699,regulation of endoribonuclease activity;GO:0006281,DNA repair;GO:0016032,viral process;GO:0008284,positive regulation of cell population proliferation;GO:0010826,negative regulation of centrosome duplication;GO:0043066,negative regulation of apoptotic process;GO:0051259,protein…	GO:0005730,nucleolus;GO:0031616,spindle pole centrosome;GO:0005829,cytosol;GO:0016020,membrane;GO:0005925,focal adhesion;GO:1990904,ribonucleoprotein complex;GO:0005654,nucleoplasm	GO:0042393,histone binding;GO:0004860,protein kinase inhibitor activity;GO:0042803,protein homodimerization activity;GO:0030957,Tat protein binding;GO:0051082,unfolded protein binding;GO:0003713,transcription coactivator activity;GO:0043024,ribosomal small subunit binding;GO:0051059,NF-kappaB binding;GO:0019901,protein kinase binding;GO:0043023,ribosomal large subunit binding;GO:0046982,protein h…	--	nucl(score:27)	Nucleoplasmin family(IPR004301);Nucleoplasmin core domain(IPR024057);Nucleophosmin, C-terminal(IPR032569);Nucleoplasmin core domain superfamily(IPR036824);Nucleophosmin, C-terminal domain superfamily(IPR038101)
333	sp|P43490|NAMPT_HUMAN	34.78	35.79	44.2	Nicotinamide phosphoribosyltransferase OS=Homo sapiens OX=9606 GN=NAMPT PE=1 SV=1	NAMPT	55520.8	7.2	21	--	18	18	AVPEGFVIPR;DLLNCSFK;DVYKEHFQDDVFNEK;GTDTVAGLALIK;GWNYILEK;IWGEDLR;LLPPYLR;MWSIENIAFGSGGGLLQK;NAQLNIELEAAHH;STQAPLIIRPDSGNPLDTVLK;SYSFDEIR;SYSFDEIRK;TPAGNFVTLEEGKGDLEEYGQDLLHTVFK;VIQGDGVDINTLQEIVEGMK;VLEILGK;VYSYFECR;YDGHLPIEIK;YLLETSGNLDGLEYK	52	52	1.1.1.1160.31;1.1.1.1161.12;1.1.1.989.4;10.1.1.1167.2;10.1.1.730.15;10.1.1.883.7;10.1.1.886.5;11.1.1.827.5;11.1.1.860.10;12.1.1.655.6;13.1.1.864.3;14.1.1.970.3;14.1.1.997.4;2.1.1.861.19;2.1.1.864.24;3.1.1.1002.11;3.1.1.1037.23;3.1.1.1038.26;3.1.1.1040.24;3.1.1.1291.16	2.37089	0.59	0.2488	7.6954e-06	0.000145956	up	metabolic process(GO:0008152);cellular process(GO:0009987);reproductive process(GO:0022414);signaling(GO:0023052);multicellular organismal process(GO:0032501);developmental process(GO:0032502);rhythmic process(GO:0048511);response to stimulus(GO:0050896);multi-organism process(GO:0051704);biological regulation(GO:0065007)	cellular anatomical entity(GO:0110165)	catalytic activity(GO:0003824);binding(GO:0005488);molecular function regulator(GO:0098772)	Coenzyme transport and metabolism(H)	Metabolic pathways(ko01100);NOD-like receptor signaling pathway(ko04621)	GO:0006769,nicotinamide metabolic process;GO:0009435,NAD biosynthetic process;GO:0051770,positive regulation of nitric-oxide synthase biosynthetic process;GO:0008286,insulin receptor signaling pathway;GO:0048661,positive regulation of smooth muscle cell proliferation;GO:0007565,female pregnancy;GO:0032922,circadian regulation of gene expression;GO:0045944,positive regulation of transcription by R…	GO:0005829,cytosol;GO:0005654,nucleoplasm;GO:0030054,cell junction;GO:0005615,extracellular space;GO:0070062,extracellular exosome	GO:0042803,protein homodimerization activity;GO:0047280,nicotinamide phosphoribosyltransferase activity;GO:0008144,drug binding;GO:0004514,nicotinate-nucleotide diphosphorylase (carboxylating) activity;GO:0005125,cytokine activity	Nicotinate and nicotinamide metabolism(ko00760);Metabolic pathways(ko01100);NOD-like receptor signaling pathway(ko04621)	cyto(score:16);cyto_nucl(score:14);nucl(score:10)	Aldolase-type TIM barrel(IPR013785);Nicotinamide phosphoribosyl transferase(IPR016471);Nicotinate phosphoribosyltransferase-like, C-terminal(IPR036068);Nicotinate/nicotinamide phosphoribosyltransferase(IPR041525);Nicotinamide phosphoribosyltransferase, N-terminal domain(IPR041529)
338	con-Q3SZ57	34.32	37.14	34.26	SWISS-PROT:Q3SZ57 (Bos taurus) Alpha-fetoprotein precursor	--	68587	6.2	21	--	18	18	AAPASIPPFPVLEPVTSCK;DVLTIIEKPTGSK;ESSLLNQHICAVMGK;FLGDRDFNQLSSR;GNVLECLQDGER;GYQELLEK;HDCFLAHK;KAPQLTSPELMALTR;LAVPIILR;NFSDSR;QKPQITEEQLETVVADFSGLLEK;QLACGEGVADLIIGHLCIR;QQFLINLVK;RYIYEIAR;VMSYICSQQDILSR;YGLSDCCSR;YIQESQALAK;YIYEIAR	67	40	10.1.1.1145.10;10.1.1.1148.10;10.1.1.527.28;10.1.1.990.19;10.1.1.993.2;11.1.1.1100.5;11.1.1.1103.4;11.1.1.1106.4;11.1.1.686.27;11.1.1.941.25;11.1.1.944.27;12.1.1.685.29;12.1.1.746.22;12.1.1.749.22;12.1.1.771.24;12.1.1.774.20;12.1.1.932.10;12.1.1.935.8;12.1.1.938.7;13.1.1.704.2	0.436475	0.04	0.0916	4.88394e-09	6.06982e-07	down	metabolic process(GO:0008152);cellular process(GO:0009987);reproductive process(GO:0022414);developmental process(GO:0032502);rhythmic process(GO:0048511);response to stimulus(GO:0050896);localization(GO:0051179);biological regulation(GO:0065007)	cellular anatomical entity(GO:0110165)	binding(GO:0005488)	--	Hippo signaling pathway(ko04390)	GO:0010033,response to organic substance;GO:0001542,ovulation from ovarian follicle;GO:0001889,liver development;GO:0031016,pancreas development;GO:0031100,animal organ regeneration;GO:0042448,progesterone metabolic process;GO:0060395,SMAD protein signal transduction;GO:0006810,transport	GO:0005737,cytoplasm;GO:0005615,extracellular space	GO:0005515,protein binding;GO:0008270,zinc ion binding	Hippo signaling pathway(ko04390)	extr(score:29)	ALB/AFP/VDB(IPR000264);Serum albumin, N-terminal(IPR014760);Serum albumin, conserved site(IPR020857);Serum albumin-like(IPR020858);Serum albumin/Alpha-fetoprotein/Afamin(IPR021177)
345	sp|P18124|RL7_HUMAN	34.2	36.1	52.42	60S ribosomal protein L7 OS=Homo sapiens OX=9606 GN=RPL7 PE=1 SV=1	RPL7	29225.6	11.3	22	--	17	17	AGNFYVPAEPK;EANNFLWPFK;EVPAVPETLK;EVPAVPETLKK;FKEANNFLWPFK;GINGVSPK;IALTDNALIAR;IAWGYPNLK;IVEPYIAWGYPNLK;KAGNFYVPAEPK;LAFVIR;QIFNGTFVK;RIALTDNALIAR;SVNELIYK;SVNELIYKR;TTHFVEGGDAGNREDQINR;YGIICMEDLIHEIYTVGK	67	67	1.1.1.1062.7;1.1.1.874.24;1.1.1.877.23;1.1.1.965.25;10.1.1.1013.18;10.1.1.551.26;11.1.1.1046.2;11.1.1.1049.2;11.1.1.1055.2;11.1.1.1058.2;11.1.1.878.28;11.1.1.881.25;11.1.1.884.28;12.1.1.709.25;12.1.1.712.22;13.1.1.1105.2;13.1.1.877.23;14.1.1.920.30;14.1.1.944.27;14.1.1.947.21	2.01732	0.58	0.2876	0.000116437	0.000961788	up	metabolic process(GO:0008152);cellular process(GO:0009987);biological process involved in interspecies interaction between organisms(GO:0044419);localization(GO:0051179);biological regulation(GO:0065007)	protein-containing complex(GO:0032991);cellular anatomical entity(GO:0110165)	structural molecule activity(GO:0005198);binding(GO:0005488)	Translation, ribosomal structure and biogenesis(J)	Ribosome(ko03010);Coronavirus disease - COVID-19(ko05171)	GO:0019083,viral transcription;GO:0000463,maturation of LSU-rRNA from tricistronic rRNA transcript (SSU-rRNA, 5.8S rRNA, LSU-rRNA);GO:0006614,SRP-dependent cotranslational protein targeting to membrane;GO:0002181,cytoplasmic translation;GO:0000184,nuclear-transcribed mRNA catabolic process, nonsense-mediated decay;GO:0006413,translational initiation	GO:0070062,extracellular exosome;GO:0005925,focal adhesion;GO:0005844,polysome;GO:0016020,membrane;GO:0005730,nucleolus;GO:0022625,cytosolic large ribosomal subunit	GO:0003729,mRNA binding;GO:0003735,structural constituent of ribosome;GO:0042803,protein homodimerization activity;GO:0003677,DNA binding	Ribosome(ko03010);Coronavirus disease - COVID-19(ko05171)	cyto(score:27)	Ribosomal protein L7, eukaryotic(IPR005998);Ribosomal protein L30, N-terminal(IPR012988);Ribosomal protein L30, ferredoxin-like fold domain(IPR016082);Ribosomal protein L30, conserved site(IPR018038);Ribosomal protein L30, central domain, archaeal type(IPR023106);Ribosomal protein L7, eukaryotic/archaeal(IPR035808);Ribosomal protein L30, ferredoxin-like fold domain superfamily(IPR036919);Ribosoma…
353	sp|P04181|OAT_HUMAN	33.55	37.24	45.33	Ornithine aminotransferase, mitochondrial OS=Homo sapiens OX=9606 GN=OAT PE=1 SV=1	OAT	48534.4	7	20	--	18	17	AFYNNVLGEYEEYITK;DWDAWK;ESIEIINK;FAPPLVIK;FAPPLVIKEDELR;GIYLWDVEGR;GLLNAIVIK;HQVLFIADEIQTGLAR;IVFAAGNFWGR;IVNALK;LGIILR;LPSDVVTAVR;LRDNGLLAKPTHGDIIR;TVQGPPTSDDIFER;VAIAALEVLEEENLAENADK;VLPMNTGVEAGETACK;YGAHNYHPLPVALER	61	56	1.1.1.990.9;1.1.1.993.7;10.1.1.697.24;10.1.1.700.25;10.1.1.745.27;10.1.1.748.30;10.1.1.933.16;10.1.1.936.17;10.1.1.936.2;11.1.1.828.24;11.1.1.853.20;11.1.1.856.20;11.1.1.902.30;12.1.1.657.31;13.1.1.1266.9;13.1.1.1269.14;13.1.1.980.10;13.1.1.983.10;2.1.1.865.14;2.1.1.868.12	0.492762	0.12	0.2435	1.16896e-05	0.00019516	down	metabolic process(GO:0008152);cellular process(GO:0009987);multicellular organismal process(GO:0032501)	cellular anatomical entity(GO:0110165)	catalytic activity(GO:0003824);binding(GO:0005488)	Amino acid transport and metabolism(E)	Arginine and proline metabolism(ko00330);Metabolic pathways(ko01100)	GO:0019544,arginine catabolic process to glutamate;GO:0007601,visual perception;GO:0055129,L-proline biosynthetic process;GO:0034214,protein hexamerization;GO:0006591,ornithine metabolic process;GO:0010121,arginine catabolic process to proline via ornithine	GO:0005759,mitochondrial matrix	GO:0030170,pyridoxal phosphate binding;GO:0004587,ornithine-oxo-acid transaminase activity;GO:0003992,N2-acetyl-L-ornithine:2-oxoglutarate 5-aminotransferase activity;GO:0042802,identical protein binding	Arginine and proline metabolism(ko00330);Metabolic pathways(ko01100)	mito(score:30)	Aminotransferase class-III(IPR005814);Ornithine aminotransferase(IPR010164);Pyridoxal phosphate-dependent transferase, major domain(IPR015421);Pyridoxal phosphate-dependent transferase domain 1(IPR015422);Pyridoxal phosphate-dependent transferase(IPR015424)
372	sp|P13804|ETFA_HUMAN	32.57	33.07	65.17	Electron transfer flavoprotein subunit alpha, mitochondrial OS=Homo sapiens OX=9606 GN=ETFA PE=1 SV=1	ETFA	35079.2	8.6	18	--	16	16	AAVDAGFVPNDMQVGQTGK;ASSTSPVEISEWLDQK;GLLPEELTPLILATQK;GTSFDAAATSGGSASSEK;LEVAPISDIIAIK;LGGEVSCLVAGTK;LLYDLADQLHAAVGASR;QFNYTHICAGASAFGK;QSTLVIAEHANDSLAPITLNTITAATR;SDRPELTGAK;SPDTFVR;TIYAGNALCTVK;VAGIAKVLVAQHDVYK;VAQDLCK;VLVAQHDVYK;VVPEMTEILK	80	80	1.1.1.1181.16;1.1.1.1190.14;1.1.1.1191.10;1.1.1.1192.31;1.1.1.1195.9;1.1.1.869.11;10.1.1.1002.15;10.1.1.597.25;10.1.1.600.24;11.1.1.1331.9;11.1.1.1337.6;11.1.1.1340.6;11.1.1.1343.6;11.1.1.1343.7;11.1.1.1346.5;11.1.1.719.13;11.1.1.722.11;11.1.1.725.13;12.1.1.1160.6;12.1.1.1163.6	0.481228	0.12	0.2494	1.0678e-05	0.000183044	down	metabolic process(GO:0008152);cellular process(GO:0009987);localization(GO:0051179);biological regulation(GO:0065007)	protein-containing complex(GO:0032991);cellular anatomical entity(GO:0110165)	catalytic activity(GO:0003824);binding(GO:0005488)	Energy production and conversion(C)	--	GO:0055088,lipid homeostasis;GO:0022904,respiratory electron transport chain;GO:0006810,transport;GO:0033539,fatty acid beta-oxidation using acyl-CoA dehydrogenase	GO:0070062,extracellular exosome;GO:0017133,mitochondrial electron transfer flavoprotein complex	GO:0052890,oxidoreductase activity, acting on the CH-CH group of donors, with a flavin as acceptor;GO:0050660,flavin adenine dinucleotide binding;GO:0009055,electron transfer activity;GO:0005515,protein binding;GO:0000062,fatty-acyl-CoA binding;GO:0003995,acyl-CoA dehydrogenase activity	--	mito(score:24)	Electron transfer flavoprotein alpha subunit/FixB(IPR001308);Rossmann-like alpha/beta/alpha sandwich fold(IPR014729);Electron transfer flavoprotein, alpha/beta-subunit, N-terminal(IPR014730);Electron transfer flavoprotein, alpha subunit, C-terminal(IPR014731);Electron transfer flavoprotein subunit alpha, conserved site(IPR018206);DHS-like NAD/FAD-binding domain superfamily(IPR029035);Electron tra…
385	sp|O76021|RL1D1_HUMAN	32.12	32.7	31.63	Ribosomal L1 domain-containing protein 1 OS=Homo sapiens OX=9606 GN=RSL1D1 PE=1 SV=3	RSL1D1	54972	10.9	16	--	16	16	ALPASETPK;ATNESEDEIPQLVPIGK;AVDALLTHCK;DDVAPESGDTTVK;EINDCIGGTVLNISK;FFTTPSK;KAVDALLTHCK;KVPVSVNLLSK;LLPSLIGR;LLSSFDFFLTDAR;LTLPHSIR;SAALPIFSSFVSNWDEATK;SAALPIFSSFVSNWDEATKR;SDSEDICLFTK;TVSQIISLQTLK;VPVSVNLLSK	53	52	1.1.1.1081.11;1.1.1.1084.14;1.1.1.1084.30;1.1.1.753.30;10.1.1.1164.12;10.1.1.1220.7;10.1.1.538.31;11.1.1.1027.25;11.1.1.1094.3;11.1.1.1312.8;11.1.1.1315.14;11.1.1.1318.7;11.1.1.1321.9;11.1.1.1383.6;11.1.1.953.11;11.1.1.954.28;12.1.1.1143.28;12.1.1.1146.29;12.1.1.1149.28;12.1.1.1154.20	2.07937	0.33	0.1587	1.05439e-06	3.77777e-05	up	metabolic process(GO:0008152);cellular process(GO:0009987);developmental process(GO:0032502);biological regulation(GO:0065007)	protein-containing complex(GO:0032991);cellular anatomical entity(GO:0110165)	binding(GO:0005488)	--	--	GO:0000470,maturation of LSU-rRNA;GO:0032880,regulation of protein localization;GO:2000772,regulation of cellular senescence;GO:0001649,osteoblast differentiation;GO:0006412,translation;GO:0042981,regulation of apoptotic process	GO:0022625,cytosolic large ribosomal subunit;GO:0005730,nucleolus;GO:0016020,membrane;GO:0030686,90S preribosome	GO:0003723,RNA binding	--	nucl(score:27)	Ribosomal protein L1, 3-layer alpha/beta-sandwich(IPR016095);Ribosomal protein L1-like(IPR023674);Ribosomal protein L1/ribosomal biogenesis protein(IPR028364)
402	sp|O00622|CCN1_HUMAN	31.31	32.07	43.31	CCN family member 1 OS=Homo sapiens OX=9606 GN=CCN1 PE=1 SV=1	CCN1	42026.2	8.2	17	--	16	16	AQSEGRPCEYNSR;CAPGVGLVR;CCTPQLTR;CEDGETFSK;ELGFDASEVELTR;FRCEDGETFSK;FTYAGCLSVK;GLECNFGASSTALK;ICEVRPCGQPVYSSLK;ILYNPLQGQK;IYQNGESFQPNCK;LFNDIHK;NNELIAVGK;TCPAACHCPLEAPK;VTNDNPECR;YCGSCVDGR	34	34	1.1.1.652.15;1.1.1.672.23;1.1.1.675.23;1.1.1.766.28;10.1.1.597.16;10.1.1.857.28;10.1.1.860.28;10.1.1.863.26;11.1.1.1013.24;11.1.1.1016.27;11.1.1.650.29;11.1.1.694.30;11.1.1.832.31;12.1.1.476.26;12.1.1.479.27;12.1.1.641.26;12.1.1.644.25;12.1.1.663.31;12.1.1.847.23;14.1.1.943.11	0.40771	0.04	0.0981	3.60179e-09	5.05339e-07	down	metabolic process(GO:0008152);cellular process(GO:0009987);reproductive process(GO:0022414);biological adhesion(GO:0022610);signaling(GO:0023052);developmental process(GO:0032502);locomotion(GO:0040011);biological process involved in interspecies interaction between organisms(GO:0044419);regulation of catalytic activity(GO:0050790);response to stimulus(GO:0050896);biological regulation(GO:0065007)	cellular anatomical entity(GO:0110165)	binding(GO:0005488)	--	--	GO:0033690,positive regulation of osteoblast proliferation;GO:0045860,positive regulation of protein kinase activity;GO:0010811,positive regulation of cell-substrate adhesion;GO:0002041,intussusceptive angiogenesis;GO:0000278,mitotic cell cycle;GO:0030198,extracellular matrix organization;GO:0043280,positive regulation of cysteine-type endopeptidase activity involved in apoptotic process;GO:00337…	GO:0001939,female pronucleus;GO:0031012,extracellular matrix;GO:0001940,male pronucleus;GO:0005794,Golgi apparatus;GO:0005615,extracellular space;GO:0005654,nucleoplasm	GO:0019901,protein kinase binding;GO:0008201,heparin binding;GO:0000166,nucleotide binding;GO:0050840,extracellular matrix binding;GO:0005178,integrin binding;GO:0005520,insulin-like growth factor binding	--	extr(score:26)	Insulin-like growth factor-binding protein, IGFBP(IPR000867);Thrombospondin type-1 (TSP1) repeat(IPR000884);VWFC domain(IPR001007);Cystine knot, C-terminal(IPR006207);Glycoprotein hormone subunit beta(IPR006208);Growth factor receptor cysteine-rich domain superfamily(IPR009030);IGFBP-related, CNN(IPR012395);Insulin-like growth factor binding protein, N-terminal, Cys-rich conserved site(IPR017891)…
411	sp|Q5SSJ5|HP1B3_HUMAN	30.77	31.81	29.84	Heterochromatin protein 1-binding protein 3 OS=Homo sapiens OX=9606 GN=HP1BP3 PE=1 SV=1	HP1BP3	61206.5	10.4	20	--	17	17	ALPLIVGAQLIHADK;ATDTSQGELVHPK;EASYSLIR;GASGSFVVVQK;GASGTFQLK;GQLEQITGK;KTIPSWATLSASQLAR;KYVSQYYPK;LEDVLPLAFTR;MDAILTEAIK;SGASVVAIR;SSAVDPEPQVK;TCSTTALK;TIPSWATLSASQLAR;VDIRPQLLK;VEDSTMPIR;YPSLELER	66	66	1.1.1.1217.2;1.1.1.1220.2;1.1.1.871.18;10.1.1.1023.10;10.1.1.1026.7;10.1.1.1030.9;10.1.1.1152.9;10.1.1.1155.10;10.1.1.864.23;10.1.1.961.28;10.1.1.964.25;10.1.1.967.27;11.1.1.1116.30;11.1.1.1119.30;11.1.1.1175.14;11.1.1.1178.16;11.1.1.1181.12;11.1.1.1183.13;11.1.1.653.31;11.1.1.948.7	6.80256	1.36	0.1999	1.85918e-09	3.08081e-07	up	cellular process(GO:0009987);response to stimulus(GO:0050896);biological regulation(GO:0065007)	protein-containing complex(GO:0032991);cellular anatomical entity(GO:0110165)	binding(GO:0005488)	--	--	GO:0042127,regulation of cell population proliferation;GO:0071456,cellular response to hypoxia;GO:0070828,heterochromatin organization;GO:0097298,regulation of nucleus size;GO:0006355,regulation of transcription, DNA-templated;GO:0006334,nucleosome assembly	GO:0005634,nucleus;GO:0000786,nucleosome	GO:0005515,protein binding;GO:0031491,nucleosome binding;GO:0003677,DNA binding	--	cyto_nucl(score:15.5);nucl(score:25.5)	Linker histone H1/H5, domain H15(IPR005818);Heterochromatin protein 1-binding protein 3(IPR033061);Winged helix-like DNA-binding domain superfamily(IPR036388);Winged helix DNA-binding domain superfamily(IPR036390)
420	sp|P13645|K1C10_HUMAN	30.42	39.54	31.51	Keratin, type I cytoskeletal 10 OS=Homo sapiens OX=9606 GN=KRT10 PE=1 SV=6	KRT10	58826.9	4.9	24	con-P13645	20	16	ALEESNYELEGK;DAEAWFNEK;GSLGGGFSSGGFSGGSFSR;LENEIQTYR;LKYENEVALR;NHEEEMKDLR;NVQALEIELQSQLALK;QSLEASLAETEGR;QSVEADINGLR;QSVEADINGLRR;SEITELR;SLLEGEGSSGGGGR;SQYEQLAEQNRK;VLDELTLTK;VTMQNLNDR;YENEVALR	85	37	1.1.1.1160.13;1.1.1.1163.16;1.1.1.1166.21;1.1.1.1169.13;1.1.1.661.6;10.1.1.564.25;10.1.1.566.30;10.1.1.674.6;10.1.1.742.16;10.1.1.787.7;10.1.1.790.28;11.1.1.942.20;13.1.1.797.26;13.1.1.874.9;13.1.1.877.8;2.1.1.1040.18;2.1.1.1043.17;2.1.1.1046.14;3.1.1.1282.31;3.1.1.1285.8	0.453347	0.11	0.2427	1.15866e-05	0.00019516	down	cellular process(GO:0009987);developmental process(GO:0032502);response to stimulus(GO:0050896)	cellular anatomical entity(GO:0110165)	structural molecule activity(GO:0005198);binding(GO:0005488)	--	Estrogen signaling pathway(ko04915);Staphylococcus aureus infection(ko05150)	GO:0045109,intermediate filament organization;GO:0071277,cellular response to calcium ion;GO:0003334,keratinocyte development	GO:0005737,cytoplasm;GO:0070062,extracellular exosome;GO:0005615,extracellular space;GO:0005634,nucleus;GO:0045095,keratin filament;GO:0016020,membrane	GO:0008092,cytoskeletal protein binding;GO:0030280,structural constituent of skin epidermis	Estrogen signaling pathway(ko04915);Staphylococcus aureus infection(ko05150)	cyto_nucl(score:16.5);nucl(score:25.5)	Keratin, type I(IPR002957);Intermediate filament protein, conserved site(IPR018039);Intermediate filament, rod domain(IPR039008);Intermediate filament, rod domain, coil 1B(IPR042180)
442	sp|P46781|RS9_HUMAN	29.54	30.19	45.88	40S ribosomal protein S9 OS=Homo sapiens OX=9606 GN=RPS9 PE=1 SV=3	RPS9	22591.2	11.3	15	--	14	14	ELLTLDEKDPR;HIDFSLR;IEDFLER;IGVLDEGK;KQVVNIPSFIVR;LDYILGLK;LFEGNALLR;LIGEYGLR;LQTQVFK;MKLDYILGLK;QVVNIPSFIVR;RLFEGNALLR;RLQTQVFK;SRLDQELK	97	97	10.1.1.1090.13;10.1.1.1093.13;10.1.1.1096.15;10.1.1.721.8;10.1.1.724.9;10.1.1.727.9;10.1.1.860.15;10.1.1.863.16;10.1.1.865.15;10.1.1.866.18;11.1.1.1018.17;11.1.1.1019.13;11.1.1.1022.14;11.1.1.1109.22;11.1.1.874.12;11.1.1.876.31;11.1.1.879.11;11.1.1.879.30;11.1.1.882.10;11.1.1.895.17	3.09927	0.27	0.0871	2.17784e-10	8.66128e-08	up	metabolic process(GO:0008152);cellular process(GO:0009987);biological process involved in interspecies interaction between organisms(GO:0044419);localization(GO:0051179);biological regulation(GO:0065007)	protein-containing complex(GO:0032991);cellular anatomical entity(GO:0110165)	catalytic activity(GO:0003824);structural molecule activity(GO:0005198);binding(GO:0005488);translation regulator activity(GO:0045182)	Translation, ribosomal structure and biogenesis(J)	Ribosome(ko03010);Coronavirus disease - COVID-19(ko05171)	GO:0019083,viral transcription;GO:0006364,rRNA processing;GO:0006614,SRP-dependent cotranslational protein targeting to membrane;GO:0045903,positive regulation of translational fidelity;GO:0000184,nuclear-transcribed mRNA catabolic process, nonsense-mediated decay;GO:0008284,positive regulation of cell population proliferation;GO:0006413,translational initiation	GO:0005925,focal adhesion;GO:0016020,membrane;GO:0005654,nucleoplasm;GO:0022627,cytosolic small ribosomal subunit;GO:0070062,extracellular exosome;GO:0005730,nucleolus	GO:0003735,structural constituent of ribosome;GO:1990932,5.8S rRNA binding;GO:0045182,translation regulator activity;GO:0005515,protein binding;GO:0016787,hydrolase activity;GO:0003723,RNA binding	Ribosome(ko03010);Coronavirus disease - COVID-19(ko05171)	cyto(score:27)	Ribosomal protein S4/S9, N-terminal(IPR001912);RNA-binding S4 domain(IPR002942);Ribosomal protein S4/S9, eukaryotic/archaeal(IPR005710);Ribosomal protein S4, conserved site(IPR018079);Ribosomal protein S4/S9(IPR022801);RNA-binding S4 domain superfamily(IPR036986)
445	sp|P62805|H4_HUMAN	29.5	29.69	56.31	Histone H4 OS=Homo sapiens OX=9606 GN=H4C1 PE=1 SV=2	H4C1	11367.3	11.9	96	--	14	14	DAVTYTEH;DAVTYTEHAK;DNIQGITK;DNIQGITKPAIR;ISGLIYEETR;ISGLIYEETRG;ISGLIYEETRGV;KTVTAMDVVYALK;RDAVTYTEHAK;RDNIQGITKPAIR;RISGLIYEETR;TVTAMDVVYALK;TVTAMDVVYALKR;VFLENVIR	573	570	1.1.1.1030.29;1.1.1.1033.29;1.1.1.1045.6;1.1.1.1103.13;1.1.1.1106.13;1.1.1.1129.12;1.1.1.1132.9;1.1.1.1134.7;1.1.1.1137.8;1.1.1.1138.9;1.1.1.1139.9;1.1.1.1140.5;1.1.1.1141.9;1.1.1.1143.8;1.1.1.1146.11;1.1.1.1147.7;1.1.1.1149.11;1.1.1.1150.3;1.1.1.1152.10;1.1.1.1153.2	4.97698	1.41	0.2833	1.55044e-07	8.80869e-06	up	metabolic process(GO:0008152);cellular process(GO:0009987);multicellular organismal process(GO:0032501);response to stimulus(GO:0050896);biological regulation(GO:0065007)	protein-containing complex(GO:0032991);cellular anatomical entity(GO:0110165)	binding(GO:0005488)	--	Neutrophil extracellular trap formation(ko04613);Alcoholism(ko05034);Viral carcinogenesis(ko05203);Systemic lupus erythematosus(ko05322)	GO:1904837,beta-catenin-TCF complex assembly;GO:0034080,CENP-A containing nucleosome assembly;GO:0006335,DNA replication-dependent nucleosome assembly;GO:0045653,negative regulation of megakaryocyte differentiation;GO:0045815,positive regulation of gene expression, epigenetic;GO:0001503,ossification;GO:0006303,double-strand break repair via nonhomologous end joining;GO:0000183,rDNA heterochromati…	GO:0000786,nucleosome;GO:0031012,extracellular matrix;GO:0000781,chromosome, telomeric region;GO:0032991,protein-containing complex;GO:0070062,extracellular exosome;GO:0016020,membrane;GO:0005654,nucleoplasm	GO:0042393,histone binding;GO:0003723,RNA binding;GO:0046982,protein heterodimerization activity;GO:0019904,protein domain specific binding;GO:0000987,cis-regulatory region sequence-specific DNA binding;GO:0031490,chromatin DNA binding	Neutrophil extracellular trap formation(ko04613);Alcoholism(ko05034);Viral carcinogenesis(ko05203);Systemic lupus erythematosus(ko05322)	nucl(score:32)	Histone H4(IPR001951);TATA box binding protein associated factor (TAF)(IPR004823);Histone-fold(IPR009072);Histone H4, conserved site(IPR019809);CENP-T/Histone H4, histone fold(IPR035425)
446	sp|Q5JTV8|TOIP1_HUMAN	29.46	30.68	29.33	Torsin-1A-interacting protein 1 OS=Homo sapiens OX=9606 GN=TOR1AIP1 PE=1 SV=2	TOR1AIP1	66247.9	8.4	16	--	15	2	MQNDSILK;SIQEAPVSEDLVIR	47	2	--	0.491779	0.18	0.366	0.000227878	0.00155498	down	cellular process(GO:0009987);regulation of catalytic activity(GO:0050790);localization(GO:0051179);biological regulation(GO:0065007)	cellular anatomical entity(GO:0110165)	binding(GO:0005488);molecular function regulator(GO:0098772)	--	--	GO:0034504,protein localization to nucleus;GO:0032781,positive regulation of ATPase activity;GO:0071763,nuclear membrane organization	GO:0005637,nuclear inner membrane;GO:0016021,integral component of membrane	GO:0008092,cytoskeletal protein binding;GO:0001671,ATPase activator activity;GO:0005521,lamin binding;GO:0051117,ATPase binding	--	cyto_nucl(score:16);nucl(score:24.5)	Lamina-associated polypeptide 1C(IPR008662);LAP1C-like, C-terminal domain superfamily(IPR038599)
453	sp|Q9P258|RCC2_HUMAN	29.29	30.03	33.33	Protein RCC2 OS=Homo sapiens OX=9606 GN=RCC2 PE=1 SV=2	RCC2	56084.1	9	16	--	15	15	AAAAAWEEPSSGNGTAR;AGGAAVVITEPEHTK;AVQDLCGWR;DGQILPVPNVVVR;DVACGANHTLVLDSQK;GQLLIFGATNWDLIGR;IEYDCELVPR;LFDFPGR;LIEGLSHEVIVSAACGR;NLGQNLWGPHR;RVAIFIEK;TKDGQILPVPNVVVR;TLDGIFSEQVAMGYSHSLVIAR;VAIFIEK;VFSWGFGGYGR	36	34	10.1.1.598.23;11.1.1.943.20;11.1.1.946.23;11.1.1.949.24;12.1.1.1173.30;12.1.1.1176.25;12.1.1.617.30;12.1.1.620.27;13.1.1.1237.23;2.1.1.859.14;4.1.1.1043.24;4.1.1.1128.24;5.1.1.1014.20;5.1.1.1017.23;5.1.1.1103.26;5.1.1.1137.4;5.1.1.950.3;6.1.1.1014.18;6.1.1.1135.4;7.1.1.1067.22	6.36944	2.32	0.3643	1.30124e-06	4.17342e-05	up	cellular process(GO:0009987);regulation of catalytic activity(GO:0050790);localization(GO:0051179);biological regulation(GO:0065007)	cellular anatomical entity(GO:0110165)	binding(GO:0005488)	Cell cycle control, cell division, chromosome partitioning(D);Cytoskeleton(Z)	Ubiquitin mediated proteolysis(ko04120)	GO:0051301,cell division;GO:0000278,mitotic cell cycle;GO:0045184,establishment of protein localization;GO:0072356,chromosome passenger complex localization to kinetochore;GO:1900025,negative regulation of substrate adhesion-dependent cell spreading;GO:0007062,sister chromatid cohesion;GO:0051895,negative regulation of focal adhesion assembly;GO:0034260,negative regulation of GTPase activity;GO:0…	GO:0030496,midbody;GO:0005874,microtubule;GO:0005829,cytosol;GO:0005886,plasma membrane;GO:0005730,nucleolus;GO:1990023,mitotic spindle midzone;GO:0034506,chromosome, centromeric core domain;GO:0031901,early endosome membrane	GO:0003723,RNA binding;GO:0019904,protein domain specific binding;GO:0019901,protein kinase binding;GO:0008017,microtubule binding;GO:0031267,small GTPase binding	Ubiquitin mediated proteolysis(ko04120)	nucl(score:31)	Regulator of chromosome condensation, RCC1(IPR000408);Regulator of chromosome condensation 1/beta-lactamase-inhibitor protein II(IPR009091);Protein RCC2(IPR028641)
454	sp|O60832|DKC1_HUMAN	29.23	31.83	34.05	H/ACA ribonucleoprotein complex subunit DKC1 OS=Homo sapiens OX=9606 GN=DKC1 PE=1 SV=3	DKC1	57673.7	10	18	--	18	17	ADAEVIILPK;AEVIILPK;ALETLTGALFQRPPLIAAVK;APQVVAEAAK;DSAVNAICYGAK;EIGDYIR;EVVAEVVK;EYVGIVR;IMLPGVLR;KWGLGPK;LDTSQWPLLLK;LGIFWVSCEAGTYIR;LGLLLGV;LHNAIEGGTQLSR;RVVYPLEK;TGFINLDKPSNPSSHEVVAWIR;TGHSGTLDPK	38	36	1.1.1.831.8;1.1.1.834.7;10.1.1.618.2;10.1.1.621.27;11.1.1.1073.8;11.1.1.776.26;12.1.1.1134.21;12.1.1.1137.26;12.1.1.703.3;12.1.1.706.5;12.1.1.709.4;12.1.1.901.9;12.1.1.926.18;12.1.1.929.13;12.1.1.932.19;13.1.1.1384.10;13.1.1.1387.8;13.1.1.1390.5;13.1.1.1393.5;13.1.1.849.6	2.08616	0.68	0.326	0.000164944	0.00123537	up	metabolic process(GO:0008152);cellular process(GO:0009987);regulation of catalytic activity(GO:0050790);biological regulation(GO:0065007)	protein-containing complex(GO:0032991);cellular anatomical entity(GO:0110165)	catalytic activity(GO:0003824);binding(GO:0005488)	Translation, ribosomal structure and biogenesis(J)	Ribosome biogenesis in eukaryotes(ko03008)	GO:0032212,positive regulation of telomere maintenance via telomerase;GO:0008283,cell population proliferation;GO:0051973,positive regulation of telomerase activity;GO:0031118,rRNA pseudouridine synthesis;GO:1990481,mRNA pseudouridine synthesis;GO:0000495,box H/ACA RNA 3'-end processing;GO:0031120,snRNA pseudouridine synthesis;GO:1904851,positive regulation of establishment of protein localizatio…	GO:0005737,cytoplasm;GO:0031429,box H/ACA snoRNP complex;GO:0016021,integral component of membrane;GO:0090661,box H/ACA telomerase RNP complex;GO:0072589,box H/ACA scaRNP complex	GO:0003723,RNA binding;GO:0005515,protein binding;GO:0034513,box H/ACA snoRNA binding;GO:0009982,pseudouridine synthase activity;GO:0003720,telomerase activity;GO:0070034,telomerase RNA binding	Ribosome biogenesis in eukaryotes(ko03008)	cyto(score:17.5);cyto_mito(score:10.6667)	PUA domain(IPR002478);Pseudouridine synthase II, N-terminal(IPR002501);Uncharacterised domain CHP00451(IPR004521);tRNA pseudouridine synthase B family(IPR004802);Dyskerin-like(IPR012960);PUA-like superfamily(IPR015947);Pseudouridine synthase, catalytic domain superfamily(IPR020103);tRNA pseudouridylate synthase B, C-terminal(IPR032819)
468	sp|Q08945|SSRP1_HUMAN	28.67	29.2	22.28	FACT complex subunit SSRP1 OS=Homo sapiens OX=9606 GN=SSRP1 PE=1 SV=1	SSRP1	81074.2	6.9	14	--	13	13	ADVIQATGDAICIFR;AETLEFNDVYQEVK;ASSGLLYPLER;FDEISFVNFAR;FYVPPTQEDGVDPVEAFAQNVLSK;GWNWGTVK;IYPTFLHLHGK;LFDFVNAK;QGTQYTFSSIEREEYGK;QLSESFK;SFDFEIETK;VALGHGLK;VDNIQAGELTEGIWR	51	51	1.1.1.1175.27;1.1.1.1178.27;1.1.1.1181.22;10.1.1.790.5;12.1.1.616.20;12.1.1.725.28;12.1.1.816.27;13.1.1.1036.25;13.1.1.1039.23;14.1.1.1157.6;3.1.1.1006.17;3.1.1.1009.16;3.1.1.1012.16;3.1.1.760.12;3.1.1.763.11;4.1.1.1090.18;4.1.1.1093.17;4.1.1.1248.8;4.1.1.1445.25;4.1.1.1446.24	2.97481	0.54	0.1815	6.6548e-08	4.07171e-06	up	metabolic process(GO:0008152);cellular process(GO:0009987);response to stimulus(GO:0050896);biological regulation(GO:0065007)	cellular anatomical entity(GO:0110165)	binding(GO:0005488)	--	--	GO:0006355,regulation of transcription, DNA-templated;GO:1901796,regulation of signal transduction by p53 class mediator;GO:0006368,transcription elongation from RNA polymerase II promoter;GO:0006260,DNA replication;GO:0006281,DNA repair	GO:0005730,nucleolus;GO:0005737,cytoplasm;GO:0005694,chromosome;GO:0005654,nucleoplasm	GO:0003723,RNA binding;GO:0005515,protein binding;GO:0003677,DNA binding;GO:0003682,chromatin binding	--	cyto_nucl(score:16);nucl(score:23.5)	Structure-specific recognition protein(IPR000969);High mobility group box domain(IPR009071);PH-like domain superfamily(IPR011993);Domain of unknown function DUF1747(IPR013719);SSRP1 domain(IPR024954);FACT complex subunit POB3-like, N-terminal PH domain(IPR035417);High mobility group box domain superfamily(IPR036910);SSRP1 domain superfamily(IPR038167)
478	sp|P09211|GSTP1_HUMAN	28.28	28.64	61.9	Glutathione S-transferase P OS=Homo sapiens OX=9606 GN=GSTP1 PE=1 SV=2	GSTP1	23355.6	5.3	37	--	16	16	AFLASPEYVNLPINGNGK;AFLASPEYVNLPINGNGKQ;ALPGQLKPFETLLSQNQGGK;ASCLYGQLPK;DQQEAALVDMVNDGVEDLR;EEVVTVETWQEGSLK;FQDGDLTLYQSN;FQDGDLTLYQSNTILR;LKAFLASPEYVNLPINGNGK;LKAFLASPEYVNLPINGNGKQ;MLLADQGQSWK;MLLADQGQSWKEEVVTVETWQEGSLK;PPYTVVYFPVR;TLGLYGK;TVVYFPVR;VNDGVEDLR	147	147	1.1.1.1029.23;1.1.1.1032.20;1.1.1.1072.31;1.1.1.1159.31;1.1.1.1162.30;1.1.1.1168.28;1.1.1.827.19;10.1.1.1070.6;10.1.1.860.23;10.1.1.861.31;10.1.1.892.17;10.1.1.895.9;10.1.1.926.26;10.1.1.929.26;10.1.1.932.27;10.1.1.935.23;10.1.1.966.30;11.1.1.1045.18;11.1.1.1048.19;11.1.1.1051.18	2.01978	0.61	0.302	0.000273927	0.00178008	up	metabolic process(GO:0008152);cellular process(GO:0009987);developmental process(GO:0032502);regulation of catalytic activity(GO:0050790);response to stimulus(GO:0050896);localization(GO:0051179);biological regulation(GO:0065007)	protein-containing complex(GO:0032991);cellular anatomical entity(GO:0110165)	catalytic activity(GO:0003824);binding(GO:0005488);molecular function regulator(GO:0098772)	Posttranslational modification, protein turnover, chaperones(O)	Metabolic pathways(ko01100);Platinum drug resistance(ko01524);Pathways in cancer(ko05200);Hepatocellular carcinoma(ko05225);Fluid shear stress and atherosclerosis(ko05418)	GO:2001237,negative regulation of extrinsic apoptotic signaling pathway;GO:0035726,common myeloid progenitor cell proliferation;GO:0043200,response to amino acid;GO:0045471,response to ethanol;GO:0006749,glutathione metabolic process;GO:0043124,negative regulation of I-kappaB kinase/NF-kappaB signaling;GO:0071222,cellular response to lipopolysaccharide;GO:0048147,negative regulation of fibroblast…	GO:0005739,mitochondrion;GO:0097057,TRAF2-GSTP1 complex;GO:0005829,cytosol;GO:0005886,plasma membrane;GO:0005634,nucleus;GO:0005615,extracellular space;GO:0070062,extracellular exosome	GO:0043295,glutathione binding;GO:0008432,JUN kinase binding;GO:0035731,dinitrosyl-iron complex binding;GO:0070026,nitric oxide binding;GO:0004364,glutathione transferase activity;GO:0019207,kinase regulator activity;GO:0008144,drug binding;GO:0035730,S-nitrosoglutathione binding	Glutathione metabolism(ko00480);Metabolism of xenobiotics by cytochrome P450(ko00980);Drug metabolism - cytochrome P450(ko00982);Drug metabolism - other enzymes(ko00983);Metabolic pathways(ko01100);Platinum drug resistance(ko01524);Pathways in cancer(ko05200);Chemical carcinogenesis(ko05204);Prostate cancer(ko05215);Hepatocellular carcinoma(ko05225);Fluid shear stress and atherosclerosis(ko05418)	mito(score:19)	Glutathione S-transferase, Pi class(IPR003082);Glutathione S-transferase, N-terminal(IPR004045);Glutathione S-transferase, C-terminal(IPR004046);Glutathione S-transferase, C-terminal-like(IPR010987);Thioredoxin-like superfamily(IPR036249);Glutathione S-transferase, C-terminal domain superfamily(IPR036282);Glutathione Transferase family(IPR040079)
487	con-Q3SX09	27.77	27.94	58.71	TREMBL:Q3SX09 (Bos taurus) similar to HBG protein	--	22060.2	10	20	--	15	14	AAVTSLFAK;FFESFGDLSSADAILGNPK;FGSEFSPELQASFQK;GAFASLSELHCDK;GAFASLSELHCDKLHVDPENFR;KVLDSFCEGLK;LLVVYPWTQR;RFGSEFSPELQASFQ;RFGSEFSPELQASFQK;VDEVGGEALGR;VKVDEVGGEALGR;VLDSFCEGLK;VVTGVANALAH;VVTGVANALAHR	100	99	1.1.1.1139.19;1.1.1.1142.15;1.1.1.1146.24;10.1.1.638.12;10.1.1.640.31;10.1.1.643.10;10.1.1.646.9;10.1.1.812.4;10.1.1.909.26;11.1.1.1196.13;11.1.1.798.14;11.1.1.801.13;12.1.1.628.14;13.1.1.1206.19;13.1.1.1238.19;13.1.1.1241.23;13.1.1.1244.26;13.1.1.1247.23;14.1.1.1228.7;14.1.1.1231.4	0.178253	0.03	0.1683	3.63784e-10	9.64512e-08	down	metabolic process(GO:0008152);cellular process(GO:0009987);localization(GO:0051179)	protein-containing complex(GO:0032991)	catalytic activity(GO:0003824);binding(GO:0005488);molecular carrier activity(GO:0140104)	--	African trypanosomiasis(ko05143);Malaria(ko05144)	GO:0006096,glycolytic process;GO:0015671,oxygen transport	GO:0005833,hemoglobin complex;GO:0000015,phosphopyruvate hydratase complex	GO:0020037,heme binding;GO:0005506,iron ion binding;GO:0019825,oxygen binding;GO:0000287,magnesium ion binding;GO:0005344,oxygen carrier activity;GO:0004634,phosphopyruvate hydratase activity	African trypanosomiasis(ko05143);Malaria(ko05144)	nucl(score:21)	Globin(IPR000971);Haemoglobin, beta-type(IPR002337);Globin-like superfamily(IPR009050);Globin/Protoglobin(IPR012292)
498	tr|A0A0A0MTI1|A0A0A0MTI1_HUMAN	27.48	27.93	27.46	Delta(24)-sterol reductase OS=Homo sapiens OX=9606 GN=DHCR24 PE=1 SV=1	DHCR24	61446.4	8.2	16	sp|Q15392|DHC24_HUMAN	14	14	EEFWEMFDGSLYHK;EGLEYIPLR;EKLGCQDAFPEVYDK;GLEAICAK;HVENYLK;ILPSQPGLVHPK;LGCQDAFPEVYDK;LNSIGNYYKPWFFK;LRFEPVR;LTQGETLR;LTQGETLRK;PGWLTVSLR;QENHFVEGLLYSLDEAVIMTGVMTDEAEPSK;YLFGWMVPPK	64	64	1.1.1.1056.7;1.1.1.1059.8;1.1.1.1062.5;10.1.1.563.17;10.1.1.565.17;10.1.1.566.14;10.1.1.569.17;11.1.1.1086.11;11.1.1.1089.15;11.1.1.1145.28;11.1.1.1148.28;11.1.1.1155.26;11.1.1.1162.8;11.1.1.1163.26;11.1.1.1166.8;11.1.1.1169.27;11.1.1.722.18;11.1.1.724.20;11.1.1.725.21;11.1.1.728.19	0.498865	0.14	0.2806	8.36422e-05	0.000768233	down	metabolic process(GO:0008152);cellular process(GO:0009987);reproductive process(GO:0022414);developmental process(GO:0032502);regulation of catalytic activity(GO:0050790);response to stimulus(GO:0050896);localization(GO:0051179);biological regulation(GO:0065007)	cellular anatomical entity(GO:0110165)	catalytic activity(GO:0003824);binding(GO:0005488)	Energy production and conversion(C)	Steroid biosynthesis(ko00100);Metabolic pathways(ko01100)	GO:0031639,plasminogen activation;GO:0008285,negative regulation of cell population proliferation;GO:0042987,amyloid precursor protein catabolic process;GO:0043588,skin development;GO:0030539,male genitalia development;GO:0007050,cell cycle arrest;GO:0033490,cholesterol biosynthetic process via lathosterol;GO:0009725,response to hormone;GO:0043154,negative regulation of cysteine-type endopeptidas…	GO:0005829,cytosol;GO:0005856,cytoskeleton;GO:0016021,integral component of membrane;GO:0005634,nucleus;GO:0000139,Golgi membrane;GO:0005789,endoplasmic reticulum membrane	GO:0019899,enzyme binding;GO:0042605,peptide antigen binding;GO:0050660,flavin adenine dinucleotide binding;GO:0016614,oxidoreductase activity, acting on CH-OH group of donors;GO:0050614,delta24-sterol reductase activity;GO:0000246,delta24(24-1) sterol reductase activity	Steroid biosynthesis(ko00100);Metabolic pathways(ko01100)	E.R.(score:26)	FAD linked oxidase, N-terminal(IPR006094);FAD-binding domain, PCMH-type(IPR016166);FAD-binding, type PCMH, subdomain 2(IPR016169);FAD-binding, type PCMH-like superfamily(IPR036318);Delta(24)-sterol reductase(IPR040165)
511	tr|E9PK91|E9PK91_HUMAN	26.96	28.39	17.57	Bcl-2-associated transcription factor 1 OS=Homo sapiens OX=9606 GN=BCLAF1 PE=1 SV=1	BCLAF1	100405	10.6	15	--	15	13	CDSADLR;ESDGFREEK;ETGYVVERPSTTK;FTDEESR;KAEGEPQEESPLK;LKDLFDYSPPLHK;LLASTLVHSVK;SAAMTLNER;SIFDHIK;SQEEPKDTFEHDPSESIDEFNK;SSFYPDGGDQETAK;SVLADQGK;TIAPQNAPR	28	26	1.1.1.678.7;1.1.1.698.8;1.1.1.729.10;10.1.1.537.27;10.1.1.843.6;10.1.1.846.10;10.1.1.846.11;10.1.1.848.29;10.1.1.850.12;11.1.1.1000.6;11.1.1.1002.8;11.1.1.1005.4;11.1.1.1008.7;11.1.1.631.28;12.1.1.461.29;2.1.1.606.15;2.1.1.632.27;2.1.1.810.28;3.1.1.885.3;3.1.1.888.3	2.06677	0.62	0.3	0.000104489	0.000899469	up	cellular process(GO:0009987);response to stimulus(GO:0050896);biological regulation(GO:0065007)	cellular anatomical entity(GO:0110165)	binding(GO:0005488)	--	--	GO:2000144,positive regulation of DNA-templated transcription, initiation;GO:2001022,positive regulation of response to DNA damage stimulus;GO:0045892,negative regulation of transcription, DNA-templated;GO:0043620,regulation of DNA-templated transcription in response to stress;GO:2001244,positive regulation of intrinsic apoptotic signaling pathway	GO:0005730,nucleolus;GO:0016607,nuclear speck;GO:0005737,cytoplasm	GO:0003723,RNA binding;GO:0005515,protein binding;GO:0003677,DNA binding	--	cyto_nucl(score:16.5);nucl(score:30.5)	Bcl-2-associated transcription factor 1(IPR026668);THRAP3/BCLAF1 family(IPR029199)
518	sp|Q02818|NUCB1_HUMAN	26.67	31.2	34.71	Nucleobindin-1 OS=Homo sapiens OX=9606 GN=NUCB1 PE=1 SV=4	NUCB1	53879	4.9	17	--	16	14	APAAHPEGQLK;DLELLIQTATR;ELQQAVLHMEQR;EVWEELDGLDPNR;FEEELAAR;FHPDTDDVPVPAPAGDQK;LPEVEVPQHL;LQAANAEDIK;LSQETEALGR;LVTLEEFLASTQR;QFEHLDPQNQHTFEAR;VNVPGSQAQLK;YLESLGEEQR;YLESLGEEQRK	54	51	10.1.1.1226.4;10.1.1.649.29;10.1.1.692.28;10.1.1.757.20;10.1.1.760.19;10.1.1.985.28;10.1.1.988.28;11.1.1.1380.17;11.1.1.785.9;11.1.1.909.22;11.1.1.912.17;11.1.1.915.17;11.1.1.918.15;12.1.1.614.10;12.1.1.617.10;12.1.1.664.8;12.1.1.669.9;12.1.1.680.8;13.1.1.1078.13;13.1.1.1081.13	0.450068	0.12	0.2666	2.77801e-05	0.000355246	down	response to stimulus(GO:0050896);biological regulation(GO:0065007)	cellular anatomical entity(GO:0110165)	binding(GO:0005488)	--	--	GO:0072718,response to cisplatin;GO:1903533,regulation of protein targeting	GO:0005793,endoplasmic reticulum-Golgi intermediate compartment;GO:0005801,cis-Golgi network;GO:0005769,early endosome;GO:0005615,extracellular space;GO:0070062,extracellular exosome;GO:0005798,Golgi-associated vesicle;GO:0098547,lumenal side of Golgi membrane;GO:0015630,microtubule cytoskeleton;GO:0005634,nucleus;GO:0005802,trans-Golgi network;GO:0005791,rough endoplasmic reticulum;GO:0032580,Go…	GO:0001965,G-protein alpha-subunit binding;GO:0005509,calcium ion binding;GO:0003677,DNA binding	--	E.R.(score:15);extr(score:11)	EF-hand domain(IPR002048);EF-hand domain pair(IPR011992);EF-Hand 1, calcium-binding site(IPR018247);Nucleobindin(IPR040250);Nucleobindin-1(IPR040253)
520	sp|Q06323|PSME1_HUMAN	26.63	27.3	58.23	Proteasome activator complex subunit 1 OS=Homo sapiens OX=9606 GN=PSME1 PE=1 SV=1	PSME1	28722.9	5.8	19	--	15	14	APLDIPVPDPVK;IEDGNNFGVAVQEK;ISELDAFLK;ISELDAFLKEPALNEANLSNLK;IVVLLQR;LEGFHTQISK;LMVMEIR;NAYAVLYDIILK;QLVHELDEAEYR;QPHVGDYR;TENLLGSYFPK;VDVFREDLCTK;VFELMTSLHTK;VQPEAQAK	67	66	1.1.1.1021.16;1.1.1.1024.19;1.1.1.1117.2;10.1.1.1186.4;10.1.1.745.14;10.1.1.746.31;10.1.1.749.17;11.1.1.1187.9;11.1.1.901.31;11.1.1.903.16;11.1.1.904.31;12.1.1.930.4;12.1.1.933.2;12.1.1.936.3;13.1.1.1011.4;13.1.1.1155.3;13.1.1.1158.4;13.1.1.1161.7;14.1.1.1094.15;2.1.1.611.4	2.06739	0.41	0.1984	8.55667e-06	0.000157546	up	immune system process(GO:0002376);metabolic process(GO:0008152);cellular process(GO:0009987);regulation of catalytic activity(GO:0050790);biological regulation(GO:0065007)	protein-containing complex(GO:0032991);cellular anatomical entity(GO:0110165)	binding(GO:0005488);molecular function regulator(GO:0098772)	--	Proteasome(ko03050)	GO:0006521,regulation of cellular amino acid metabolic process;GO:0038061,NIK/NF-kappaB signaling;GO:0000209,protein polyubiquitination;GO:0038095,Fc-epsilon receptor signaling pathway;GO:0061136,regulation of proteasomal protein catabolic process;GO:0050852,T cell receptor signaling pathway;GO:0002479,antigen processing and presentation of exogenous peptide antigen via MHC class I, TAP-dependent…	GO:0070062,extracellular exosome;GO:0005829,cytosol;GO:0005654,nucleoplasm;GO:0008537,proteasome activator complex	GO:0061133,endopeptidase activator activity;GO:0005515,protein binding	Proteasome(ko03050);Antigen processing and presentation(ko04612)	cyto(score:11.5);cyto_nucl(score:15.5);nucl(score:18.5)	Proteasome activator PA28, N-terminal domain(IPR003185);Proteasome activator PA28, C-terminal domain(IPR003186);Proteasome activator PA28(IPR009077);Proteasome activator superfamily(IPR036252);Proteasome activator PA28, N-terminal domain superfamily(IPR036996);Proteasome activator PA28, C-terminal domain superfamily(IPR036997)
527	sp|P62424|RL7A_HUMAN	26.45	26.93	42.11	60S ribosomal protein L7a OS=Homo sapiens OX=9606 GN=RPL7A PE=1 SV=2	RPL7A	29995.4	11.3	17	--	13	13	AGVNTVTTLVENK;AGVNTVTTLVENKK;HWGGNVLGPK;KVVNPLFEK;LKVPPAINQFTQALDR;MGVPYCIIK;NFGIGQDIQPK;QTATQLLK;TCTTVAFTQVNSEDK;TNYNDRYDEIR;VAPAPAVVK;VPPAINQFTQALDR;VVNPLFEK	52	52	1.1.1.1043.26;1.1.1.1044.6;1.1.1.1045.4;1.1.1.1046.6;1.1.1.814.26;1.1.1.856.26;1.1.1.859.26;1.1.1.950.30;10.1.1.981.20;10.1.1.987.19;11.1.1.1137.21;12.1.1.662.27;13.1.1.974.29;14.1.1.1022.9;14.1.1.1025.3;14.1.1.1025.4;14.1.1.790.28;14.1.1.793.28;14.1.1.796.27;14.1.1.838.25	3.15867	0.53	0.1678	2.96452e-08	2.18331e-06	up	metabolic process(GO:0008152);cellular process(GO:0009987);biological adhesion(GO:0022610);biological process involved in interspecies interaction between organisms(GO:0044419);response to stimulus(GO:0050896);localization(GO:0051179);biological regulation(GO:0065007)	protein-containing complex(GO:0032991);cellular anatomical entity(GO:0110165)	structural molecule activity(GO:0005198);binding(GO:0005488)	Translation, ribosomal structure and biogenesis(J)	Ribosome(ko03010);Coronavirus disease - COVID-19(ko05171)	GO:0006413,translational initiation;GO:0000184,nuclear-transcribed mRNA catabolic process, nonsense-mediated decay;GO:0098609,cell-cell adhesion;GO:1904401,cellular response to Thyroid stimulating hormone;GO:0006614,SRP-dependent cotranslational protein targeting to membrane;GO:0000470,maturation of LSU-rRNA;GO:0019083,viral transcription	GO:0022625,cytosolic large ribosomal subunit;GO:0042788,polysomal ribosome;GO:0005730,nucleolus;GO:0005912,adherens junction;GO:0016020,membrane;GO:0005925,focal adhesion;GO:0070062,extracellular exosome	GO:0003723,RNA binding;GO:0098641,cadherin binding involved in cell-cell adhesion;GO:0003735,structural constituent of ribosome	Ribosome(ko03010);Coronavirus disease - COVID-19(ko05171)	cyto(score:21)	Ribosomal protein L7A/L8(IPR001921);Ribosomal protein L7Ae conserved site(IPR004037);Ribosomal protein L7Ae/L30e/S12e/Gadd45(IPR004038);Ribosomal protein L7Ae/L8/Nhp2 family(IPR018492);50S ribosomal protein L30e-like(IPR029064);Ribosomal protein L7A/L8 superfamily(IPR038524)
529	sp|P31040|SDHA_HUMAN	26.42	27.18	28.31	Succinate dehydrogenase [ubiquinone] flavoprotein subunit, mitochondrial OS=Homo sapiens OX=9606 GN=SDHA PE=1 SV=2	SDHA	72691	7.4	16	--	14	14	AAFGLSEAGFNTACVTK;ACALSIEESCRPGDK;AFGGQSLK;AGLPCQDLEFVQFHPTGIYGAGCLITEGCR;FADGSIR;GEGGILINSQGER;GVIALCIEDGSIHR;IDEYDYSKPIQGQQK;LGANSLLDLVVFGR;NTVVATGGYGR;SMTLEIR;TLNEADCATVPPAIR;VGSVLQEGCGK;VTLEYRPVIDK	57	57	1.1.1.841.19;1.1.1.844.22;10.1.1.616.29;10.1.1.619.29;10.1.1.622.28;10.1.1.633.27;10.1.1.636.25;10.1.1.703.30;10.1.1.709.31;11.1.1.752.5;11.1.1.754.8;11.1.1.774.30;11.1.1.777.29;11.1.1.792.27;11.1.1.816.31;11.1.1.818.10;11.1.1.818.30;11.1.1.858.30;11.1.1.861.31;11.1.1.864.31	0.458374	0.08	0.1745	6.23528e-07	2.50482e-05	down	metabolic process(GO:0008152);cellular process(GO:0009987);developmental process(GO:0032502);localization(GO:0051179)	protein-containing complex(GO:0032991);cellular anatomical entity(GO:0110165)	catalytic activity(GO:0003824);binding(GO:0005488)	Energy production and conversion(C)	Oxidative phosphorylation(ko00190);Metabolic pathways(ko01100);Carbon metabolism(ko01200);Thermogenesis(ko04714);Non-alcoholic fatty liver disease(ko04932);Alzheimer disease(ko05010);Parkinson disease(ko05012);Amyotrophic lateral sclerosis(ko05014);Huntington disease(ko05016);Prion disease(ko05020);Pathways of neurodegeneration - multiple diseases(ko05022)	GO:0006810,transport;GO:0006105,succinate metabolic process;GO:0007399,nervous system development;GO:0006099,tricarboxylic acid cycle;GO:0009061,anaerobic respiration;GO:0006121,mitochondrial electron transport, succinate to ubiquinone	GO:0005749,mitochondrial respiratory chain complex II, succinate dehydrogenase complex (ubiquinone);GO:0043209,myelin sheath	GO:0009055,electron transfer activity;GO:0005515,protein binding;GO:0050660,flavin adenine dinucleotide binding;GO:0008177,succinate dehydrogenase (ubiquinone) activity	Citrate cycle (TCA cycle)(ko00020);Oxidative phosphorylation(ko00190);Metabolic pathways(ko01100);Carbon metabolism(ko01200);Thermogenesis(ko04714);Non-alcoholic fatty liver disease(ko04932);Alzheimer disease(ko05010);Parkinson disease(ko05012);Amyotrophic lateral sclerosis(ko05014);Huntington disease(ko05016);Prion disease(ko05020);Pathways of neurodegeneration - multiple diseases(ko05022)	mito(score:30)	Fumarate reductase/succinate dehydrogenase, FAD-binding site(IPR003952);FAD-dependent oxidoreductase 2, FAD binding domain(IPR003953);Succinate dehydrogenase, flavoprotein subunit(IPR011281);Succinate dehydrogenase/fumarate reductase, flavoprotein subunit(IPR014006);Fumarate reductase/succinate dehydrogenase flavoprotein-like, C-terminal(IPR015939);Succinate dehydrogenase/fumarate reductase flavo…
536	tr|B2R5W2|B2R5W2_HUMAN	26.19	27.57	38.97	Heterogeneous nuclear ribonucleoproteins C1/C2 OS=Homo sapiens OX=9606 GN=HNRNPC PE=1 SV=1	HNRNPC	31948	4.8	30	--	12	12	AAVAGEDGR;GFAFVQYVNER;IVGCSVHK;KSDVEAIFSK;LKGDDLQAIK;MIAGQVLDINLAAEPK;MYSYPAR;QKVDSLLENLEK;SAAEMYGSSFDLDYDFQR;SDVEAIFSK;VDSLLENLEK;VFIGNLNTLVVK	128	128	1.1.1.1021.11;1.1.1.1024.7;1.1.1.1027.30;1.1.1.1027.5;1.1.1.1030.9;1.1.1.1109.10;1.1.1.1111.2;1.1.1.1114.18;1.1.1.1238.16;1.1.1.1241.10;1.1.1.1243.2;1.1.1.1244.10;1.1.1.1247.5;1.1.1.667.10;1.1.1.670.7;1.1.1.757.7;1.1.1.798.17;1.1.1.801.15;10.1.1.1000.26;10.1.1.1003.10	3.42788	0.49	0.1429	5.51704e-09	6.6079e-07	up	metabolic process(GO:0008152);cellular process(GO:0009987);developmental process(GO:0032502);biological regulation(GO:0065007)	protein-containing complex(GO:0032991);virion part(GO:0044423);cellular anatomical entity(GO:0110165)	binding(GO:0005488);molecular function regulator(GO:0098772)	--	Spliceosome(ko03040)	GO:0070935,3'-UTR-mediated mRNA stabilization;GO:0000398,mRNA splicing, via spliceosome;GO:0001649,osteoblast differentiation;GO:0016925,protein sumoylation;GO:0032211,negative regulation of telomere maintenance via telomerase;GO:0043044,ATP-dependent chromatin remodeling;GO:0090367,negative regulation of mRNA modification	GO:0071013,catalytic step 2 spliceosome;GO:0005697,telomerase holoenzyme complex;GO:0070062,extracellular exosome;GO:1990826,nucleoplasmic periphery of the nuclear pore complex;GO:0045120,pronucleus;GO:0019013,viral nucleocapsid;GO:0000785,chromatin;GO:0032991,protein-containing complex;GO:0005829,cytosol;GO:0016020,membrane	GO:0003730,mRNA 3'-UTR binding;GO:1990247,N6-methyladenosine-containing RNA binding;GO:0008266,poly(U) RNA binding;GO:0042802,identical protein binding;GO:0000978,RNA polymerase II cis-regulatory region sequence-specific DNA binding;GO:0019904,protein domain specific binding;GO:0031492,nucleosomal DNA binding;GO:1990827,deaminase binding;GO:0070034,telomerase RNA binding;GO:0043021,ribonucleoprot…	Spliceosome(ko03040)	nucl(score:31)	RNA recognition motif domain(IPR000504);Nucleotide-binding alpha-beta plait domain superfamily(IPR012677);Heterogeneous nuclear ribonucleoprotein C(IPR017347);RNA-binding domain superfamily(IPR035979)
553	tr|Q5QPL9|Q5QPL9_HUMAN	25.72	27.5	56.96	RNA-binding protein Raly (Fragment) OS=Homo sapiens OX=9606 GN=RALY PE=1 SV=1	RALY	24665	11.2	14	--	14	14	AAVLGENGR;GYAFVQYSNER;LEQIAAEQK;LQASNVTNK;LSPVPVPR;SDVETIFSK;SNIDALLSR;SSELQAIK;STAVTTSSAK;TELTQIK;TNVPVK;VFIGNLNTALVK;VLAGQTLDINMAGEPKPDRPK;VTVPLVR	62	62	10.1.1.579.13;10.1.1.643.21;10.1.1.646.22;10.1.1.649.23;10.1.1.721.24;10.1.1.723.5;10.1.1.724.27;10.1.1.947.29;10.1.1.950.31;10.1.1.952.29;10.1.1.953.30;10.1.1.955.6;11.1.1.1102.25;11.1.1.1104.9;11.1.1.648.26;11.1.1.652.26;11.1.1.802.22;11.1.1.803.19;11.1.1.805.20;11.1.1.875.24	2.16616	0.33	0.1524	4.26999e-07	1.88686e-05	up	metabolic process(GO:0008152);cellular process(GO:0009987);biological regulation(GO:0065007)	protein-containing complex(GO:0032991)	binding(GO:0005488);molecular function regulator(GO:0098772);transcription regulator activity(GO:0140110)	Translation, ribosomal structure and biogenesis(J)	--	GO:0042632,cholesterol homeostasis;GO:0000398,mRNA splicing, via spliceosome;GO:0006355,regulation of transcription, DNA-templated	GO:0071013,catalytic step 2 spliceosome	GO:0003712,transcription coregulator activity;GO:0000166,nucleotide binding;GO:0005515,protein binding;GO:0003723,RNA binding	--	nucl(score:32)	RNA recognition motif domain(IPR000504);Nucleotide-binding alpha-beta plait domain superfamily(IPR012677);Raly, RNA recognition motif(IPR034502);RNA-binding domain superfamily(IPR035979)
554	sp|P62917|RL8_HUMAN	25.71	25.84	51.75	60S ribosomal protein L8 OS=Homo sapiens OX=9606 GN=RPL8 PE=1 SV=2	RPL8	28024.5	11.6	15	--	14	14	ASGNYATVISHNPETK;AVDFAER;AVVGVVAGGGR;DIIHDPGR;GAGSVFR;IDKPILK;KAQLNIGNVLPVGTMPEGTIVCCLEEKPGDR;KGAGSVFR;KVGLIAAR;RAVDFAER;TELFIAAEGIHTGQFVYCGK;VGLIAAR;VKLPSGSK;VVFRDPYR	63	63	1.1.1.752.11;1.1.1.761.7;1.1.1.865.8;12.1.1.588.28;12.1.1.591.29;13.1.1.810.31;13.1.1.812.11;13.1.1.813.31;14.1.1.740.17;2.1.1.603.3;3.1.1.683.2;3.1.1.689.4;4.1.1.1208.31;4.1.1.878.27;4.1.1.887.29;4.1.1.890.26;4.1.1.893.25;4.1.1.896.24;4.1.1.914.5;5.1.1.1219.26	2.05173	0.11	0.0536	1.77581e-10	7.84713e-08	up	metabolic process(GO:0008152);cellular process(GO:0009987);biological process involved in interspecies interaction between organisms(GO:0044419);response to stimulus(GO:0050896);localization(GO:0051179);biological regulation(GO:0065007)	protein-containing complex(GO:0032991);cellular anatomical entity(GO:0110165)	structural molecule activity(GO:0005198);binding(GO:0005488)	Translation, ribosomal structure and biogenesis(J)	Ribosome(ko03010);Coronavirus disease - COVID-19(ko05171)	GO:0006413,translational initiation;GO:0000184,nuclear-transcribed mRNA catabolic process, nonsense-mediated decay;GO:0002181,cytoplasmic translation;GO:1990090,cellular response to nerve growth factor stimulus;GO:0006614,SRP-dependent cotranslational protein targeting to membrane;GO:0006364,rRNA processing;GO:0019083,viral transcription	GO:0016020,membrane;GO:0005925,focal adhesion;GO:0022625,cytosolic large ribosomal subunit;GO:0005730,nucleolus	GO:0005515,protein binding;GO:0003723,RNA binding;GO:1990932,5.8S rRNA binding;GO:0003735,structural constituent of ribosome	Ribosome(ko03010);Coronavirus disease - COVID-19(ko05171)	cyto(score:27)	Ribosomal protein L2(IPR002171);Translation protein SH3-like domain superfamily(IPR008991);Nucleic acid-binding, OB-fold(IPR012340);Ribosomal protein L2, domain 2(IPR014722);Ribosomal protein L2, domain 3(IPR014726);Ribosomal Proteins L2, RNA binding domain(IPR022666);Ribosomal protein L2, C-terminal(IPR022669);Ribosomal protein L2, conserved site(IPR022671);Ribosomal protein L2, archaeal-type(IP…
567	sp|P62249|RS16_HUMAN	25.31	25.98	65.07	40S ribosomal protein S16 OS=Homo sapiens OX=9606 GN=RPS16 PE=1 SV=2	RPS16	16445.2	10.8	18	--	12	12	ALVAYYQK;DILIQYDR;EIKDILIQYDR;FAGVDIR;GGGHVAQIYAIR;GPLQSVQVFGR;LLEPVLLLGK;TATAVAHCK;TLLVADPR;TLQYKLLEPVLLLGK;VKGGGHVAQIYAIR;VNGRPLEMIEPR	88	87	1.1.1.956.2;1.1.1.959.3;10.1.1.1145.13;10.1.1.1148.12;10.1.1.1151.8;10.1.1.1154.3;10.1.1.1154.7;10.1.1.1157.8;10.1.1.1160.9;10.1.1.1219.5;10.1.1.443.23;10.1.1.677.5;10.1.1.680.7;11.1.1.1303.15;11.1.1.1305.3;11.1.1.1306.8;11.1.1.1309.7;11.1.1.1373.7;11.1.1.600.24;11.1.1.831.9	3.47566	0.78	0.2244	1.71804e-07	9.4869e-06	up	metabolic process(GO:0008152);cellular process(GO:0009987);developmental process(GO:0032502);biological process involved in interspecies interaction between organisms(GO:0044419);localization(GO:0051179);biological regulation(GO:0065007)	protein-containing complex(GO:0032991);cellular anatomical entity(GO:0110165)	catalytic activity(GO:0003824);structural molecule activity(GO:0005198);binding(GO:0005488)	Translation, ribosomal structure and biogenesis(J)	Ribosome(ko03010);Coronavirus disease - COVID-19(ko05171)	GO:0000184,nuclear-transcribed mRNA catabolic process, nonsense-mediated decay;GO:0000462,maturation of SSU-rRNA from tricistronic rRNA transcript (SSU-rRNA, 5.8S rRNA, LSU-rRNA);GO:0006413,translational initiation;GO:0097421,liver regeneration;GO:0006614,SRP-dependent cotranslational protein targeting to membrane;GO:0019083,viral transcription	GO:0005654,nucleoplasm;GO:0005925,focal adhesion;GO:0016020,membrane;GO:0070062,extracellular exosome;GO:0022627,cytosolic small ribosomal subunit;GO:0031012,extracellular matrix	GO:0003735,structural constituent of ribosome;GO:0005515,protein binding;GO:0016787,hydrolase activity;GO:0003723,RNA binding	Ribosome(ko03010);Coronavirus disease - COVID-19(ko05171)	cyto(score:23.5);cyto_nucl(score:12.5)	Ribosomal protein S9(IPR000754);Ribosomal protein S5 domain 2-type fold, subgroup(IPR014721);Ribosomal protein S5 domain 2-type fold(IPR020568);Ribosomal protein S9, conserved site(IPR020574)
588	sp|Q03169|TNAP2_HUMAN	24.58	25.89	21.25	Tumor necrosis factor alpha-induced protein 2 OS=Homo sapiens OX=9606 GN=TNFAIP2 PE=1 SV=2	TNFAIP2	72660.5	6.4	13	--	12	12	AFNEFLER;ALELEAR;DQVLGVLR;GLANVFCVFTK;GQLEAARPLLALER;GQPSSAEPEDAAGSR;LLEATFLSSEAANVR;LQDPSAIK;QALAVVAEQEREDR;RPLEAPPER;SILDVSMGAQEPSRPLFSLIK;VEALYELLR	28	28	1.1.1.665.30;10.1.1.1195.4;10.1.1.1201.2;10.1.1.1204.2;10.1.1.1205.2;10.1.1.638.6;10.1.1.695.7;11.1.1.1215.23;11.1.1.1218.27;11.1.1.788.19;11.1.1.852.9;12.1.1.1050.26;2.1.1.850.21;2.1.1.976.6;3.1.1.960.8;4.1.1.1073.10;6.1.1.1176.20;6.1.1.1179.19;7.1.1.1114.21;7.1.1.1115.21	2.363	0.38	0.1608	2.76713e-07	1.35707e-05	up	cellular process(GO:0009987);developmental process(GO:0032502);localization(GO:0051179)	protein-containing complex(GO:0032991);cellular anatomical entity(GO:0110165)	binding(GO:0005488)	--	--	GO:0030154,cell differentiation;GO:0006887,exocytosis;GO:0001525,angiogenesis;GO:0051601,exocyst localization	GO:0005615,extracellular space;GO:0000145,exocyst	GO:0000149,SNARE binding	--	cyto(score:14);nucl(score:16)	Exocyst complex component EXOC3/Sec6(IPR010326)
613	sp|Q9H4A4|AMPB_HUMAN	23.72	25.88	22.31	Aminopeptidase B OS=Homo sapiens OX=9606 GN=RNPEP PE=1 SV=2	RNPEP	72595.1	5.5	14	--	13	12	AEFGPPGPGAGSR;AFFPCFDTPAVK;AIEAVAISPWK;GLSGTAVLDLR;KKPFVYTQGQAVLNR;LDSHPCLEVTAAALR;LFGPYVWGR;LQVLLTYR;TYQLVYFLDK;VDIIPGFEFDR;VGEGPGVCWLAPEQTAGK;VWAEPCLIDAAK	33	32	1.1.1.1006.7;1.1.1.1009.11;1.1.1.1077.19;11.1.1.731.31;11.1.1.734.26;12.1.1.1011.4;12.1.1.1015.7;12.1.1.562.29;13.1.1.1224.11;13.1.1.1231.8;13.1.1.1235.8;13.1.1.1238.5;13.1.1.1241.8;2.1.1.1007.26;3.1.1.1216.10;3.1.1.1219.14;3.1.1.1222.9;3.1.1.995.11;3.1.1.998.11;4.1.1.1079.17	2.36568	0.37	0.1564	3.0828e-07	1.44239e-05	up	metabolic process(GO:0008152);cellular process(GO:0009987);developmental process(GO:0032502);biological regulation(GO:0065007)	cellular anatomical entity(GO:0110165)	catalytic activity(GO:0003824);binding(GO:0005488)	Amino acid transport and metabolism(E)	--	GO:0060041,retina development in camera-type eye;GO:0016485,protein processing;GO:0007568,aging;GO:0045776,negative regulation of blood pressure;GO:0043171,peptide catabolic process	GO:0009897,external side of plasma membrane;GO:0030141,secretory granule;GO:0043005,neuron projection;GO:0005615,extracellular space;GO:0070062,extracellular exosome;GO:0005794,Golgi apparatus	GO:0042277,peptide binding;GO:0070006,metalloaminopeptidase activity;GO:0008270,zinc ion binding;GO:0004301,epoxide hydrolase activity;GO:0050897,cobalt ion binding;GO:0005507,copper ion binding	--	cyto_nucl(score:16.5);nucl(score:31.5)	Peptidase M1, alanine aminopeptidase/leukotriene A4 hydrolase(IPR001930);Peptidase M1, membrane alanine aminopeptidase(IPR014782);Peptidase M1, leukotriene A4 hydrolase/aminopeptidase C-terminal(IPR015211);Peptidase M1, aminopeptidase B(IPR015571);Armadillo-type fold(IPR016024);Peptidase M4/M1, CTD superfamily(IPR027268);Aminopeptidase, leukotriene A4 hydrolase-like(IPR034015);Peptidase M1 LTA-4 …
617	sp|P46013|KI67_HUMAN	23.65	23.95	7.002	Proliferation marker protein Ki-67 OS=Homo sapiens OX=9606 GN=MKI67 PE=1 SV=2	MKI67	358691	10.2	15	--	15	15	ALEDLAGFK;AQAIEDLAGFK;AQALEDLAGFK;AQALEELTGFR;EEAQALEDLTGFK;ESADGLQGETQLLVSR;GQNLLQTQDHAK;IQLPVVSK;LDLLGNLPGSK;LDLPGNLPGSK;LDLTENLTGSK;LDQPGNLPGSNR;SEVPEDLAGFIELFQTPSHTK;TEAEQQITEVFVLAER;VEPVGDVVSTR	23	23	1.1.1.1051.26;1.1.1.1137.13;1.1.1.1223.2;1.1.1.1226.15;1.1.1.1228.2;10.1.1.993.28;12.1.1.521.24;12.1.1.577.28;13.1.1.1311.20;2.1.1.1099.2;2.1.1.1106.18;4.1.1.1287.4;4.1.1.1301.6;5.1.1.1031.24;5.1.1.1034.24;6.1.1.1309.21;6.1.1.1312.24;7.1.1.1039.20;7.1.1.1042.17;7.1.1.1044.19	0.480056	0.18	0.3749	0.000131367	0.0010449	down	metabolic process(GO:0008152);cellular process(GO:0009987);reproductive process(GO:0022414);developmental process(GO:0032502);response to stimulus(GO:0050896)	cellular anatomical entity(GO:0110165)	binding(GO:0005488)	--	--	GO:0030212,hyaluronan metabolic process;GO:0006259,DNA metabolic process;GO:0031100,animal organ regeneration;GO:0014070,response to organic cyclic compound;GO:0034605,cellular response to heat;GO:0051321,meiotic cell cycle;GO:0072574,hepatocyte proliferation;GO:1990705,cholangiocyte proliferation	GO:0000793,condensed chromosome;GO:0005730,nucleolus;GO:0005737,cytoplasm;GO:0000775,chromosome, centromeric region;GO:0016020,membrane	GO:0008022,protein C-terminus binding;GO:0003723,RNA binding;GO:0005524,ATP binding	--	mito(score:17)	Forkhead-associated (FHA) domain(IPR000253);SMAD/FHA domain superfamily(IPR008984);KI67R(IPR012568);Protein phosphatase 1 binding domain(IPR029334)
644	con-Q28107	22.9	23.56	7.01	SWISS-PROT:Q28107 (Bos taurus) Coagulation factor V precursor	--	248981	5.6	13	--	13	13	AADIEQQAVFAVFDENK;AEVDDVIQVR;ASKPGWWLLDTEVGEIQR;DIHSGLIGPLLICR;ENQIDPPVVAR;FCENPEK;ISPTGSYNKPALR;LHLLNLGGSR;NFFNPPIISR;QYQDDSFTK;TSGLLGPTLYAEVGDIMK;TWNQSIALR;WTIASLIPR	31	31	10.1.1.886.21;10.1.1.889.20;10.1.1.905.7;12.1.1.811.2;13.1.1.1275.23;13.1.1.1278.24;13.1.1.1291.4;4.1.1.1286.15;4.1.1.877.29;4.1.1.880.28;4.1.1.979.20;5.1.1.1229.20;5.1.1.951.23;6.1.1.1110.22;7.1.1.610.26;7.1.1.613.26;7.1.1.635.29;7.1.1.661.26;7.1.1.781.22;7.1.1.784.25	0.357281	0.02	0.056	9.60311e-12	1.03004e-08	down	cellular process(GO:0009987);multicellular organismal process(GO:0032501);localization(GO:0051179)	cellular anatomical entity(GO:0110165)	catalytic activity(GO:0003824);binding(GO:0005488)	Cell cycle control, cell division, chromosome partitioning(D);Translation, ribosomal structure and biogenesis(J);Cell wall/membrane/envelope biogenesis(M);Posttranslational modification, protein turnover, chaperones(O);Inorganic ion transport and metabolism(P)	Complement and coagulation cascades(ko04610)	GO:0002576,platelet degranulation;GO:0048208,COPII vesicle coating;GO:0030168,platelet activation;GO:0008015,blood circulation	GO:0005788,endoplasmic reticulum lumen;GO:0031093,platelet alpha granule lumen;GO:0005794,Golgi apparatus;GO:0005886,plasma membrane;GO:0033116,endoplasmic reticulum-Golgi intermediate compartment membrane;GO:0030134,COPII-coated ER to Golgi transport vesicle;GO:0005615,extracellular space;GO:1903561,extracellular vesicle	GO:0005507,copper ion binding;GO:0004252,serine-type endopeptidase activity;GO:0005515,protein binding	Complement and coagulation cascades(ko04610)	E.R.(score:10.5);extr(score:10);extr_plas(score:10);plas(score:10)	Coagulation factor 5/8 C-terminal domain(IPR000421);Cupredoxin(IPR008972);Galactose-binding-like domain superfamily(IPR008979);Coagulation factor V, LSPD(IPR009271);Multicopper oxidase, type 3(IPR011707);Coagulation factor 5/8-like(IPR024715);Multicopper oxidases, conserved site(IPR033138)
655	sp|P27635|RL10_HUMAN	22.46	22.89	39.25	60S ribosomal protein L10 OS=Homo sapiens OX=9606 GN=RPL10 PE=1 SV=4	RPL10	24603.7	10.7	18	--	12	12	DGFHIR;EHVIEALR;EHVIEALRR;FNADEFEDMVAEK;FNADEFEDMVAEKR;GAFGKPQGTVAR;IFDLGR;LHPFHVIR;LIPDGCGVK;MLSCAGADR;RLIPDGCGVK;VHIGQVIMSIR	52	52	1.1.1.919.2;10.1.1.484.29;10.1.1.598.2;10.1.1.786.6;10.1.1.795.3;10.1.1.820.5;10.1.1.824.19;10.1.1.963.10;10.1.1.966.14;11.1.1.1056.22;11.1.1.680.11;11.1.1.685.2;11.1.1.966.11;11.1.1.970.5;11.1.1.973.3;11.1.1.976.5;12.1.1.803.3;12.1.1.806.4;12.1.1.859.2;12.1.1.862.3	2.03701	0.59	0.2896	6.85473e-05	0.000674784	up	metabolic process(GO:0008152);cellular process(GO:0009987);reproductive process(GO:0022414);developmental process(GO:0032502);biological process involved in interspecies interaction between organisms(GO:0044419);localization(GO:0051179);biological regulation(GO:0065007)	protein-containing complex(GO:0032991);cellular anatomical entity(GO:0110165)	structural molecule activity(GO:0005198);binding(GO:0005488)	Translation, ribosomal structure and biogenesis(J)	Ribosome(ko03010);Coronavirus disease - COVID-19(ko05171)	GO:0006364,rRNA processing;GO:0006614,SRP-dependent cotranslational protein targeting to membrane;GO:0000184,nuclear-transcribed mRNA catabolic process, nonsense-mediated decay;GO:0000027,ribosomal large subunit assembly;GO:0097421,liver regeneration;GO:0007283,spermatogenesis;GO:0019083,viral transcription;GO:0006413,translational initiation	GO:0016020,membrane;GO:0005844,polysome;GO:0005634,nucleus;GO:0022625,cytosolic large ribosomal subunit;GO:0005783,endoplasmic reticulum	GO:0003735,structural constituent of ribosome;GO:0005515,protein binding;GO:0003723,RNA binding	Ribosome(ko03010);Coronavirus disease - COVID-19(ko05171)	cyto(score:14);nucl(score:12)	Ribosomal protein L10e(IPR001197);Ribosomal protein L10e/L16(IPR016180);Ribosomal protein L10e, conserved site(IPR018255);Ribosomal protein L10e/L16 superfamily(IPR036920)
670	tr|H0Y993|H0Y993_HUMAN	22.12	22.84	28.95	DEK oncogene (DNA binding), isoform CRA_b OS=Homo sapiens OX=9606 GN=DEK PE=1 SV=2	DEK	43247.6	9	13	tr|A0A494C028|A0A494C028_HUMAN;sp|P35659|DEK_HUMAN	12	12	IHFFLSK;ILNFLMHPK;KVYENYPTYDLTER;LCEIER;LLASANLEEVTMK;LLYNRPGTVSSLK;LTMQVSSLQR;NVGQFSGFPFEK;SGVNSELVK;SICEVLDLER;SLIVEGK;VYENYPTYDLTER	27	27	1.1.1.1145.6;11.1.1.1015.3;11.1.1.945.27;11.1.1.947.29;12.1.1.777.28;12.1.1.846.9;13.1.1.1262.4;13.1.1.844.19;13.1.1.918.29;13.1.1.996.30;14.1.1.1122.7;14.1.1.1125.3;2.1.1.1008.29;3.1.1.1086.30;3.1.1.847.28;4.1.1.1158.27;4.1.1.1162.31;5.1.1.1136.27;5.1.1.1137.28;5.1.1.1138.3	4.0066	0.69	0.1722	7.35193e-09	8.18923e-07	up	cellular process(GO:0009987);biological process involved in interspecies interaction between organisms(GO:0044419);biological regulation(GO:0065007)	cellular anatomical entity(GO:0110165)	binding(GO:0005488)	--	--	GO:0019079,viral genome replication;GO:0007165,signal transduction;GO:2000779,regulation of double-strand break repair;GO:0045815,positive regulation of gene expression, epigenetic;GO:0006357,regulation of transcription by RNA polymerase II	GO:0005654,nucleoplasm	GO:0003723,RNA binding;GO:0042393,histone binding	--	nucl(score:28)	SAP domain(IPR003034);DEK, C-terminal(IPR014876);SAP domain superfamily(IPR036361)
677	tr|H0YIV4|H0YIV4_HUMAN	21.96	22.31	27.01	Nucleosome assembly protein 1-like 1 (Fragment) OS=Homo sapiens OX=9606 GN=NAP1L1 PE=1 SV=1	NAP1L1	44714.1	4.1	17	sp|P55209|NP1L1_HUMAN	11	10	CAQIEAK;GIPEFWLTVFK;KDQNPAECK;KYAVLYQPLFDK;KYAVLYQPLFDKR;LDGLVETPTGYIESLPR;NVDLLSDMVQEHDEPILK;VLEFHFEPNEYFTNEVLTK;YAVLYQPLFDK;YAVLYQPLFDKR	57	46	1.1.1.1196.25;10.1.1.1220.3;10.1.1.873.26;10.1.1.875.14;10.1.1.921.12;11.1.1.1027.27;11.1.1.1030.25;11.1.1.1031.19;11.1.1.1078.17;11.1.1.1373.15;11.1.1.1373.3;11.1.1.897.11;12.1.1.1204.4;12.1.1.860.25;13.1.1.1182.21;13.1.1.1185.23;13.1.1.1188.23;2.1.1.1158.19;2.1.1.1161.14;2.1.1.1164.10	2.30878	0.68	0.2945	5.27747e-05	0.000565728	up	metabolic process(GO:0008152);cellular process(GO:0009987);response to stimulus(GO:0050896);biological regulation(GO:0065007)	cellular anatomical entity(GO:0110165)	binding(GO:0005488)	--	--	GO:0008284,positive regulation of cell population proliferation;GO:0014010,Schwann cell proliferation;GO:0071375,cellular response to peptide hormone stimulus;GO:0006334,nucleosome assembly;GO:0006260,DNA replication	GO:0043005,neuron projection;GO:0005737,cytoplasm;GO:0016020,membrane	GO:0019900,kinase binding;GO:0003723,RNA binding	--	cyto(score:15);cyto_nucl(score:16.3333);nucl(score:16.5)	Nucleosome assembly protein (NAP)(IPR002164);NAP-like superfamily(IPR037231)
685	con-P17690	21.77	21.86	42.32	SWISS-PROT:P17690 (Bos taurus) Beta-2-glycoprotein 1 precursor	--	38251.8	8.2	13	--	11	11	ATVIYEGER;CPFPSRPDNGFVNHPANPVLYYK;DTATFGCHETYSLDGPEEVECSK;EHSSLAFWK;FTCPLTGLWPINTLK;KCSYTEDAQCIDGTIEIPK;RATVIYEGER;TCPKPDELPFSTVVPLK;TCPKPDELPFSTVVPLKR;TDASDVKPC;WSPDLPVCAPITCPPPPIPK	46	46	10.1.1.510.8;10.1.1.613.15;10.1.1.616.16;11.1.1.939.30;12.1.1.1132.11;12.1.1.1134.24;12.1.1.1137.8;12.1.1.1140.12;12.1.1.1143.16;12.1.1.1146.19;12.1.1.1149.12;12.1.1.1152.15;13.1.1.1354.11;13.1.1.1357.6;13.1.1.1360.13;13.1.1.1363.7;13.1.1.1366.6;13.1.1.1369.6;13.1.1.1374.7;2.1.1.583.30	0.363586	0.05	0.1375	1.7866e-08	1.57896e-06	down	metabolic process(GO:0008152);cellular process(GO:0009987);developmental process(GO:0032502);regulation of catalytic activity(GO:0050790);response to stimulus(GO:0050896);localization(GO:0051179);biological regulation(GO:0065007)	protein-containing complex(GO:0032991);cellular anatomical entity(GO:0110165)	binding(GO:0005488);molecular function regulator(GO:0098772)	--	Cholesterol metabolism(ko04979)	GO:0060268,negative regulation of respiratory burst;GO:0051918,negative regulation of fibrinolysis;GO:0033033,negative regulation of myeloid cell apoptotic process;GO:0010898,positive regulation of triglyceride catabolic process;GO:0002576,platelet degranulation;GO:0010596,negative regulation of endothelial cell migration;GO:0051006,positive regulation of lipoprotein lipase activity;GO:0034014,re…	GO:0009986,cell surface;GO:0034361,very-low-density lipoprotein particle;GO:0031089,platelet dense granule lumen;GO:0034364,high-density lipoprotein particle;GO:0070062,extracellular exosome;GO:0031012,extracellular matrix;GO:0042627,chylomicron;GO:0005886,plasma membrane	GO:0060230,lipoprotein lipase activator activity;GO:0005515,protein binding;GO:0005543,phospholipid binding;GO:0042802,identical protein binding;GO:0008201,heparin binding	Cholesterol metabolism(ko04979)	extr(score:32)	Sushi/SCR/CCP domain(IPR000436);Beta-2-glycoprotein-1 fifth domain(IPR015104);Sushi/SCR/CCP superfamily(IPR035976)
687	con-Q3ZBS7	21.63	22.05	22.73	TREMBL:Q3ZBS7 (Bos taurus) Vitronectin	--	54099.2	6.1	11	--	10	10	DSWVDIFR;DVWGIEGPIDAAFTR;FQDGVLEPDFPR;GLYCYELDEK;IYVSGSAPSFPR;LLFWGGSYGGAGQPQLISR;NWFGLPGR;RVDAVIPPYPR;SIAQYWLGCPVPG;SIAQYWLGCPVPGQA	63	63	10.1.1.1056.27;10.1.1.1059.27;10.1.1.1062.27;10.1.1.1076.23;10.1.1.763.8;10.1.1.766.30;10.1.1.864.11;10.1.1.867.9;10.1.1.870.11;10.1.1.921.27;10.1.1.924.26;11.1.1.1022.8;11.1.1.1025.9;11.1.1.1076.29;11.1.1.1079.29;11.1.1.1212.21;11.1.1.1215.28;11.1.1.1233.25;11.1.1.918.31;11.1.1.921.31	0.384951	0.07	0.1818	2.977e-07	1.40947e-05	down	cellular process(GO:0009987);biological adhesion(GO:0022610);developmental process(GO:0032502);regulation of catalytic activity(GO:0050790);regulation of binding(GO:0051098);biological regulation(GO:0065007)	protein-containing complex(GO:0032991);cellular anatomical entity(GO:0110165)	binding(GO:0005488);cargo receptor activity(GO:0038024)	--	PI3K-Akt signaling pathway(ko04151);Focal adhesion(ko04510);ECM-receptor interaction(ko04512);Complement and coagulation cascades(ko04610);Human papillomavirus infection(ko05165);Proteoglycans in cancer(ko05205)	GO:0090303,positive regulation of wound healing;GO:0010811,positive regulation of cell-substrate adhesion;GO:0050731,positive regulation of peptidyl-tyrosine phosphorylation;GO:0030949,positive regulation of vascular endothelial growth factor receptor signaling pathway;GO:0035987,endodermal cell differentiation;GO:0030198,extracellular matrix organization;GO:0032092,positive regulation of protein…	GO:0070062,extracellular exosome;GO:0043231,intracellular membrane-bounded organelle;GO:0071062,alphav-beta3 integrin-vitronectin complex;GO:0012505,endomembrane system;GO:0070013,intracellular organelle lumen;GO:0072562,blood microparticle;GO:0031012,extracellular matrix	GO:0050840,extracellular matrix binding;GO:0005044,scavenger receptor activity;GO:0005178,integrin binding;GO:0030247,polysaccharide binding	PI3K-Akt signaling pathway(ko04151);Focal adhesion(ko04510);ECM-receptor interaction(ko04512);Complement and coagulation cascades(ko04610);Human papillomavirus infection(ko05165);Proteoglycans in cancer(ko05205)	extr(score:26)	Somatomedin B domain(IPR001212);Hemopexin, conserved site(IPR018486);Hemopexin-like repeats(IPR018487);Somatomedin B, chordata(IPR020436);Somatomedin B-like domain superfamily(IPR036024);Hemopexin-like domain superfamily(IPR036375)
692	sp|P52701|MSH6_HUMAN	21.58	23.14	11.54	DNA mismatch repair protein Msh6 OS=Homo sapiens OX=9606 GN=MSH6 PE=1 SV=2	MSH6	152784	6.9	15	--	15	15	AYGVCFVDTSLGK;EVCLASER;FPDLTVELNR;IIGIMEEVADGFK;ISEVVELLK;LANLINAEER;LLTLIK;LSDGIGV;LSDGIGVMLPQVLK;NLPEEYELK;PVILLPEDTPPFLELK;QSTLYSFFPK;SSLSCSLQEGLIPGSQFWDASK;TLLEEEYFR;YSDSLVQK	23	19	--	2.03092	0.43	0.2117	1.27267e-05	0.000202534	up	immune system process(GO:0002376);metabolic process(GO:0008152);cellular process(GO:0009987);reproductive process(GO:0022414);multicellular organismal process(GO:0032501);biological process involved in interspecies interaction between organisms(GO:0044419);regulation of catalytic activity(GO:0050790);response to stimulus(GO:0050896);biological regulation(GO:0065007)	protein-containing complex(GO:0032991);cellular anatomical entity(GO:0110165)	catalytic activity(GO:0003824);binding(GO:0005488)	Replication, recombination and repair(L)	Platinum drug resistance(ko01524);Mismatch repair(ko03430);Pathways in cancer(ko05200);Colorectal cancer(ko05210)	GO:0008630,intrinsic apoptotic signaling pathway in response to DNA damage;GO:0045830,positive regulation of isotype switching;GO:0000710,meiotic mismatch repair;GO:0016032,viral process;GO:0008340,determination of adult lifespan;GO:0051096,positive regulation of helicase activity;GO:0043570,maintenance of DNA repeat elements;GO:0016446,somatic hypermutation of immunoglobulin genes;GO:0009411,res…	GO:0000785,chromatin;GO:0005886,plasma membrane;GO:0005654,nucleoplasm;GO:0032301,MutSalpha complex;GO:0005794,Golgi apparatus	GO:0035064,methylated histone binding;GO:0000400,four-way junction DNA binding;GO:0043531,ADP binding;GO:0032357,oxidized purine DNA binding;GO:0000287,magnesium ion binding;GO:0003682,chromatin binding;GO:0032142,single guanine insertion binding;GO:0016887,ATPase activity;GO:0032405,MutLalpha complex binding;GO:0032143,single thymine insertion binding;GO:0005524,ATP binding;GO:0042803,protein ho…	Platinum drug resistance(ko01524);Mismatch repair(ko03430);Pathways in cancer(ko05200);Colorectal cancer(ko05210)	nucl(score:29)	PWWP domain(IPR000313);DNA mismatch repair protein MutS, C-terminal(IPR000432);DNA mismatch repair protein MutS-like, N-terminal(IPR007695);DNA mismatch repair protein MutS, core(IPR007696);DNA mismatch repair protein MutS, connector domain(IPR007860);DNA mismatch repair protein MutS, clamp(IPR007861);DNA mismatch repair protein MutS, N-terminal(IPR016151);DNA mismatch repair protein MutS/MSH(IPR…
698	sp|Q14498|RBM39_HUMAN	21.5	21.5	23.96	RNA-binding protein 39 OS=Homo sapiens OX=9606 GN=RBM39 PE=1 SV=2	RBM39	59379	10.7	11	--	11	11	CPSIAAAIAAVNALHGR;DLEEFFSTVGK;GIFEPFGR;IESIQLMMDSETGR;IGLPHSIK;NSAQGNVYVK;SPYSGPK;TDASSASSFLDSDELER;TGIDLGTTGR;TVFCMQLAAR;VLGVPIIVQASQAEK	30	30	10.1.1.511.30;11.1.1.646.27;11.1.1.671.24;13.1.1.1241.10;13.1.1.807.25;2.1.1.1139.25;2.1.1.1145.4;3.1.1.1218.25;3.1.1.1221.25;3.1.1.1224.2;3.1.1.1235.21;4.1.1.910.6;4.1.1.913.4;5.1.1.1096.3;5.1.1.885.11;6.1.1.975.4;6.1.1.978.4;7.1.1.870.30;7.1.1.873.30;7.1.1.919.4	2.71705	0.64	0.2356	1.2164e-06	3.99802e-05	up	metabolic process(GO:0008152);cellular process(GO:0009987);biological regulation(GO:0065007)	cellular anatomical entity(GO:0110165)	binding(GO:0005488);molecular function regulator(GO:0098772);transcription regulator activity(GO:0140110)	Translation, ribosomal structure and biogenesis(J)	--	GO:0006355,regulation of transcription, DNA-templated;GO:0006397,mRNA processing;GO:0008380,RNA splicing	GO:0016607,nuclear speck;GO:0005815,microtubule organizing center	GO:0000166,nucleotide binding;GO:0003713,transcription coactivator activity;GO:0003723,RNA binding;GO:0005515,protein binding	--	nucl(score:32)	RNA recognition motif domain(IPR000504);RNA recognition motif domain, eukaryote(IPR003954);Splicing factor, RBM39-like(IPR006509);Nucleotide-binding alpha-beta plait domain superfamily(IPR012677);Splicing factor RBM39, linker(IPR029123);RNA-binding domain superfamily(IPR035979)
714	sp|Q6NZI2|CAVN1_HUMAN	20.96	22.44	29.74	Caveolae-associated protein 1 OS=Homo sapiens OX=9606 GN=CAVIN1 PE=1 SV=1	CAVIN1	43475.8	5.3	18	--	10	10	ATEMVEVGADDDEGGAER;EGQVEVLK;IIGAVDQIQLTQAQLEER;KLEVNEAELLR;LEVNEAELLR;QAEMEGAVQSIQGELSK;SDQVNGVLVLSLLDK;SFTPDHVVYAR;VMIYQDEVK;VPPFTFHVK	60	60	1.1.1.847.28;1.1.1.902.30;10.1.1.719.30;10.1.1.821.25;10.1.1.850.24;11.1.1.1006.18;11.1.1.871.26;11.1.1.977.20;11.1.1.980.20;12.1.1.703.26;12.1.1.746.7;12.1.1.749.6;12.1.1.948.26;13.1.1.1170.21;13.1.1.1173.20;13.1.1.966.24;13.1.1.967.29;13.1.1.969.6;3.1.1.1278.28;3.1.1.1281.29	2.27901	0.21	0.0921	5.6492e-09	6.6079e-07	up	metabolic process(GO:0008152);cellular process(GO:0009987)	protein-containing complex(GO:0032991);cellular anatomical entity(GO:0110165)	binding(GO:0005488)	--	--	GO:0006363,termination of RNA polymerase I transcription;GO:0006361,transcription initiation from RNA polymerase I promoter	GO:0005654,nucleoplasm;GO:0032991,protein-containing complex;GO:0005739,mitochondrion;GO:0005901,caveola	GO:0042134,rRNA primary transcript binding;GO:0003723,RNA binding;GO:0005515,protein binding	--	cyto_nucl(score:16);nucl(score:24.5)	Cavin family(IPR026752);Caveolae-associated protein 1(IPR033297)
716	sp|P62753|RS6_HUMAN	20.95	22.08	37.75	40S ribosomal protein S6 OS=Homo sapiens OX=9606 GN=RPS6 PE=1 SV=1	RPS6	28680.4	11.5	17	--	12	12	DIPGLTDTTVPR;ISGGNDK;KGEKDIPGLTDTTVPR;KLFNLSK;LFNLSK;LFNLSKEDDVR;LIEVDDER;LNISFPATGCQK;MATEVAADALGEEWK;NKEEAAEYAK;QGFPMK;QGVLTHGR	56	56	10.1.1.910.18;10.1.1.911.21;10.1.1.913.20;10.1.1.916.22;11.1.1.1065.25;11.1.1.1137.31;12.1.1.966.15;12.1.1.966.31;12.1.1.969.14;12.1.1.969.30;13.1.1.1192.31;13.1.1.658.5;13.1.1.853.17;13.1.1.856.16;13.1.1.976.13;13.1.1.979.17;14.1.1.814.9;14.1.1.970.19;14.1.1.974.23;14.1.1.977.21	2.70741	1.76	0.6502	0.0034389	0.0125164	up	immune system process(GO:0002376);metabolic process(GO:0008152);cellular process(GO:0009987);reproductive process(GO:0022414);developmental process(GO:0032502);biological process involved in interspecies interaction between organisms(GO:0044419);response to stimulus(GO:0050896);localization(GO:0051179);biological regulation(GO:0065007)	protein-containing complex(GO:0032991);cellular anatomical entity(GO:0110165)	structural molecule activity(GO:0005198);binding(GO:0005488)	Translation, ribosomal structure and biogenesis(J)	EGFR tyrosine kinase inhibitor resistance(ko01521);Ribosome(ko03010);HIF-1 signaling pathway(ko04066);PI3K-Akt signaling pathway(ko04151);Thermogenesis(ko04714);Coronavirus disease - COVID-19(ko05171);Proteoglycans in cancer(ko05205)	GO:0043065,positive regulation of apoptotic process;GO:0031929,TOR signaling;GO:0006614,SRP-dependent cotranslational protein targeting to membrane;GO:0006364,rRNA processing;GO:0032868,response to insulin;GO:0001890,placenta development;GO:0022605,mammalian oogenesis stage;GO:0043066,negative regulation of apoptotic process;GO:0019083,viral transcription;GO:0033077,T cell differentiation in thym…	GO:0005654,nucleoplasm;GO:0016020,membrane;GO:0036464,cytoplasmic ribonucleoprotein granule;GO:0005730,nucleolus;GO:0005844,polysome;GO:0030425,dendrite;GO:0022627,cytosolic small ribosomal subunit;GO:0044297,cell body;GO:0048471,perinuclear region of cytoplasm	GO:0003735,structural constituent of ribosome;GO:0003729,mRNA binding;GO:0019901,protein kinase binding	EGFR tyrosine kinase inhibitor resistance(ko01521);Ribosome(ko03010);HIF-1 signaling pathway(ko04066);mTOR signaling pathway(ko04150);PI3K-Akt signaling pathway(ko04151);Apelin signaling pathway(ko04371);Thermogenesis(ko04714);Insulin signaling pathway(ko04910);Coronavirus disease - COVID-19(ko05171);Proteoglycans in cancer(ko05205)	cyto(score:20)	Ribosomal protein S6e(IPR001377);Ribosomal protein S6, eukaryotic(IPR014401);Ribosomal protein S6e, conserved site(IPR018282)
727	sp|P46087|NOP2_HUMAN	20.73	21.48	14.04	Probable 28S rRNA (cytosine(4447)-C(5))-methyltransferase OS=Homo sapiens OX=9606 GN=NOP2 PE=1 SV=2	NOP2	89301.1	9.8	12	--	10	10	DLAQALINR;ELLLSAIDSVNATSK;GADSELSTVPSVTK;GAETELVR;GVNLDPLGK;IQDIVGILR;KGPQSLFNAPR;LVPTGLDFGQEGFTR;NTGVILANDANAER;QQLPEQPFEK	32	32	10.1.1.1089.4;10.1.1.1092.8;10.1.1.629.30;10.1.1.632.27;10.1.1.680.29;10.1.1.682.11;10.1.1.682.30;11.1.1.788.28;11.1.1.837.31;14.1.1.968.16;2.1.1.638.13;4.1.1.1053.14;4.1.1.1054.14;4.1.1.1056.15;5.1.1.1026.14;5.1.1.1029.13;5.1.1.1214.25;5.1.1.1217.26;6.1.1.1156.6;6.1.1.1158.5	2.93692	0.66	0.2247	6.01831e-07	2.4471e-05	up	metabolic process(GO:0008152);cellular process(GO:0009987);biological regulation(GO:0065007)	cellular anatomical entity(GO:0110165)	catalytic activity(GO:0003824);binding(GO:0005488)	Translation, ribosomal structure and biogenesis(J)	--	GO:0032259,methylation;GO:0008284,positive regulation of cell population proliferation;GO:0006364,rRNA processing	GO:0005730,nucleolus	GO:0003723,RNA binding;GO:0005515,protein binding;GO:0008757,S-adenosylmethionine-dependent methyltransferase activity	--	cyto_nucl(score:15.8333);nucl(score:25)	SAM-dependent methyltransferase RsmB/NOP2-type(IPR001678);Nop2p(IPR011023);P120R repeat(IPR012586);Bacterial Fmu (Sun)/eukaryotic nucleolar NOL1/Nop2p, conserved site(IPR018314);RNA (C5-cytosine) methyltransferase(IPR023267);RNA (C5-cytosine) methyltransferase, NOP2(IPR023273);S-adenosyl-L-methionine-dependent methyltransferase(IPR029063);Ribosomal RNA small subunit methyltransferase F, N-termina…
739	sp|Q9Y6K5|OAS3_HUMAN	20.43	21.26	11.13	2'-5'-oligoadenylate synthase 3 OS=Homo sapiens OX=9606 GN=OAS3 PE=1 SV=3	OAS3	121169	8.5	11	--	11	11	AEIISEIR;AIDIILR;ALGALAAALR;ASLESWWQNPVPGLR;AVDTICSFLK;DAFSLAEGLR;FISEFLQPNR;LLTSGCQEGEHK;LTFPEQSVPGALQFR;NLILLVK;TVLELVTQYR	22	22	1.1.1.1086.11;10.1.1.1053.27;11.1.1.1211.16;13.1.1.1041.5;13.1.1.1257.4;13.1.1.1260.3;13.1.1.1263.3;13.1.1.771.24;6.1.1.1029.4;6.1.1.1032.3;6.1.1.1087.29;6.1.1.1090.30;6.1.1.1097.21;7.1.1.1031.26;8.1.1.1039.14;8.1.1.1110.30;8.1.1.1132.11;8.1.1.1133.15;9.1.1.1002.16;9.1.1.1051.27	2.7281	1.15	0.4216	0.000190169	0.00136764	up	immune system process(GO:0002376);cellular process(GO:0009987);biological process involved in interspecies interaction between organisms(GO:0044419);regulation of catalytic activity(GO:0050790);response to stimulus(GO:0050896);biological regulation(GO:0065007)	cellular anatomical entity(GO:0110165)	catalytic activity(GO:0003824);binding(GO:0005488)	--	NOD-like receptor signaling pathway(ko04621);Hepatitis C(ko05160);Measles(ko05162);Influenza A(ko05164);Herpes simplex virus 1 infection(ko05168);Epstein-Barr virus infection(ko05169);Coronavirus disease - COVID-19(ko05171)	GO:0060333,interferon-gamma-mediated signaling pathway;GO:0060337,type I interferon signaling pathway;GO:0045071,negative regulation of viral genome replication;GO:0051607,defense response to virus;GO:0060700,regulation of ribonuclease activity	GO:0005615,extracellular space;GO:0005829,cytosol;GO:0005886,plasma membrane;GO:0016021,integral component of membrane;GO:0005654,nucleoplasm	GO:0005515,protein binding;GO:0046872,metal ion binding;GO:0005524,ATP binding;GO:0001730,2'-5'-oligoadenylate synthetase activity;GO:0003725,double-stranded RNA binding	NOD-like receptor signaling pathway(ko04621);Hepatitis C(ko05160);Measles(ko05162);Influenza A(ko05164);Herpes simplex virus 1 infection(ko05168);Epstein-Barr virus infection(ko05169);Coronavirus disease - COVID-19(ko05171)	cyto(score:12.5);cyto_nucl(score:13);nucl(score:12.5)	Polymerase, nucleotidyl transferase domain(IPR002934);2-5OAS/ClassI-CCAase, nucleotidyltransferase domain(IPR006116);2-5-oligoadenylate synthetase, C-terminal conserved site(IPR006117);2'-5'-oligoadenylate synthetase 1, domain 2/C-terminal(IPR018952);2'-5'-oligoadenylate synthase(IPR026774);2'-5'-oligoadenylate synthetase, domain 2 superfamily(IPR038121);2-5-oligoadenylate synthetase, N-terminal …
747	con-P41361	20.3	21.46	30.97	SWISS-PROT:P41361 (Bos taurus) Antithrombin-III precursor	--	52346.6	7.4	13	--	13	13	ANSHFATAFYQHLADSK;EQLQDMGLEDLFSPEK;FDTISEK;FSPENTR;IEDSFSVK;LGACNNTLK;LPGIVAEGR;LQPLDFK;NNNDNIFLSPLSISTAFAMTK;SDLYVSDAFHK;SPVEDVCTAKPR;SSELVSANR;TSDQIHFFFAK	19	19	--	0.248865	0.09	0.3616	2.52144e-06	6.89799e-05	down	metabolic process(GO:0008152);cellular process(GO:0009987);regulation of catalytic activity(GO:0050790);response to stimulus(GO:0050896);biological regulation(GO:0065007)	cellular anatomical entity(GO:0110165)	binding(GO:0005488);molecular function regulator(GO:0098772)	Posttranslational modification, protein turnover, chaperones(O)	Complement and coagulation cascades(ko04610)	GO:0055114,oxidation-reduction process;GO:0007584,response to nutrient;GO:0006260,DNA replication;GO:2000266,regulation of blood coagulation, intrinsic pathway;GO:0050728,negative regulation of inflammatory response;GO:0010951,negative regulation of endopeptidase activity	GO:0072562,blood microparticle;GO:0070062,extracellular exosome;GO:0005886,plasma membrane	GO:0008201,heparin binding;GO:0002020,protease binding;GO:0004867,serine-type endopeptidase inhibitor activity	Complement and coagulation cascades(ko04610)	plas(score:17)	Serpin family(IPR000215);Antithrombin-III(IPR015555);Serpin domain(IPR023796);Antithrombin serpin domain(IPR033829);Serpin superfamily(IPR036186);Serpin superfamily, domain 1(IPR042178);Serpin superfamily, domain 2(IPR042185)
755	sp|P23381|SYWC_HUMAN	20.11	20.39	33.76	Tryptophan--tRNA ligase, cytoplasmic OS=Homo sapiens OX=9606 GN=WARS1 PE=1 SV=2	WARS1	53164.9	6.1	17	--	12	12	AGNASKDEIDSAVK;ALIEVLQPLIAEHQAR;DIIACGFDINK;DLTLDQAYSYAVENAK;DMNQVLDAYENK;DRTDIQCLIPCAIDQDPYFR;DYTSGAMLTGELK;EVTDEIVK;GIFFSHR;GIFGFTDSDCIGK;IDKELINR;ISFPAIQAAPSFSNSFPQIFR	52	51	1.1.1.1090.25;1.1.1.1093.3;1.1.1.864.22;10.1.1.1094.5;10.1.1.1097.6;10.1.1.1100.8;10.1.1.1103.7;10.1.1.1105.6;10.1.1.1106.6;10.1.1.1109.9;11.1.1.1009.11;11.1.1.1236.8;11.1.1.1247.7;11.1.1.1250.8;11.1.1.1252.28;11.1.1.1253.27;11.1.1.1253.9;11.1.1.1256.7;11.1.1.1258.28;11.1.1.1259.7	3.26887	1.15	0.3518	6.6496e-06	0.000134241	up	metabolic process(GO:0008152);cellular process(GO:0009987);biological regulation(GO:0065007)	cellular anatomical entity(GO:0110165)	catalytic activity(GO:0003824);binding(GO:0005488)	Translation, ribosomal structure and biogenesis(J)	Aminoacyl-tRNA biosynthesis(ko00970)	GO:0008285,negative regulation of cell population proliferation;GO:0045765,regulation of angiogenesis;GO:0006436,tryptophanyl-tRNA aminoacylation	GO:0070062,extracellular exosome;GO:0005634,nucleus;GO:0005829,cytosol	GO:0005524,ATP binding;GO:0005515,protein binding;GO:0004830,tryptophan-tRNA ligase activity	Aminoacyl-tRNA biosynthesis(ko00970)	cysk(score:12);cyto(score:12)	WHEP-TRS domain(IPR000738);Aminoacyl-tRNA synthetase, class I, conserved site(IPR001412);Aminoacyl-tRNA synthetase, class Ic(IPR002305);Tryptophan-tRNA ligase(IPR002306);S15/NS1, RNA-binding(IPR009068);Rossmann-like alpha/beta/alpha sandwich fold(IPR014729)
761	sp|P28066|PSA5_HUMAN	20	21.74	60.58	Proteasome subunit alpha type-5 OS=Homo sapiens OX=9606 GN=PSMA5 PE=1 SV=3	PSMA5	26410.8	4.4	16	--	12	11	AIGSASEGAQSSLQEVYHK;EELEEVIKDI;GPQLFHMDPSGTFVQCDAR;GVDEKGPQLFHMDPSGTFVQCDAR;GVNTFSPEGR;ITSPLMEPSSIEK;IVEIDAHIGCAMSGLIADAK;LFQVEYAIEAIK;LNATNIELATVQPGQNFHMFTK;PFGVALLFGGVDEK;SSLIILK	56	55	11.1.1.1325.4;11.1.1.726.24;11.1.1.729.24;12.1.1.553.31;12.1.1.556.28;12.1.1.559.26;12.1.1.733.28;13.1.1.779.23;13.1.1.782.27;13.1.1.949.28;13.1.1.952.27;13.1.1.955.27;13.1.1.958.23;13.1.1.975.31;14.1.1.1028.28;2.1.1.1166.3;2.1.1.1169.10;2.1.1.1170.14;2.1.1.864.27;3.1.1.1157.21	2.23299	1.2	0.5374	0.0116458	0.032343	up	immune system process(GO:0002376);metabolic process(GO:0008152);cellular process(GO:0009987);biological regulation(GO:0065007)	protein-containing complex(GO:0032991);cellular anatomical entity(GO:0110165)	catalytic activity(GO:0003824);binding(GO:0005488)	Posttranslational modification, protein turnover, chaperones(O)	Proteasome(ko03050);Alzheimer disease(ko05010);Parkinson disease(ko05012);Amyotrophic lateral sclerosis(ko05014);Huntington disease(ko05016);Prion disease(ko05020);Pathways of neurodegeneration - multiple diseases(ko05022)	GO:0000165,MAPK cascade;GO:0000209,protein polyubiquitination;GO:0006521,regulation of cellular amino acid metabolic process;GO:0043488,regulation of mRNA stability;GO:0060071,Wnt signaling pathway, planar cell polarity pathway;GO:0038061,NIK/NF-kappaB signaling;GO:0090090,negative regulation of canonical Wnt signaling pathway;GO:0031145,anaphase-promoting complex-dependent catabolic process;GO:0…	GO:0019773,proteasome core complex, alpha-subunit complex;GO:0070062,extracellular exosome;GO:0005654,nucleoplasm;GO:0005829,cytosol	GO:0005515,protein binding;GO:0004298,threonine-type endopeptidase activity	Proteasome(ko03050);Alzheimer disease(ko05010);Parkinson disease(ko05012);Amyotrophic lateral sclerosis(ko05014);Huntington disease(ko05016);Spinocerebellar ataxia(ko05017);Prion disease(ko05020);Pathways of neurodegeneration - multiple diseases(ko05022)	cyto(score:19.5);cyto_nucl(score:18)	Proteasome alpha-subunit, N-terminal domain(IPR000426);Proteasome, subunit alpha/beta(IPR001353);Proteasome alpha-type subunit(IPR023332);Nucleophile aminohydrolases, N-terminal(IPR029055);Proteasome subunit alpha5(IPR033812)
772	sp|P62241|RS8_HUMAN	19.82	19.86	54.81	40S ribosomal protein S8 OS=Homo sapiens OX=9606 GN=RPS8 PE=1 SV=2	RPS8	24205	11	24	--	10	10	ADGYVLEGK;ELEFYLR;IIDVVYNASNNELVR;ISSLLEEQFQQGK;LDVGNFSWGSECCTR;LLACIASR;LTPEEEEILNK;NCIVLIDSTPYR;QWYESHYALPLGR;YELGRPAANTK	128	128	1.1.1.1073.23;1.1.1.1118.3;1.1.1.1121.5;1.1.1.1124.4;1.1.1.1198.27;10.1.1.1080.30;10.1.1.653.27;10.1.1.656.26;10.1.1.877.9;10.1.1.880.8;10.1.1.883.8;10.1.1.886.6;11.1.1.1029.8;11.1.1.1032.8;11.1.1.1035.4;11.1.1.1038.8;11.1.1.1041.9;11.1.1.1044.8;11.1.1.1047.11;11.1.1.1237.30	2.26488	0.1	0.0442	1.295e-11	1.03004e-08	up	metabolic process(GO:0008152);cellular process(GO:0009987);biological process involved in interspecies interaction between organisms(GO:0044419);localization(GO:0051179);biological regulation(GO:0065007)	protein-containing complex(GO:0032991);cellular anatomical entity(GO:0110165)	structural molecule activity(GO:0005198);binding(GO:0005488)	Translation, ribosomal structure and biogenesis(J)	Ribosome(ko03010);Coronavirus disease - COVID-19(ko05171)	GO:0006413,translational initiation;GO:0000462,maturation of SSU-rRNA from tricistronic rRNA transcript (SSU-rRNA, 5.8S rRNA, LSU-rRNA);GO:0000184,nuclear-transcribed mRNA catabolic process, nonsense-mediated decay;GO:0006614,SRP-dependent cotranslational protein targeting to membrane;GO:0019083,viral transcription	GO:0022627,cytosolic small ribosomal subunit;GO:0070062,extracellular exosome;GO:0016020,membrane;GO:0005925,focal adhesion;GO:0005654,nucleoplasm	GO:0003723,RNA binding;GO:0005515,protein binding;GO:0003735,structural constituent of ribosome	Ribosome(ko03010);Coronavirus disease - COVID-19(ko05171)	cyto(score:15);nucl(score:16)	Ribosomal protein S8e(IPR001047);Ribosomal protein S8e, conserved site(IPR018283);Ribosomal protein S8e/ribosomal biogenesis NSA2(IPR022309);Ribosomal protein S8e subdomain, eukaryotes(IPR042563)
786	sp|Q9UBT2|SAE2_HUMAN	19.44	19.9	14.53	SUMO-activating enzyme subunit 2 OS=Homo sapiens OX=9606 GN=UBA2 PE=1 SV=2	UBA2	71222.9	4.9	9	--	9	9	DQQVLDVK;ELAEAVAGGR;ESVLQFYPK;GVTECYECHPKPTQR;LSEFGIR;QFILVMNALDNR;STGYDPVK;VLVVGAGGIGCELLK;VTVLTLQDK	21	21	11.1.1.1242.26;11.1.1.1245.23;11.1.1.1249.16;12.1.1.666.10;13.1.1.885.7;13.1.1.888.9;3.1.1.1035.2;3.1.1.965.2;4.1.1.1099.28;4.1.1.1109.3;4.1.1.1113.2;5.1.1.1088.4;7.1.1.1060.5;7.1.1.1063.31;7.1.1.1066.6;7.1.1.594.25;7.1.1.672.23;8.1.1.1141.7;8.1.1.665.25;8.1.1.668.22	2.10713	0.58	0.2753	7.12304e-05	0.000689254	up	metabolic process(GO:0008152);cellular process(GO:0009987);regulation of catalytic activity(GO:0050790);biological regulation(GO:0065007)	protein-containing complex(GO:0032991);cellular anatomical entity(GO:0110165)	catalytic activity(GO:0003824);binding(GO:0005488);molecular function regulator(GO:0098772)	Coenzyme transport and metabolism(H);Transcription(K)	Ubiquitin mediated proteolysis(ko04120)	GO:0016925,protein sumoylation;GO:0043085,positive regulation of catalytic activity	GO:0031510,SUMO activating enzyme complex;GO:0005654,nucleoplasm;GO:0005829,cytosol	GO:0005524,ATP binding;GO:0008134,transcription factor binding;GO:0008047,enzyme activator activity;GO:0046872,metal ion binding;GO:0046982,protein heterodimerization activity;GO:0019948,SUMO activating enzyme activity	Ubiquitin mediated proteolysis(ko04120)	plas(score:11)	THIF-type NAD/FAD binding fold(IPR000594);Ubiquitin-activating enzyme E1, conserved site(IPR018074);Ubiquitin activating enzyme, alpha domain superfamily(IPR023318);Ubiquitin/SUMO-activating enzyme ubiquitin-like domain(IPR028077);SUMO-activating enzyme subunit Uba2(IPR030661);SUMO-activating enzyme subunit 2, C-terminal domain(IPR032426);Ubiquitin-activating enzyme E1, Cys active site(IPR033127)…
789	sp|P04179|SODM_HUMAN	19.35	20.79	53.6	Superoxide dismutase [Mn], mitochondrial OS=Homo sapiens OX=9606 GN=SOD2 PE=1 SV=3	SOD2	24750	8.4	27	--	11	10	AIWNVINWENVTER;DFGSFDK;FNGGGHINHSIFWTNLSPNGGGEPK;GDVTAQIALQPALK;GELLEAIK;GELLEAIKR;HHAAYVNNLNVTEEK;LTAASVGVQGSGWGWLGFNK;NVRPDYLK;YQEALAK	100	99	1.1.1.1005.28;1.1.1.1028.31;1.1.1.1031.29;1.1.1.1032.7;1.1.1.1089.10;1.1.1.1090.11;1.1.1.1093.11;1.1.1.1096.10;1.1.1.1104.13;10.1.1.1107.26;10.1.1.1110.21;10.1.1.1113.13;10.1.1.1116.20;10.1.1.589.23;10.1.1.615.22;10.1.1.618.23;11.1.1.1110.4;11.1.1.1239.26;11.1.1.1260.30;11.1.1.1264.16	2.17583	0.49	0.2252	1.25735e-05	0.000202534	up	behavior(GO:0007610);metabolic process(GO:0008152);cellular process(GO:0009987);multicellular organismal process(GO:0032501);developmental process(GO:0032502);regulation of catalytic activity(GO:0050790);response to stimulus(GO:0050896);biological regulation(GO:0065007);detoxification(GO:0098754)	cellular anatomical entity(GO:0110165)	catalytic activity(GO:0003824);binding(GO:0005488);antioxidant activity(GO:0016209)	--	Peroxisome(ko04146);Longevity regulating pathway(ko04211);Huntington disease(ko05016)	GO:0046686,response to cadmium ion;GO:0010332,response to gamma radiation;GO:0055093,response to hyperoxia;GO:0010042,response to manganese ion;GO:0033591,response to L-ascorbic acid;GO:0048666,neuron development;GO:0043524,negative regulation of neuron apoptotic process;GO:0022904,respiratory electron transport chain;GO:0051289,protein homotetramerization;GO:0001315,age-dependent response to rea…	GO:0043209,myelin sheath;GO:0005743,mitochondrial inner membrane;GO:0042645,mitochondrial nucleoid;GO:0070062,extracellular exosome	GO:0004784,superoxide dismutase activity;GO:0003677,DNA binding;GO:0030145,manganese ion binding;GO:0042802,identical protein binding;GO:0019825,oxygen binding;GO:0019899,enzyme binding	MAPK signaling pathway - fly(ko04013);FoxO signaling pathway(ko04068);Peroxisome(ko04146);Longevity regulating pathway(ko04211);Longevity regulating pathway - worm(ko04212);Longevity regulating pathway - multiple species(ko04213);Huntington disease(ko05016)	mito(score:23)	Manganese/iron superoxide dismutase(IPR001189);Manganese/iron superoxide dismutase, N-terminal(IPR019831);Manganese/iron superoxide dismutase, C-terminal(IPR019832);Manganese/iron superoxide dismutase, binding site(IPR019833);Manganese/iron superoxide dismutase, C-terminal domain superfamily(IPR036314);Manganese/iron superoxide dismutase, N-terminal domain superfamily(IPR036324)
795	tr|X6R8A1|X6R8A1_HUMAN	19.24	19.45	23.49	Carboxypeptidase OS=Homo sapiens OX=9606 GN=CTSA PE=1 SV=1	CTSA	56232.6	6.6	10	tr|X6R5C5|X6R5C5_HUMAN;sp|P10619|PPGB_HUMAN	10	10	APDQDEIQR;DLECVTNLQEVAR;DTVVVQDLGNIFTR;EFSHIAFLTIK;IVGNSGLNIYNLYAPCAGGVPSHFR;LWSSLQTHCCSQNK;QYSGYLK;SMNSQYLK;YEKDTVVVQDLGNIFTR;YGDSGEQIAGFVK	20	20	--	0.499896	0.25	0.5001	0.00172237	0.00736543	down	metabolic process(GO:0008152);cellular process(GO:0009987);regulation of catalytic activity(GO:0050790);localization(GO:0051179);biological regulation(GO:0065007)	cellular anatomical entity(GO:0110165)	catalytic activity(GO:0003824);binding(GO:0005488);molecular function regulator(GO:0098772)	Amino acid transport and metabolism(E)	Lysosome(ko04142)	GO:0006687,glycosphingolipid metabolic process;GO:0006886,intracellular protein transport;GO:0051603,proteolysis involved in cellular protein catabolic process;GO:1904715,negative regulation of chaperone-mediated autophagy;GO:0031647,regulation of protein stability;GO:0043085,positive regulation of catalytic activity	GO:0070062,extracellular exosome;GO:0043202,lysosomal lumen;GO:0098575,lumenal side of lysosomal membrane;GO:0005654,nucleoplasm;GO:0005783,endoplasmic reticulum;GO:0005739,mitochondrion	GO:0008047,enzyme activator activity;GO:0005515,protein binding;GO:0004308,exo-alpha-sialidase activity;GO:0004185,serine-type carboxypeptidase activity	Lysosome(ko04142);Renin-angiotensin system(ko04614)	extr(score:14)	Peptidase S10, serine carboxypeptidase(IPR001563);Serine carboxypeptidase, serine active site(IPR018202);Alpha/Beta hydrolase fold(IPR029058);Serine carboxypeptidases, histidine active site(IPR033124)
811	tr|M0QYS1|M0QYS1_HUMAN	18.99	21.91	36.19	60S ribosomal protein L13a (Fragment) OS=Homo sapiens OX=9606 GN=RPL13A PE=1 SV=2	RPL13A	24161.6	11.5	15	sp|P40429|RL13A_HUMAN	11	9	CEGINISGNFYR;FAYLGR;LAAIVAK;LAHEVGWK;MVVPAALK;VFDGIPPPYDK;VFDGIPPPYDKK;YLAFLR;YQAVTATLEEK	63	61	1.1.1.1003.24;1.1.1.1003.25;1.1.1.1006.25;1.1.1.1077.2;1.1.1.1080.3;1.1.1.877.21;1.1.1.893.22;1.1.1.896.23;12.1.1.944.3;13.1.1.1047.25;13.1.1.1047.3;13.1.1.1051.27;13.1.1.1054.23;13.1.1.1057.27;13.1.1.1060.27;13.1.1.1169.4;13.1.1.1179.2;14.1.1.1046.16;14.1.1.1049.24;14.1.1.1052.20	2.11832	0.51	0.2408	2.44767e-05	0.000321267	up	metabolic process(GO:0008152);cellular process(GO:0009987);biological process involved in interspecies interaction between organisms(GO:0044419);response to stimulus(GO:0050896);localization(GO:0051179);biological regulation(GO:0065007)	protein-containing complex(GO:0032991);cellular anatomical entity(GO:0110165)	structural molecule activity(GO:0005198);binding(GO:0005488)	Translation, ribosomal structure and biogenesis(J)	Ribosome(ko03010);Coronavirus disease - COVID-19(ko05171)	GO:0019083,viral transcription;GO:0071346,cellular response to interferon-gamma;GO:0006364,rRNA processing;GO:1901194,negative regulation of formation of translation preinitiation complex;GO:0006614,SRP-dependent cotranslational protein targeting to membrane;GO:0000184,nuclear-transcribed mRNA catabolic process, nonsense-mediated decay	GO:0022625,cytosolic large ribosomal subunit;GO:0097452,GAIT complex;GO:0005730,nucleolus;GO:0005925,focal adhesion;GO:0016020,membrane	GO:0003735,structural constituent of ribosome;GO:0003729,mRNA binding	Ribosome(ko03010);Coronavirus disease - COVID-19(ko05171)	cyto(score:11.5);cyto_nucl(score:15);nucl(score:15.5)	Ribosomal protein L13, eukaryotic/archaeal(IPR005755);Ribosomal protein L13(IPR005822);Ribosomal protein L13 superfamily(IPR036899)
814	sp|P62277|RS13_HUMAN	18.95	19.78	47.68	40S ribosomal protein S13 OS=Homo sapiens OX=9606 GN=RPS13 PE=1 SV=2	RPS13	17222.1	11.2	16	--	10	10	GLAPDLPEDLYHLIK;GLSQSALPYR;GLTPSQIGVILR;KGLTPSQIGVILR;LILIESR;LTSDDVK;LTSDDVKEQIYK;RVLPPNWK;SVPTWLK;VLPPNWK	74	74	10.1.1.814.15;12.1.1.687.19;12.1.1.690.22;2.1.1.754.18;2.1.1.757.20;2.1.1.760.17;3.1.1.1249.7;3.1.1.1255.8;3.1.1.1258.6;3.1.1.1258.7;3.1.1.1261.11;3.1.1.1261.8;3.1.1.1263.7;3.1.1.1264.4;3.1.1.1268.6;3.1.1.1378.21;3.1.1.1382.25;3.1.1.1386.10;3.1.1.830.21;3.1.1.833.26	2.63131	0.78	0.2965	1.05794e-05	0.000182276	up	metabolic process(GO:0008152);cellular process(GO:0009987);biological process involved in interspecies interaction between organisms(GO:0044419);localization(GO:0051179);biological regulation(GO:0065007)	protein-containing complex(GO:0032991);cellular anatomical entity(GO:0110165)	catalytic activity(GO:0003824);structural molecule activity(GO:0005198);binding(GO:0005488)	Translation, ribosomal structure and biogenesis(J)	Ribosome(ko03010);Coronavirus disease - COVID-19(ko05171)	GO:0006364,rRNA processing;GO:0006614,SRP-dependent cotranslational protein targeting to membrane;GO:0033119,negative regulation of RNA splicing;GO:0019083,viral transcription;GO:0000184,nuclear-transcribed mRNA catabolic process, nonsense-mediated decay;GO:0006413,translational initiation	GO:0031012,extracellular matrix;GO:0005730,nucleolus;GO:0005925,focal adhesion;GO:0016020,membrane;GO:0005654,nucleoplasm;GO:0022627,cytosolic small ribosomal subunit;GO:0070062,extracellular exosome	GO:0003735,structural constituent of ribosome;GO:0003729,mRNA binding;GO:1990932,5.8S rRNA binding;GO:0016787,hydrolase activity;GO:0070181,small ribosomal subunit rRNA binding;GO:0005515,protein binding	Ribosome(ko03010);Coronavirus disease - COVID-19(ko05171)	cyto(score:21)	Ribosomal protein S15(IPR000589);S15/NS1, RNA-binding(IPR009068);Ribosomal protein S13/S15, N-terminal(IPR012606);Ribosomal protein S15P(IPR023029)
822	sp|Q9NPH2|INO1_HUMAN	18.74	18.98	20.07	Inositol-3-phosphate synthase 1 OS=Homo sapiens OX=9606 GN=ISYNA1 PE=1 SV=1	ISYNA1	61067.3	5.5	11	--	9	9	ADNLIPGSR;APLVPPGSPVVNALFR;AQQLEQIR;FCEVIPGLNDTAENLLR;PSVYIPEFIAANQSAR;SVLVDFLIGSGLK;VFVGGDDFK;VGPVAATYPMLNK;VIVLWTANTER	36	36	10.1.1.617.13;10.1.1.620.12;10.1.1.623.9;11.1.1.1139.23;11.1.1.1142.27;11.1.1.1145.22;11.1.1.1185.17;11.1.1.1199.31;11.1.1.1202.29;11.1.1.1205.29;11.1.1.1208.26;11.1.1.777.17;12.1.1.1031.31;12.1.1.1034.28;12.1.1.1037.25;12.1.1.1208.3;12.1.1.970.22;12.1.1.973.26;12.1.1.976.26;13.1.1.1258.27	2.02358	0.71	0.3508	0.000332161	0.00204718	up	metabolic process(GO:0008152);cellular process(GO:0009987)	cellular anatomical entity(GO:0110165)	catalytic activity(GO:0003824);binding(GO:0005488)	Lipid transport and metabolism(I)	Inositol phosphate metabolism(ko00562);Metabolic pathways(ko01100)	GO:0008654,phospholipid biosynthetic process;GO:0043647,inositol phosphate metabolic process;GO:0006021,inositol biosynthetic process	GO:0005829,cytosol	GO:0005515,protein binding;GO:0004512,inositol-3-phosphate synthase activity	Inositol phosphate metabolism(ko00562);Metabolic pathways(ko01100)	nucl(score:9.5)	Myo-inositol-1-phosphate synthase(IPR002587);Myo-inositol-1-phosphate synthase, GAPDH-like(IPR013021);NAD(P)-binding domain superfamily(IPR036291)
825	sp|Q07960|RHG01_HUMAN	18.7	19.41	21.87	Rho GTPase-activating protein 1 OS=Homo sapiens OX=9606 GN=ARHGAP1 PE=1 SV=1	ARHGAP1	50435.3	6.2	10	--	9	9	AINPINTFTK;DAAITLK;ETVAYLQAHALTTEGIFR;FLLDHQGELFPSPDPSGL;HQIVEVAGDDK;IIVFSACR;LASIDEK;SSSPELVTHLK;YDDFLK	27	27	10.1.1.672.21;10.1.1.676.15;11.1.1.931.14;11.1.1.991.7;12.1.1.619.16;12.1.1.622.17;12.1.1.821.8;13.1.1.834.17;13.1.1.835.13;4.1.1.1044.29;4.1.1.1045.27;4.1.1.1340.28;4.1.1.1343.30;4.1.1.1343.31;4.1.1.1345.30;4.1.1.1346.30;5.1.1.1016.28;5.1.1.1319.29;5.1.1.1320.30;6.1.1.1077.10	2.43207	0.86	0.3536	0.000231763	0.00156755	up	cellular process(GO:0009987);biological adhesion(GO:0022610);regulation of catalytic activity(GO:0050790);biological regulation(GO:0065007)	cellular anatomical entity(GO:0110165)	binding(GO:0005488);molecular function regulator(GO:0098772)	--	--	GO:0098609,cell-cell adhesion;GO:0007266,Rho protein signal transduction;GO:0009967,positive regulation of signal transduction;GO:0051056,regulation of small GTPase mediated signal transduction;GO:0043547,positive regulation of GTPase activity	GO:0048471,perinuclear region of cytoplasm;GO:0005912,adherens junction;GO:0016021,integral component of membrane;GO:0005886,plasma membrane;GO:0005829,cytosol;GO:0070062,extracellular exosome;GO:0001726,ruffle	GO:0005096,GTPase activator activity;GO:0017124,SH3 domain binding;GO:0098641,cadherin binding involved in cell-cell adhesion	--	cyto(score:17.5);cyto_nucl(score:16.5)	Rho GTPase-activating protein domain(IPR000198);CRAL-TRIO lipid binding domain(IPR001251);Rho GTPase activation protein(IPR008936);CRAL-TRIO lipid binding domain superfamily(IPR036865)
838	sp|Q9UIG0|BAZ1B_HUMAN	18.48	20.7	7.755	Tyrosine-protein kinase BAZ1B OS=Homo sapiens OX=9606 GN=BAZ1B PE=1 SV=2	BAZ1B	170901	8.7	10	--	10	10	AFQEGIAK;ELDELLNCLHPQGIR;FLQGFMAPK;FSDFLLDPYK;GGLGYVEETSEFEAR;HLPPAALHLIAYYK;IISNVPADSLIR;LLAIQAK;LSEIPLTLHSVSELVR;YEDQELTGK	15	15	--	2.55017	0.91	0.3569	5.36531e-05	0.000571394	up	metabolic process(GO:0008152);cellular process(GO:0009987);developmental process(GO:0032502);response to stimulus(GO:0050896);biological regulation(GO:0065007)	cellular anatomical entity(GO:0110165)	catalytic activity(GO:0003824);binding(GO:0005488);molecular function regulator(GO:0098772)	--	--	GO:0003007,heart morphogenesis;GO:0006302,double-strand break repair;GO:0006333,chromatin assembly or disassembly;GO:2000273,positive regulation of signaling receptor activity;GO:0016572,histone phosphorylation;GO:0048096,chromatin-mediated maintenance of transcription;GO:0018108,peptidyl-tyrosine phosphorylation	GO:0005721,pericentric heterochromatin;GO:0000793,condensed chromosome;GO:0043596,nuclear replication fork;GO:0005654,nucleoplasm	GO:0035173,histone kinase activity;GO:0003682,chromatin binding;GO:0048018,receptor ligand activity;GO:0008270,zinc ion binding;GO:0004715,non-membrane spanning protein tyrosine kinase activity;GO:0005524,ATP binding;GO:0070577,lysine-acetylated histone binding	--	cyto_nucl(score:16);nucl(score:21.5)	Bromodomain(IPR001487);Zinc finger, RING-type(IPR001841);Zinc finger, PHD-type(IPR001965);Zinc finger, FYVE/PHD-type(IPR011011);Zinc finger, RING/FYVE/PHD-type(IPR013083);WSTF/Acf1/Cbp146(IPR013136);Bromodomain, conserved site(IPR018359);DDT domain(IPR018501);Zinc finger, PHD-type, conserved site(IPR019786);Zinc finger, PHD-finger(IPR019787);WHIM2 domain(IPR028941);WHIM1 domain(IPR028942);Bromodo…
845	sp|P39019|RS19_HUMAN	18.43	18.65	56.55	40S ribosomal protein S19 OS=Homo sapiens OX=9606 GN=RPS19 PE=1 SV=2	RPS19	16060.4	11	12	--	10	10	ALAAFLK;DVNQQEFVR;ELAPYDENWFYTR;GGAGVGSMTK;HKELAPYDENWFYTR;IAGQVAAANK;LKVPEWVDTVK;NGVMPSHFSR;RVLQALEGLK;VLQALEGLK	81	81	1.1.1.1003.6;1.1.1.821.25;10.1.1.918.8;10.1.1.924.8;10.1.1.930.8;10.1.1.933.6;10.1.1.936.10;10.1.1.939.11;10.1.1.942.7;10.1.1.945.8;10.1.1.948.8;10.1.1.951.4;11.1.1.1086.12;11.1.1.1089.16;11.1.1.1092.12;11.1.1.1095.12;11.1.1.1098.8;11.1.1.1101.11;11.1.1.1104.15;11.1.1.633.10	2.13474	0.64	0.2998	5.9987e-05	0.000616914	up	immune system process(GO:0002376);metabolic process(GO:0008152);cellular process(GO:0009987);developmental process(GO:0032502);locomotion(GO:0040011);biological process involved in interspecies interaction between organisms(GO:0044419);response to stimulus(GO:0050896);localization(GO:0051179);biological regulation(GO:0065007)	protein-containing complex(GO:0032991);cellular anatomical entity(GO:0110165)	structural molecule activity(GO:0005198);binding(GO:0005488)	Translation, ribosomal structure and biogenesis(J)	Ribosome(ko03010);Coronavirus disease - COVID-19(ko05171)	GO:0000028,ribosomal small subunit assembly;GO:0060265,positive regulation of respiratory burst involved in inflammatory response;GO:0000462,maturation of SSU-rRNA from tricistronic rRNA transcript (SSU-rRNA, 5.8S rRNA, LSU-rRNA);GO:0007000,nucleolus organization;GO:0006413,translational initiation;GO:0051272,positive regulation of cellular component movement;GO:0019083,viral transcription;GO:006…	GO:0005925,focal adhesion;GO:0016020,membrane;GO:0005654,nucleoplasm;GO:0022627,cytosolic small ribosomal subunit;GO:0070062,extracellular exosome;GO:0031012,extracellular matrix;GO:0005730,nucleolus	GO:0017134,fibroblast growth factor binding;GO:0003723,RNA binding;GO:0019901,protein kinase binding;GO:0031369,translation initiation factor binding;GO:0042803,protein homodimerization activity;GO:0003735,structural constituent of ribosome;GO:0044877,protein-containing complex binding	Ribosome(ko03010);Coronavirus disease - COVID-19(ko05171)	cyto(score:26)	Ribosomal protein S19e(IPR001266);Ribosomal protein S19e, conserved site(IPR018277);Winged helix DNA-binding domain superfamily(IPR036390);Ribosomal protein S19e domain superfamily(IPR038111)
848	sp|Q16666|IF16_HUMAN	18.41	18.92	15.8	Gamma-interferon-inducible protein 16 OS=Homo sapiens OX=9606 GN=IFI16 PE=1 SV=3	IFI16	88255	9.9	12	--	12	12	GEFTYYEIQDNTGK;GLEVINDYHFR;IFEDIPTLEDLAETLKK;IIAIANYVCR;IQIADLMEEK;LTCFELAPK;LTTINCEEGDKLK;NIVLLK;TLVADVNADR;TTIYEIQDDR;VFNIDLK;VLNTSLK	16	16	--	2.40287	0.6	0.2497	8.55254e-06	0.000157546	up	immune system process(GO:0002376);metabolic process(GO:0008152);cellular process(GO:0009987);developmental process(GO:0032502);biological process involved in interspecies interaction between organisms(GO:0044419);regulation of catalytic activity(GO:0050790);response to stimulus(GO:0050896);regulation of binding(GO:0051098);biological regulation(GO:0065007)	cellular anatomical entity(GO:0110165)	binding(GO:0005488);transcription regulator activity(GO:0140110)	--	NOD-like receptor signaling pathway(ko04621)	GO:0042149,cellular response to glucose starvation;GO:0045944,positive regulation of transcription by RNA polymerase II;GO:2000117,negative regulation of cysteine-type endopeptidase activity;GO:0010506,regulation of autophagy;GO:0045824,negative regulation of innate immune response;GO:0097202,activation of cysteine-type endopeptidase activity;GO:0030224,monocyte differentiation;GO:0045071,negativ…	GO:0016607,nuclear speck;GO:0005730,nucleolus;GO:0005829,cytosol;GO:0016020,membrane	GO:0042802,identical protein binding;GO:0001227,DNA-binding transcription repressor activity, RNA polymerase II-specific;GO:0003723,RNA binding;GO:0008134,transcription factor binding;GO:0001046,core promoter sequence-specific DNA binding;GO:0000978,RNA polymerase II cis-regulatory region sequence-specific DNA binding	NOD-like receptor signaling pathway(ko04621)	cyto(score:10);cyto_nucl(score:15);nucl(score:18)	DAPIN domain(IPR004020);HIN-200/IF120x(IPR004021);HIN-200 family(IPR040205)
850	tr|J3KTL2|J3KTL2_HUMAN	18.38	20.41	40.71	Serine/arginine-rich splicing factor 1 OS=Homo sapiens OX=9606 GN=SRSF1 PE=1 SV=1	SRSF1	28328.9	10.4	13	sp|Q07955|SRSF1_HUMAN	11	10	DAEDAVYGR;DGTGVVEFVR;DGYDYDGYR;DIEDVFYK;EAGDVCYADVYR;IYVGNLPPDIR;KEDMTYAVR;SHEGETAYIR;TKDIEDVFYK;VVVSGLPPSGSWQDLK	54	53	1.1.1.748.14;1.1.1.751.19;1.1.1.801.21;10.1.1.852.28;11.1.1.1010.7;11.1.1.878.17;11.1.1.881.14;11.1.1.884.13;12.1.1.709.13;12.1.1.712.10;12.1.1.715.8;12.1.1.723.14;12.1.1.783.11;12.1.1.786.30;13.1.1.1004.14;13.1.1.1007.11;13.1.1.932.14;13.1.1.935.12;2.1.1.560.11;2.1.1.561.7	4.35731	0.48	0.1102	1.65948e-10	7.84713e-08	up	metabolic process(GO:0008152);cellular process(GO:0009987);multicellular organismal process(GO:0032501);developmental process(GO:0032502);localization(GO:0051179);biological regulation(GO:0065007)	protein-containing complex(GO:0032991);cellular anatomical entity(GO:0110165)	binding(GO:0005488)	--	Spliceosome(ko03040);Herpes simplex virus 1 infection(ko05168)	GO:0000380,alternative mRNA splicing, via spliceosome;GO:0060048,cardiac muscle contraction;GO:0001701,in utero embryonic development;GO:0097421,liver regeneration;GO:0006406,mRNA export from nucleus;GO:0006369,termination of RNA polymerase II transcription;GO:0048709,oligodendrocyte differentiation;GO:0031124,mRNA 3'-end processing;GO:0000395,mRNA 5'-splice site recognition;GO:0033120,positive r…	GO:0035145,exon-exon junction complex;GO:0071013,catalytic step 2 spliceosome;GO:0005737,cytoplasm;GO:0016607,nuclear speck;GO:0070062,extracellular exosome	GO:0003729,mRNA binding;GO:0043422,protein kinase B binding;GO:0050733,RS domain binding	Spliceosome(ko03040);IL-17 signaling pathway(ko04657);Herpes simplex virus 1 infection(ko05168)	cyto_nucl(score:18);nucl(score:24)	RNA recognition motif domain(IPR000504);Nucleotide-binding alpha-beta plait domain superfamily(IPR012677);SRSF1, RNA recognition motif 1(IPR034520);RNA-binding domain superfamily(IPR035979)
866	sp|Q14258|TRI25_HUMAN	18.2	19.45	19.68	E3 ubiquitin/ISG15 ligase TRIM25 OS=Homo sapiens OX=9606 GN=TRIM25 PE=1 SV=2	TRIM25	70972.8	8.2	9	--	9	9	ALLDASETTSTR;ASAPSPNAQVACDHCLK;EPPADVWTPPAR;FDTIYQILLK;FTYCSQVLGLHCYK;LPTFGAPEQLVDLK;NTVLCNVVEQFLQADLAR;TCSPASLSQASADLEATLR;VLETFLAK	18	18	--	2.55445	1.5	0.5873	0.00527475	0.0175252	up	immune system process(GO:0002376);metabolic process(GO:0008152);cellular process(GO:0009987);biological process involved in interspecies interaction between organisms(GO:0044419);response to stimulus(GO:0050896);biological regulation(GO:0065007)	cellular anatomical entity(GO:0110165)	catalytic activity(GO:0003824);binding(GO:0005488);transcription regulator activity(GO:0140110)	--	RIG-I-like receptor signaling pathway(ko04622);Influenza A(ko05164)	GO:0043123,positive regulation of I-kappaB kinase/NF-kappaB signaling;GO:1902187,negative regulation of viral release from host cell;GO:0051092,positive regulation of NF-kappaB transcription factor activity;GO:0036503,ERAD pathway;GO:0043627,response to estrogen;GO:0060333,interferon-gamma-mediated signaling pathway;GO:0006511,ubiquitin-dependent protein catabolic process;GO:0006513,protein monou…	GO:0005654,nucleoplasm;GO:0005829,cytosol	GO:0008270,zinc ion binding;GO:0003700,DNA-binding transcription factor activity;GO:0061630,ubiquitin protein ligase activity;GO:0016881,acid-amino acid ligase activity;GO:0005515,protein binding;GO:0003723,RNA binding	NF-kappa B signaling pathway(ko04064);RIG-I-like receptor signaling pathway(ko04622);Influenza A(ko05164)	cyto_nucl(score:16.5);nucl(score:31.5)	Zinc finger, RING-type(IPR001841);B30.2/SPRY domain(IPR001870);SPRY domain(IPR003877);Butyrophylin-like, SPRY domain(IPR003879);SPRY-associated(IPR006574);Zinc finger, RING/FYVE/PHD-type(IPR013083);Concanavalin A-like lectin/glucanase domain superfamily(IPR013320);Zinc finger, RING-type, conserved site(IPR017907);TRIM25, PRY/SPRY domain(IPR042753);B30.2/SPRY domain superfamily(IPR043136)
881	sp|O95336|6PGL_HUMAN	18	18.09	48.45	6-phosphogluconolactonase OS=Homo sapiens OX=9606 GN=PGLS PE=1 SV=2	PGLS	27546.5	5.9	9	--	9	9	ELPAAVAPAGPASLAR;FALGLSGGSLVSMLAR;ILEDQEENPLPAALVQPHTGK;IVAPISDSPKPPPQR;LCWFLDEAAAR;LLTVPFEK;LVPFDHAESTYGLYR;TVIFVATGEGK;VTLTLPVLNAAR	30	30	1.1.1.1106.28;1.1.1.1111.29;1.1.1.1114.27;10.1.1.1155.13;11.1.1.1133.20;11.1.1.1136.13;12.1.1.963.21;12.1.1.966.20;12.1.1.969.17;12.1.1.972.19;13.1.1.1190.16;13.1.1.1314.22;2.1.1.732.24;2.1.1.871.28;3.1.1.952.8;3.1.1.955.30;4.1.1.1104.10;5.1.1.1077.17;5.1.1.1079.12;6.1.1.1041.15	2.03487	0.63	0.3096	0.000121979	0.000990139	up	metabolic process(GO:0008152);cellular process(GO:0009987)	cellular anatomical entity(GO:0110165)	catalytic activity(GO:0003824);binding(GO:0005488)	Carbohydrate transport and metabolism(G)	Pentose phosphate pathway(ko00030);Metabolic pathways(ko01100);Carbon metabolism(ko01200)	GO:0009051,pentose-phosphate shunt, oxidative branch;GO:0005975,carbohydrate metabolic process	GO:0005829,cytosol;GO:0070062,extracellular exosome	GO:0048029,monosaccharide binding;GO:0017057,6-phosphogluconolactonase activity;GO:0005515,protein binding	Pentose phosphate pathway(ko00030);Metabolic pathways(ko01100);Carbon metabolism(ko01200)	extr(score:14)	6-phosphogluconolactonase, DevB-type(IPR005900);Glucosamine/galactosamine-6-phosphate isomerase(IPR006148);NagB/RpiA transferase-like(IPR037171);6-Phosphogluconolactonase(IPR039104)
911	sp|Q9Y570|PPME1_HUMAN	17.51	17.85	30.83	Protein phosphatase methylesterase 1 OS=Homo sapiens OX=9606 GN=PPME1 PE=1 SV=3	PPME1	42315.1	5.8	11	--	10	10	FAEPIGGFQCVFPGC;FQMQVLPQCGHAVHEDAPDKVAEAVATFLIR;GLSNLFLSCPIPK;IVALDLR;LLLLAGVDR;QCEGITSPEGSK;SLENAIEWSVK;VAEAVATFLIR;VKNPEDLSAETMAK;YWDGWFR	32	32	1.1.1.1139.23;1.1.1.1142.21;10.1.1.994.30;10.1.1.994.7;10.1.1.995.10;10.1.1.997.29;11.1.1.1149.27;11.1.1.1149.28;11.1.1.1152.6;11.1.1.1219.8;11.1.1.1222.4;11.1.1.1225.4;11.1.1.1228.6;12.1.1.1049.5;12.1.1.1052.4;12.1.1.1055.6;12.1.1.1058.5;12.1.1.1210.12;13.1.1.1276.4;13.1.1.1279.5	2.10832	0.56	0.2657	4.30557e-05	0.000492048	up	metabolic process(GO:0008152);cellular process(GO:0009987);biological adhesion(GO:0022610);regulation of catalytic activity(GO:0050790);biological regulation(GO:0065007)	cellular anatomical entity(GO:0110165)	catalytic activity(GO:0003824);binding(GO:0005488);molecular function regulator(GO:0098772)	Coenzyme transport and metabolism(H);General function prediction only(R)	--	GO:0002028,regulation of sodium ion transport;GO:0098609,cell-cell adhesion;GO:0006482,protein demethylation;GO:0043086,negative regulation of catalytic activity;GO:0043666,regulation of phosphoprotein phosphatase activity	GO:0005912,adherens junction	GO:0019901,protein kinase binding;GO:0051722,protein C-terminal methylesterase activity;GO:0098641,cadherin binding involved in cell-cell adhesion;GO:0004864,protein phosphatase inhibitor activity;GO:0051721,protein phosphatase 2A binding	--	nucl(score:28)	Alpha/beta hydrolase fold-1(IPR000073);Protein phosphatase methylesterase, eukaryotic(IPR016812);Alpha/Beta hydrolase fold(IPR029058)
922	con-P01966	17.26	17.49	68.31	SWISS-PROT:P01966 (Bos taurus) Hemoglobin subunit alpha	--	15184.2	8.9	16	--	10	6	AVEHLDDLPGALSELSDLHAHK;FLANVSTVLTS;FLANVSTVLTSK;VAAALTK;VGGHAAEYGAEALER;VLSAADK	62	37	1.1.1.1166.17;1.1.1.1168.3;1.1.1.1171.3;10.1.1.638.9;10.1.1.641.9;11.1.1.1207.11;11.1.1.1210.25;11.1.1.1213.6;11.1.1.1216.24;11.1.1.1219.6;11.1.1.1223.21;11.1.1.1325.6;11.1.1.772.25;11.1.1.797.29;11.1.1.798.12;12.1.1.1038.27;12.1.1.1038.3;12.1.1.1041.4;12.1.1.1044.3;12.1.1.1047.23	0.252244	0.07	0.2776	9.54617e-07	3.51529e-05	down	localization(GO:0051179)	protein-containing complex(GO:0032991)	binding(GO:0005488);molecular carrier activity(GO:0140104)	--	African trypanosomiasis(ko05143);Malaria(ko05144)	GO:0015671,oxygen transport	GO:0005833,hemoglobin complex	GO:0019825,oxygen binding;GO:0005344,oxygen carrier activity;GO:0005515,protein binding;GO:0020037,heme binding;GO:0005506,iron ion binding	African trypanosomiasis(ko05143);Malaria(ko05144)	cyto(score:15);cyto_nucl(score:10.5)	Globin(IPR000971);Haemoglobin, alpha-type(IPR002338);Haemoglobin, pi(IPR002339);Globin-like superfamily(IPR009050);Globin/Protoglobin(IPR012292)
932	sp|P09104|ENOG_HUMAN	17.12	28.78	51.15	Gamma-enolase OS=Homo sapiens OX=9606 GN=ENO2 PE=1 SV=3	ENO2	47268.1	4.7	27	--	15	10	AVDHINSTIAPALISSGLSVVEQEK;DATNVGDEGGFAPNILENSEALELVK;EILDSR;FAGHNFR;HIAQLAGNSDLILPVPAFNVINGGSHAGNK;IEEELGDEAR;IVIGMDVAASEFYR;LAMQEFMILPVGAESFR;LGAEVYHTLK;YITGDQLGALYQDFVR	81	21	1.1.1.949.23;1.1.1.952.19;12.1.1.1053.29;13.1.1.1274.30;2.1.1.862.4;2.1.1.865.5;3.1.1.1160.23;3.1.1.1162.23;4.1.1.799.3;6.1.1.1177.31;6.1.1.1200.7;6.1.1.1247.29;6.1.1.1250.27;6.1.1.1253.30;7.1.1.1192.27;7.1.1.1195.29;8.1.1.1128.27;8.1.1.1261.31;8.1.1.1264.29;8.1.1.1270.29	2.67661	0.81	0.3026	1.95569e-05	0.00028282	up	metabolic process(GO:0008152);cellular process(GO:0009987);response to stimulus(GO:0050896)	protein-containing complex(GO:0032991);cellular anatomical entity(GO:0110165)	catalytic activity(GO:0003824);binding(GO:0005488)	Carbohydrate transport and metabolism(G)	Glycolysis / Gluconeogenesis(ko00010);Metabolic pathways(ko01100);Carbon metabolism(ko01200);Biosynthesis of amino acids(ko01230);HIF-1 signaling pathway(ko04066)	GO:0006094,gluconeogenesis;GO:0061621,canonical glycolysis;GO:0042493,response to drug;GO:0032355,response to estradiol	GO:0070062,extracellular exosome;GO:0005615,extracellular space;GO:0097060,synaptic membrane;GO:0043204,perikaryon;GO:0043209,myelin sheath;GO:0000015,phosphopyruvate hydratase complex;GO:0001917,photoreceptor inner segment;GO:0043005,neuron projection	GO:0046982,protein heterodimerization activity;GO:0000287,magnesium ion binding;GO:0004634,phosphopyruvate hydratase activity;GO:0042803,protein homodimerization activity	Glycolysis / Gluconeogenesis(ko00010);Metabolic pathways(ko01100);Carbon metabolism(ko01200);Biosynthesis of amino acids(ko01230);RNA degradation(ko03018);HIF-1 signaling pathway(ko04066)	cyto(score:20);cyto_nucl(score:12.5)	Enolase(IPR000941);Enolase, conserved site(IPR020809);Enolase, C-terminal TIM barrel domain(IPR020810);Enolase, N-terminal(IPR020811);Enolase-like, N-terminal(IPR029017);Enolase-like, C-terminal domain superfamily(IPR036849)
933	sp|P84103|SRSF3_HUMAN	17.11	17.2	46.95	Serine/arginine-rich splicing factor 3 OS=Homo sapiens OX=9606 GN=SRSF3 PE=1 SV=1	SRSF3	19329.4	12.1	9	--	9	8	AFGYYGPLR;DSCPLDCK;GPPPSWGR;NPPGFAFVEFEDPRDAADAVR;SVWVAR;VELSNGEK;VYVGNLGNNGNK;VYVGNLGNNGNKTELER	31	25	1.1.1.1185.17;1.1.1.777.14;10.1.1.811.17;10.1.1.814.16;13.1.1.894.27;13.1.1.897.26;14.1.1.858.31;14.1.1.865.31;2.1.1.628.28;2.1.1.631.29;2.1.1.654.24;3.1.1.710.29;3.1.1.713.31;3.1.1.787.7;7.1.1.588.28;7.1.1.864.20;7.1.1.867.18;7.1.1.870.16;8.1.1.941.16;8.1.1.944.15	7.85901	1.18	0.1501	1.21097e-10	7.84713e-08	up	metabolic process(GO:0008152);cellular process(GO:0009987);localization(GO:0051179);biological regulation(GO:0065007)	cellular anatomical entity(GO:0110165)	binding(GO:0005488)	--	Spliceosome(ko03040);Amyotrophic lateral sclerosis(ko05014);Herpes simplex virus 1 infection(ko05168)	GO:0006406,mRNA export from nucleus;GO:0006369,termination of RNA polymerase II transcription;GO:0048024,regulation of mRNA splicing, via spliceosome;GO:0031124,mRNA 3'-end processing;GO:0008286,insulin receptor signaling pathway	GO:0005737,cytoplasm;GO:0016607,nuclear speck;GO:0016021,integral component of membrane	GO:0000166,nucleotide binding;GO:0043274,phospholipase binding;GO:1990825,sequence-specific mRNA binding	Spliceosome(ko03040);Amyotrophic lateral sclerosis(ko05014);Herpes simplex virus 1 infection(ko05168)	cyto_nucl(score:16.5);nucl(score:25)	RNA recognition motif domain(IPR000504);Nucleotide-binding alpha-beta plait domain superfamily(IPR012677);RNA-binding domain superfamily(IPR035979)
969	tr|Q5T5C7|Q5T5C7_HUMAN	16.62	18.59	18.28	Seryl-tRNA synthetase OS=Homo sapiens OX=9606 GN=SARS1 PE=1 SV=1	SARS1	61312.7	7.1	9	--	9	9	DVTLENR;ELVSCSNCTDYQAR;GGDPALIR;KLDLEAWFPGSGAFR;LLIDEAILK;TICAILENYQTEK;VLDLDLFR;YAGLSTCFR;YLIATSEQPIAALHR	20	20	--	2.02184	0.56	0.277	0.000137957	0.00107579	up	metabolic process(GO:0008152);cellular process(GO:0009987)	cellular anatomical entity(GO:0110165)	catalytic activity(GO:0003824);binding(GO:0005488)	Translation, ribosomal structure and biogenesis(J)	Aminoacyl-tRNA biosynthesis(ko00970)	GO:0006434,seryl-tRNA aminoacylation;GO:0016259,selenocysteine metabolic process;GO:0097056,selenocysteinyl-tRNA(Sec) biosynthetic process;GO:0008033,tRNA processing	GO:0005739,mitochondrion;GO:0005829,cytosol;GO:0070062,extracellular exosome	GO:0004828,serine-tRNA ligase activity;GO:0098619,selenocysteine-tRNA ligase activity;GO:0005524,ATP binding;GO:0003723,RNA binding	Aminoacyl-tRNA biosynthesis(ko00970)	cyto(score:17);nucl(score:12)	Aminoacyl-tRNA synthetase, class II (G/ P/ S/T)(IPR002314);Serine-tRNA ligase, type1(IPR002317);Aminoacyl-tRNA synthetase, class II(IPR006195);Class I and II aminoacyl-tRNA synthetase, tRNA-binding arm(IPR010978);Serine-tRNA synthetase, type1, N-terminal(IPR015866);Serine-tRNA ligase catalytic core domain(IPR033729);Serine-tRNA synthetase, type1, N-terminal domain superfamily(IPR042103)
979	sp|Q14019|COTL1_HUMAN	16.47	16.5	55.63	Coactosin-like protein OS=Homo sapiens OX=9606 GN=COTL1 PE=1 SV=3	COTL1	15944.9	5.3	11	--	9	9	AAYNLVR;DDGSAVIWVTFK;EFVISDR;EFVISDRK;ELEEDFIK;EVVQNFAK;FTTGDAMSK;KELEEDFIK;YDGSTIVPGEQGAEYQHFIQQCTDDVR	33	33	10.1.1.669.8;10.1.1.672.10;11.1.1.712.31;11.1.1.826.6;11.1.1.829.5;12.1.1.540.31;12.1.1.654.10;12.1.1.657.5;12.1.1.865.30;12.1.1.868.30;13.1.1.1086.30;13.1.1.1089.17;13.1.1.1092.28;13.1.1.824.10;13.1.1.837.28;13.1.1.866.25;14.1.1.862.31;14.1.1.865.25;2.1.1.719.9;2.1.1.722.9	2.55123	0.46	0.1803	3.37308e-07	1.55985e-05	up	cellular process(GO:0009987);locomotion(GO:0040011);biological process involved in interspecies interaction between organisms(GO:0044419);response to stimulus(GO:0050896)	cellular anatomical entity(GO:0110165)	binding(GO:0005488)	--	--	GO:0050832,defense response to fungus;GO:0030041,actin filament polymerization;GO:0001755,neural crest cell migration	GO:0005737,cytoplasm;GO:0070062,extracellular exosome;GO:0005856,cytoskeleton;GO:0005634,nucleus	GO:0003779,actin binding;GO:0019899,enzyme binding	--	cyto(score:24.5);cyto_nucl(score:15.8333);cyto_plas(score:13.1667)	Actin-depolymerising factor homology domain(IPR002108);ADF-H/Gelsolin-like domain superfamily(IPR029006);Coactosin-like protein(IPR030502)
992	sp|P10599|THIO_HUMAN	16.28	16.44	65.71	Thioredoxin OS=Homo sapiens OX=9606 GN=TXN PE=1 SV=3	TXN	11737.4	4.5	18	--	9	9	CMPTFQFFK;EKLEATINELV;FHSLSEK;LEATINELV;LVVVDFSATWCGPCK;MIKPFFHSLSEK;PTFQFFK;TAFQEALDAAGDK;VGEFSGANK	57	57	1.1.1.1091.27;1.1.1.1248.9;1.1.1.1251.8;1.1.1.1537.2;1.1.1.786.4;10.1.1.608.28;10.1.1.836.12;10.1.1.975.27;10.1.1.976.6;10.1.1.983.24;11.1.1.1013.30;11.1.1.761.25;11.1.1.764.27;11.1.1.766.3;11.1.1.767.25;11.1.1.770.22;12.1.1.589.4;12.1.1.592.29;12.1.1.595.28;12.1.1.598.29	2.22839	0.96	0.4309	0.000597679	0.00322958	up	metabolic process(GO:0008152);cellular process(GO:0009987);signaling(GO:0023052);regulation of catalytic activity(GO:0050790);response to stimulus(GO:0050896);regulation of binding(GO:0051098);localization(GO:0051179);biological regulation(GO:0065007)	cellular anatomical entity(GO:0110165)	catalytic activity(GO:0003824);binding(GO:0005488)	Posttranslational modification, protein turnover, chaperones(O)	NOD-like receptor signaling pathway(ko04621);Parkinson disease(ko05012);Salmonella infection(ko05132);Fluid shear stress and atherosclerosis(ko05418)	GO:0051897,positive regulation of protein kinase B signaling;GO:0008283,cell population proliferation;GO:0032148,activation of protein kinase B activity;GO:0043388,positive regulation of DNA binding;GO:0046826,negative regulation of protein export from nucleus;GO:0033138,positive regulation of peptidyl-serine phosphorylation;GO:0030091,protein repair;GO:0007267,cell-cell signaling;GO:0015949,nucl…	GO:0005829,cytosol;GO:0005654,nucleoplasm;GO:0070062,extracellular exosome;GO:0005739,mitochondrion	GO:0005515,protein binding;GO:0015035,protein disulfide oxidoreductase activity;GO:0003723,RNA binding;GO:0015037,peptide disulfide oxidoreductase activity;GO:0016671,oxidoreductase activity, acting on a sulfur group of donors, disulfide as acceptor	NOD-like receptor signaling pathway(ko04621);Parkinson disease(ko05012);Salmonella infection(ko05132);Fluid shear stress and atherosclerosis(ko05418)	extr(score:15)	Thioredoxin(IPR005746);Thioredoxin domain(IPR013766);Thioredoxin, conserved site(IPR017937);Thioredoxin-like superfamily(IPR036249)
1003	sp|Q05193|DYN1_HUMAN	16.18	38.13	24.77	Dynamin-1 OS=Homo sapiens OX=9606 GN=DNM1 PE=1 SV=2	DNM1	97407.5	7.2	21	--	19	11	AGVYPER;ALLQMVQQFAVDFEK;DITAALAAER;GMEDLIPLVNR;HIFALFNTEQR;IEGSGDQIDTYELSGGAR;LQDAFSAIGQNADLDLPQIAVVGGQSAGK;LQSQLLSIEK;NLVDSYMAIVNK;TGLFTPDMAFETIVK;VLNQQLTNHIR	58	18	--	2.37733	1.73	0.7278	0.0201952	0.0493949	up	behavior(GO:0007610);metabolic process(GO:0008152);cellular process(GO:0009987);signaling(GO:0023052);multicellular organismal process(GO:0032501);localization(GO:0051179);biological regulation(GO:0065007)	protein-containing complex(GO:0032991);cellular anatomical entity(GO:0110165)	catalytic activity(GO:0003824);binding(GO:0005488)	--	Phospholipase D signaling pathway(ko04072);Endocytosis(ko04144);Synaptic vesicle cycle(ko04721);Endocrine and other factor-regulated calcium reabsorption(ko04961);Bacterial invasion of epithelial cells(ko05100)	GO:0061025,membrane fusion;GO:0007032,endosome organization;GO:0000266,mitochondrial fission;GO:0003374,dynamin family protein polymerization involved in mitochondrial fission;GO:1901998,toxin transport;GO:0008344,adult locomotory behavior;GO:0002031,G protein-coupled receptor internalization;GO:0048013,ephrin receptor signaling pathway;GO:0045920,negative regulation of exocytosis;GO:1903423,posi…	GO:0005886,plasma membrane;GO:0008021,synaptic vesicle;GO:0005794,Golgi apparatus;GO:0042584,chromaffin granule membrane;GO:0030117,membrane coat;GO:0043196,varicosity;GO:0001917,photoreceptor inner segment;GO:0031966,mitochondrial membrane;GO:0005874,microtubule;GO:0070062,extracellular exosome;GO:0043209,myelin sheath	GO:0019901,protein kinase binding;GO:0005525,GTP binding;GO:0003723,RNA binding;GO:0050998,nitric-oxide synthase binding;GO:0008022,protein C-terminus binding;GO:0003924,GTPase activity;GO:0046983,protein dimerization activity;GO:0031749,D2 dopamine receptor binding;GO:0044877,protein-containing complex binding;GO:0042802,identical protein binding;GO:0008017,microtubule binding	Phospholipase D signaling pathway(ko04072);Endocytosis(ko04144);Synaptic vesicle cycle(ko04721);Endocrine and other factor-regulated calcium reabsorption(ko04961);Bacterial invasion of epithelial cells(ko05100)	cyto(score:22)	Dynamin stalk domain(IPR000375);Dynamin, GTPase domain(IPR001401);Pleckstrin homology domain(IPR001849);Dynamin GTPase effector(IPR003130);PH-like domain superfamily(IPR011993);Dynamin, GTPase region, conserved site(IPR019762);GTPase effector domain(IPR020850);Dynamin superfamily(IPR022812);P-loop containing nucleoside triphosphate hydrolase(IPR027417);Dynamin-1(IPR027741);Dynamin-type guanine nu…
1008	sp|Q969V3|NCLN_HUMAN	16.12	17	17.58	Nicalin OS=Homo sapiens OX=9606 GN=NCLN PE=1 SV=2	NCLN	62973.8	6.9	10	--	9	9	AMAAVPQDVVR;AVSDWLIASVEGR;DPEFVFYDQLK;EGTLQHAFLR;ELETVAAHQFPEVR;IIAEALTR;LLDFSYEQYQK;NAVLNTEAR;QSAGAVVIILPR	36	36	10.1.1.520.25;10.1.1.523.26;11.1.1.680.21;12.1.1.608.27;12.1.1.787.8;12.1.1.796.6;12.1.1.801.10;13.1.1.1009.6;13.1.1.1010.28;13.1.1.1013.8;13.1.1.1016.8;13.1.1.1020.3;13.1.1.1023.7;13.1.1.1160.26;13.1.1.1163.11;3.1.1.1121.28;3.1.1.863.3;4.1.1.1201.29;6.1.1.1014.3;6.1.1.1019.3	0.438224	0.13	0.2967	3.33417e-05	0.000401818	down	biological regulation(GO:0065007)	cellular anatomical entity(GO:0110165)	binding(GO:0005488)	Amino acid transport and metabolism(E);Posttranslational modification, protein turnover, chaperones(O)	--	GO:0043254,regulation of protein-containing complex assembly;GO:0009966,regulation of signal transduction;GO:0031648,protein destabilization	GO:0005789,endoplasmic reticulum membrane;GO:0016021,integral component of membrane	GO:0005515,protein binding	--	plas(score:15)	Peptidase M28(IPR007484);Nicalin(IPR016574)
1028	sp|P26373|RL13_HUMAN	15.86	18.18	40.76	60S ribosomal protein L13 OS=Homo sapiens OX=9606 GN=RPL13 PE=1 SV=4	RPL13	24261.3	12.2	12	--	10	10	AFASLR;GFSLEELR;KGDSSAEELK;LATQLTGPVMPVR;LILFPR;STESLQANVQR;TIGISVDPR;VAGIHK;VATWFNQPAR;VITEEEK	53	52	1.1.1.1051.4;1.1.1.1054.2;1.1.1.1057.3;1.1.1.895.15;1.1.1.898.13;10.1.1.511.28;10.1.1.514.30;10.1.1.849.25;10.1.1.852.21;10.1.1.855.20;10.1.1.858.20;10.1.1.869.24;11.1.1.1006.19;11.1.1.1009.19;11.1.1.1012.11;11.1.1.1070.4;11.1.1.672.22;12.1.1.838.15;12.1.1.841.11;14.1.1.1033.6	2.1719	0.2	0.0921	8.68558e-09	8.80627e-07	up	metabolic process(GO:0008152);cellular process(GO:0009987);developmental process(GO:0032502);biological process involved in interspecies interaction between organisms(GO:0044419);localization(GO:0051179);biological regulation(GO:0065007)	protein-containing complex(GO:0032991);cellular anatomical entity(GO:0110165)	structural molecule activity(GO:0005198);binding(GO:0005488)	Translation, ribosomal structure and biogenesis(J)	Ribosome(ko03010);Coronavirus disease - COVID-19(ko05171)	GO:0006364,rRNA processing;GO:0097421,liver regeneration;GO:0006614,SRP-dependent cotranslational protein targeting to membrane;GO:0019083,viral transcription;GO:0000184,nuclear-transcribed mRNA catabolic process, nonsense-mediated decay;GO:0006413,translational initiation	GO:0022625,cytosolic large ribosomal subunit;GO:0005634,nucleus;GO:0016020,membrane	GO:0003735,structural constituent of ribosome;GO:0003723,RNA binding;GO:0005515,protein binding	Ribosome(ko03010);Coronavirus disease - COVID-19(ko05171)	cyto(score:20)	Ribosomal protein L13e(IPR001380);Ribosomal protein L13e, conserved site(IPR018256)
1029	sp|P46783|RS10_HUMAN	15.85	18.22	48.48	40S ribosomal protein S10 OS=Homo sapiens OX=9606 GN=RPS10 PE=1 SV=1	RPS10	18897.7	10.7	12	--	9	8	AEAGAGSATEFQFR;DYLHLPPEIVPATLR;GLEGERPAR;HPELADK;IAIYELLFK;KAEAGAGSATEFQFR;NVPNLHVMK;SAVPPGADK	46	45	1.1.1.823.8;10.1.1.1139.11;10.1.1.716.29;11.1.1.1295.8;11.1.1.1353.10;11.1.1.1356.3;11.1.1.1359.2;11.1.1.1362.2;11.1.1.869.27;11.1.1.872.28;11.1.1.875.28;12.1.1.1184.15;12.1.1.1184.4;12.1.1.1187.17;12.1.1.1190.16;12.1.1.1193.13;12.1.1.1196.14;12.1.1.701.26;13.1.1.1411.3;13.1.1.1414.2	2.10123	0.57	0.2713	4.87352e-05	0.000538131	up	metabolic process(GO:0008152);cellular process(GO:0009987);biological process involved in interspecies interaction between organisms(GO:0044419);localization(GO:0051179);biological regulation(GO:0065007)	protein-containing complex(GO:0032991);cellular anatomical entity(GO:0110165)	structural molecule activity(GO:0005198);binding(GO:0005488)	--	Ribosome(ko03010);Coronavirus disease - COVID-19(ko05171)	GO:0000028,ribosomal small subunit assembly;GO:0000184,nuclear-transcribed mRNA catabolic process, nonsense-mediated decay;GO:0006413,translational initiation;GO:0019083,viral transcription;GO:0006364,rRNA processing;GO:0006614,SRP-dependent cotranslational protein targeting to membrane	GO:0005654,nucleoplasm;GO:0016020,membrane;GO:0005925,focal adhesion;GO:0070062,extracellular exosome;GO:0022627,cytosolic small ribosomal subunit;GO:0031012,extracellular matrix;GO:0005730,nucleolus	GO:0003723,RNA binding;GO:0005515,protein binding;GO:0003735,structural constituent of ribosome;GO:0000049,tRNA binding	Ribosome(ko03010);Coronavirus disease - COVID-19(ko05171)	cyto(score:11.5);cyto_nucl(score:14.5);nucl(score:16.5)	Plectin/S10, N-terminal(IPR005326);Winged helix-like DNA-binding domain superfamily(IPR036388);40S Ribosomal protein S10(IPR037447)
1040	sp|O00203|AP3B1_HUMAN	15.69	16.74	9.963	AP-3 complex subunit beta-1 OS=Homo sapiens OX=9606 GN=AP3B1 PE=1 SV=3	AP3B1	121319	5.9	9	--	9	9	ASILWLIGENCER;EASADLSPYVR;IFLAQKPAPLLESPFK;LLDSITVPVAR;NASELFPAVVK;NVEVIELAK;QFAAATIQTIGR;YAEEQQDLALLSISTFQR;YDQNYDIR	14	14	--	2.02712	0.88	0.4341	0.00154137	0.00680892	up	immune system process(GO:0002376);cellular process(GO:0009987);multicellular organismal process(GO:0032501);localization(GO:0051179);biological regulation(GO:0065007)	protein-containing complex(GO:0032991);cellular anatomical entity(GO:0110165)	binding(GO:0005488)	--	Lysosome(ko04142)	GO:0006622,protein targeting to lysosome;GO:0007596,blood coagulation;GO:0051138,positive regulation of NK T cell differentiation;GO:0048490,anterograde synaptic vesicle transport;GO:0006829,zinc ion transport;GO:0032438,melanosome organization;GO:0048007,antigen processing and presentation, exogenous lipid antigen via MHC class Ib	GO:0005765,lysosomal membrane;GO:1904115,axon cytoplasm;GO:0005802,trans-Golgi network;GO:0030665,clathrin-coated vesicle membrane;GO:0016021,integral component of membrane;GO:0030123,AP-3 adaptor complex;GO:0030131,clathrin adaptor complex	GO:0030742,GTP-dependent protein binding;GO:0019903,protein phosphatase binding	Lysosome(ko04142)	cyto(score:13)	Clathrin/coatomer adaptor, adaptin-like, N-terminal(IPR002553);Beta-adaptin appendage, C-terminal subdomain(IPR015151);Armadillo-type fold(IPR016024);AP complex subunit beta(IPR026739);AP-3 complex subunit beta(IPR026740);AP-3 complex subunit beta, C-terminal domain(IPR029390);AP-3 complex subunit beta 1, serine-rich domain(IPR029394)
1057	sp|Q13428|TCOF_HUMAN	15.44	15.8	7.527	Treacle protein OS=Homo sapiens OX=9606 GN=TCOF1 PE=1 SV=3	TCOF1	152105	9.8	10	--	10	10	ASEAQPPVAR;ELLPLIYHHLLR;GPASVPSVGK;GSLGQGTAPVLPGK;NPQNSTVLAR;SPAGPAATPAQAQAASTPR;TGPTVTQVK;TVANLLSGK;VGDVTPQVK;VLTELLEQER	23	23	10.1.1.506.31;11.1.1.649.29;11.1.1.678.30;11.1.1.770.24;13.1.1.1198.6;13.1.1.779.29;2.1.1.1132.10;2.1.1.561.28;2.1.1.783.31;3.1.1.1201.11;3.1.1.1205.10;3.1.1.1208.9;3.1.1.1211.8;3.1.1.1214.6;3.1.1.1216.6;3.1.1.1219.9;4.1.1.1280.7;4.1.1.1284.11;4.1.1.1287.3;4.1.1.1290.6	4.47903	1.54	0.3438	1.46805e-06	4.45682e-05	up	developmental process(GO:0032502)	cellular anatomical entity(GO:0110165)	transporter activity(GO:0005215);binding(GO:0005488)	--	Ribosome biogenesis in eukaryotes(ko03008)	GO:0001501,skeletal system development	GO:0005737,cytoplasm;GO:0005730,nucleolus	GO:0005515,protein binding;GO:0003723,RNA binding;GO:0005215,transporter activity	Ribosome biogenesis in eukaryotes(ko03008)	cyto_nucl(score:17.3333);nucl(score:26.5)	Treacle protein domain(IPR003993);LIS1 homology motif(IPR006594);Treacle protein(IPR017859)
1081	sp|O15371|EIF3D_HUMAN	15.1	15.57	18.07	Eukaryotic translation initiation factor 3 subunit D OS=Homo sapiens OX=9606 GN=EIF3D PE=1 SV=1	EIF3D	63972.3	5.8	8	--	8	8	GAVIATELK;HCNGVDWR;IFHTVTTTDDPVIR;LGDDIDLIVR;NLAMEATYINHNFSQQCLR;SVYSWDIVVQR;TLNEWDSR;TQGNVFATDAILATLMSCTR	16	16	--	2.14122	0.4	0.1868	2.94658e-06	7.5119e-05	up	metabolic process(GO:0008152);cellular process(GO:0009987);biological process involved in interspecies interaction between organisms(GO:0044419);regulation of binding(GO:0051098);biological regulation(GO:0065007)	protein-containing complex(GO:0032991);cellular anatomical entity(GO:0110165)	binding(GO:0005488);translation regulator activity(GO:0045182)	--	RNA transport(ko03013)	GO:0001731,formation of translation preinitiation complex;GO:0006446,regulation of translational initiation;GO:0075525,viral translational termination-reinitiation;GO:0045727,positive regulation of translation;GO:0075522,IRES-dependent viral translational initiation;GO:0001732,formation of cytoplasmic translation initiation complex;GO:0002191,cap-dependent translational initiation;GO:1902416,posi…	GO:0016282,eukaryotic 43S preinitiation complex;GO:0005829,cytosol;GO:0033290,eukaryotic 48S preinitiation complex;GO:0016020,membrane;GO:0071541,eukaryotic translation initiation factor 3 complex, eIF3m	GO:0098808,mRNA cap binding;GO:0003743,translation initiation factor activity;GO:0003723,RNA binding;GO:0005515,protein binding	RNA transport(ko03013)	cyto(score:21)	Eukaryotic translation initiation factor 3 subunit D(IPR007783)
1083	sp|P20020|AT2B1_HUMAN	15.09	16.33	9.18	Plasma membrane calcium-transporting ATPase 1 OS=Homo sapiens OX=9606 GN=ATP2B1 PE=1 SV=4	ATP2B1	134684	5.7	9	--	9	4	EANHDGDFGITLAELR;GIIDSTVSDQR;NEIPEEALYK;TICLAFR	18	8	--	0.428863	0.28	0.6528	0.00121645	0.00564505	down	cellular process(GO:0009987);developmental process(GO:0032502);response to stimulus(GO:0050896);localization(GO:0051179);biological regulation(GO:0065007)	cellular anatomical entity(GO:0110165)	transporter activity(GO:0005215);binding(GO:0005488)	Inorganic ion transport and metabolism(P)	cGMP-PKG signaling pathway(ko04022);cAMP signaling pathway(ko04024);Adrenergic signaling in cardiomyocytes(ko04261);Aldosterone synthesis and secretion(ko04925);Endocrine and other factor-regulated calcium reabsorption(ko04961);Salivary secretion(ko04970);Pancreatic secretion(ko04972);Mineral absorption(ko04978)	GO:1901660,calcium ion export;GO:1903779,regulation of cardiac conduction;GO:0007568,aging;GO:0007420,brain development;GO:0070588,calcium ion transmembrane transport;GO:0009409,response to cold;GO:0071305,cellular response to vitamin D;GO:0003407,neural retina development;GO:0071386,cellular response to corticosterone stimulus;GO:0006874,cellular calcium ion homeostasis	GO:0070062,extracellular exosome;GO:0030054,cell junction;GO:0032809,neuronal cell body membrane;GO:0005887,integral component of plasma membrane;GO:0009898,cytoplasmic side of plasma membrane;GO:0045121,membrane raft;GO:0016323,basolateral plasma membrane;GO:0032591,dendritic spine membrane;GO:0005634,nucleus;GO:0016324,apical plasma membrane	GO:0046872,metal ion binding;GO:0005524,ATP binding;GO:0030165,PDZ domain binding;GO:0005388,calcium transmembrane transporter activity, phosphorylative mechanism;GO:0005516,calmodulin binding	Calcium signaling pathway(ko04020);cGMP-PKG signaling pathway(ko04022);cAMP signaling pathway(ko04024);Adrenergic signaling in cardiomyocytes(ko04261);Aldosterone synthesis and secretion(ko04925);Endocrine and other factor-regulated calcium reabsorption(ko04961);Salivary secretion(ko04970);Pancreatic secretion(ko04972);Mineral absorption(ko04978)	plas(score:32)	P-type ATPase(IPR001757);Cation-transporting P-type ATPase, N-terminal(IPR004014);Cation-transporting P-type ATPase, C-terminal(IPR006068);P-type ATPase, subfamily IIB(IPR006408);P-type ATPase, A domain superfamily(IPR008250);P-type ATPase, phosphorylation site(IPR018303);Plasma membrane calcium transporting P-type ATPase, C-terminal(IPR022141);HAD superfamily(IPR023214);P-type ATPase, transmembr…
1104	sp|P35527|K1C9_HUMAN	14.75	17.88	14.61	Keratin, type I cytoskeletal 9 OS=Homo sapiens OX=9606 GN=KRT9 PE=1 SV=3	KRT9	62064.3	4.9	10	con-P35527	8	7	GGSGGSYGGGGSGGGYGGGSGSR;IQDWYDK;QEYEQLIAK;QGVDADINGLR;SGGGGGGGLGSGGSIR;STMQELNSR;TLLDIDNTR	38	14	--	0.352863	0.14	0.3967	1.27316e-05	0.000202534	down	cellular process(GO:0009987);reproductive process(GO:0022414);developmental process(GO:0032502)	cellular anatomical entity(GO:0110165)	structural molecule activity(GO:0005198)	--	Estrogen signaling pathway(ko04915);Staphylococcus aureus infection(ko05150)	GO:0045109,intermediate filament organization;GO:0008544,epidermis development;GO:0043588,skin development;GO:0007283,spermatogenesis	GO:0005615,extracellular space;GO:0070062,extracellular exosome;GO:0016020,membrane;GO:0005634,nucleus;GO:0045095,keratin filament;GO:0048471,perinuclear region of cytoplasm	GO:0005200,structural constituent of cytoskeleton	Estrogen signaling pathway(ko04915);Staphylococcus aureus infection(ko05150)	nucl(score:24)	Keratin, type I(IPR002957);Intermediate filament protein, conserved site(IPR018039);Intermediate filament, rod domain(IPR039008);Intermediate filament, rod domain, coil 1B(IPR042180)
1172	sp|Q02543|RL18A_HUMAN	14.07	14.15	38.64	60S ribosomal protein L18a OS=Homo sapiens OX=9606 GN=RPL18A PE=1 SV=2	RPL18A	20762.2	11.3	9	--	7	7	AHSIQIMK;DLTTAGAVTQCYR;IFAPNHVVAK;IKFPLPHR;NFGIWLR;SSGEIVYCGQVFEK;VEEIAASK	25	25	10.1.1.926.6;11.1.1.1079.6;11.1.1.1082.5;11.1.1.1085.5;12.1.1.758.14;12.1.1.912.5;13.1.1.976.10;13.1.1.977.29;13.1.1.980.12;14.1.1.868.30;14.1.1.871.31;3.1.1.762.14;3.1.1.880.10;5.1.1.808.15;6.1.1.792.27;6.1.1.795.20;7.1.1.731.5;7.1.1.734.9;7.1.1.737.11;8.1.1.811.9	2.32747	0.52	0.2235	3.78886e-06	8.76064e-05	up	metabolic process(GO:0008152);cellular process(GO:0009987);biological process involved in interspecies interaction between organisms(GO:0044419);response to stimulus(GO:0050896);localization(GO:0051179);biological regulation(GO:0065007)	protein-containing complex(GO:0032991);cellular anatomical entity(GO:0110165)	structural molecule activity(GO:0005198);binding(GO:0005488)	--	Ribosome(ko03010);Coronavirus disease - COVID-19(ko05171)	GO:0006364,rRNA processing;GO:0006614,SRP-dependent cotranslational protein targeting to membrane;GO:0019083,viral transcription;GO:0000184,nuclear-transcribed mRNA catabolic process, nonsense-mediated decay;GO:0097327,response to antineoplastic agent;GO:0006413,translational initiation	GO:0016020,membrane;GO:0022625,cytosolic large ribosomal subunit	GO:0003735,structural constituent of ribosome;GO:0003723,RNA binding;GO:0005515,protein binding	Ribosome(ko03010);Coronavirus disease - COVID-19(ko05171)	cyto_nucl(score:11.5);nucl(score:13.5)	60S ribosomal protein L18a/ L20, eukaryotes(IPR021138);Ribosomal protein 50S-L18Ae/60S-L20/60S-L18A(IPR023573);50S ribosomal protein L18Ae/60S ribosomal protein L20 and L18a(IPR028877)
1179	sp|O14879|IFIT3_HUMAN	14.01	18.5	21.63	Interferon-induced protein with tetratricopeptide repeats 3 OS=Homo sapiens OX=9606 GN=IFIT3 PE=1 SV=1	IFIT3	55984.3	4.9	10	--	10	8	AIELFQR;ATMYNLLAYIK;EAEGEQFVEEALEK;HLDGNNEAALECLR;LSDAQIYVDK;QAEELIQQEHADQAEIR;SPCQTDVLR;VCNQIEFLNTEFK	24	15	--	2.76388	0.42	0.152	5.42292e-08	3.47854e-06	up	immune system process(GO:0002376);cellular process(GO:0009987);biological process involved in interspecies interaction between organisms(GO:0044419);response to stimulus(GO:0050896);biological regulation(GO:0065007)	cellular anatomical entity(GO:0110165)	binding(GO:0005488)	Energy production and conversion(C);Cell wall/membrane/envelope biogenesis(M);Posttranslational modification, protein turnover, chaperones(O);General function prediction only(R);Intracellular trafficking, secretion, and vesicular transport(U)	Hepatitis C(ko05160)	GO:0035458,cellular response to interferon-beta;GO:0043066,negative regulation of apoptotic process;GO:0035457,cellular response to interferon-alpha;GO:0035634,response to stilbenoid;GO:0060337,type I interferon signaling pathway;GO:0051607,defense response to virus;GO:0008285,negative regulation of cell population proliferation	GO:0005739,mitochondrion;GO:0005829,cytosol	GO:0042802,identical protein binding;GO:0003723,RNA binding	Hepatitis C(ko05160)	cyto(score:22);cyto_nucl(score:15.5)	Tetratricopeptide-like helical domain superfamily(IPR011990);Tetratricopeptide repeat-containing domain(IPR013026);Tetratricopeptide repeat(IPR019734);Interferon-induced protein with tetratricopeptide repeats 3(IPR024122)
1199	tr|A0A494BZW2|A0A494BZW2_HUMAN	13.77	15.18	4.582	Lipopolysaccharide-responsive and beige-like anchor protein (Fragment) OS=Homo sapiens OX=9606 GN=LRBA PE=1 SV=1	LRBA	233004	4.8	9	--	9	9	ASPNVEAPQPHR;IINILTDK;LDVSNVATDTER;LFAVNK;NAGLAFIELVNEGR;SPVDIVTGGISPVR;TSEEFVHINR;VGVGTSFGLPQTR;VIATLLR	13	13	--	2.40706	1.52	0.6315	0.0086337	0.0255288	up	cellular process(GO:0009987);localization(GO:0051179);biological regulation(GO:0065007)	cellular anatomical entity(GO:0110165)	binding(GO:0005488)	General function prediction only(R);Signal transduction mechanisms(T)	--	GO:0007165,signal transduction;GO:0008104,protein localization;GO:0016197,endosomal transport	GO:0005783,endoplasmic reticulum;GO:0005764,lysosome;GO:0031410,cytoplasmic vesicle;GO:0016021,integral component of membrane;GO:0005886,plasma membrane;GO:0005802,trans-Golgi network	GO:0051018,protein kinase A binding	--	plas(score:30)	BEACH domain(IPR000409);WD40 repeat(IPR001680);Domain of unknown function DUF1088(IPR010508);WD40/YVTN repeat-like-containing domain superfamily(IPR015943);PH-BEACH domain(IPR023362);WD40-repeat-containing domain superfamily(IPR036322);BEACH domain superfamily(IPR036372)
1222	sp|Q8NE71|ABCF1_HUMAN	13.4	14.62	11.6	ATP-binding cassette sub-family F member 1 OS=Homo sapiens OX=9606 GN=ABCF1 PE=1 SV=2	ABCF1	95925.2	6.8	9	--	9	9	AVSEEQQPALK;EVLEALGEVMVSR;FGLESHAHTIQICK;GAVIVVSHDAR;IGFFNQQYAEQLR;STLLLLLTGK;TFFEELAVEDK;VVFAELACR;VYEELR	11	11	--	2.141	1.19	0.5558	0.00617589	0.0196335	up	metabolic process(GO:0008152);cellular process(GO:0009987);response to stimulus(GO:0050896);localization(GO:0051179);biological regulation(GO:0065007)	cellular anatomical entity(GO:0110165)	catalytic activity(GO:0003824);binding(GO:0005488);translation regulator activity(GO:0045182)	General function prediction only(R)	--	GO:0055085,transmembrane transport;GO:0006954,inflammatory response;GO:0045727,positive regulation of translation;GO:0042254,ribosome biogenesis;GO:0006413,translational initiation	GO:0042788,polysomal ribosome;GO:0005654,nucleoplasm;GO:0005829,cytosol;GO:0005635,nuclear envelope;GO:0016020,membrane	GO:0008135,translation factor activity, RNA binding;GO:0016887,ATPase activity;GO:0003723,RNA binding;GO:0008494,translation activator activity;GO:0005515,protein binding;GO:0005524,ATP binding;GO:0043022,ribosome binding	--	cyto(score:10.5);cyto_nucl(score:16.8333);nucl(score:21)	ABC transporter-like(IPR003439);AAA+ ATPase domain(IPR003593);ABC transporter, conserved site(IPR017871);P-loop containing nucleoside triphosphate hydrolase(IPR027417)
1227	sp|Q9NUQ9|CYRIB_HUMAN	13.35	13.89	29.94	CYFIP-related Rac1 interactor B OS=Homo sapiens OX=9606 GN=CYRIB PE=1 SV=1	CYRIB	36747.7	5.9	7	--	7	6	AWGAVVPLVGK;DAEGILEDLQSYR;DQPPNSVEGLLNALR;GLLGALTSTPYSPTQHLER;INNVPAEGENEVNNELANR;QFAEILHFTLR	19	17	--	2.07649	0.8	0.3854	0.00084375	0.00423152	up	--	cellular anatomical entity(GO:0110165)	binding(GO:0005488)	--	--	--	GO:0070062,extracellular exosome;GO:0005929,cilium;GO:0016020,membrane	GO:0005515,protein binding	--	cyto(score:16);cyto_nucl(score:14)	CYRIA/CYRIB , Rac1 binding domain(IPR009828);CYFIP-related Rac1 interactor(IPR039789)
1236	sp|Q92688|AN32B_HUMAN	13.25	14.03	29.08	Acidic leucine-rich nuclear phosphoprotein 32 family member B OS=Homo sapiens OX=9606 GN=ANP32B PE=1 SV=1	ANP32B	28787.4	3.7	10	--	8	6	ELVLDNCK;IFGGLDMLAEK;KLELSENR;LELSENR;LKDISTLEPLK;LPNLTHLNLSGNK	35	25	10.1.1.665.26;10.1.1.668.25;10.1.1.671.24;11.1.1.699.12;11.1.1.824.24;12.1.1.525.10;12.1.1.528.8;4.1.1.1267.19;4.1.1.1291.17;4.1.1.1291.2;5.1.1.1266.17;5.1.1.1269.15;5.1.1.1272.15;6.1.1.1206.18;6.1.1.1208.15;6.1.1.1211.14;7.1.1.1151.14;8.1.1.1226.21;8.1.1.722.6;8.1.1.954.12	7.47633	1.8	0.2408	9.07863e-09	8.80627e-07	up	cellular process(GO:0009987);developmental process(GO:0032502);regulation of catalytic activity(GO:0050790);biological regulation(GO:0065007)	cellular anatomical entity(GO:0110165)	binding(GO:0005488)	--	--	GO:0048839,inner ear development;GO:0006334,nucleosome assembly;GO:0045596,negative regulation of cell differentiation;GO:1900087,positive regulation of G1/S transition of mitotic cell cycle;GO:0046827,positive regulation of protein export from nucleus;GO:0043486,histone exchange;GO:0008284,positive regulation of cell population proliferation;GO:0006919,activation of cysteine-type endopeptidase a…	GO:0048471,perinuclear region of cytoplasm;GO:0005783,endoplasmic reticulum;GO:0005730,nucleolus;GO:0070062,extracellular exosome	GO:0070063,RNA polymerase binding;GO:0042393,histone binding	--	cyto(score:12.5);cyto_nucl(score:11)	Leucine-rich repeat(IPR001611);U2A'/phosphoprotein 32 family A, C-terminal(IPR003603);Leucine-rich repeat domain superfamily(IPR032675)
1238	sp|Q7L1Q6|BZW1_HUMAN	13.2	15.22	20.29	Basic leucine zipper and W2 domain-containing protein 1 OS=Homo sapiens OX=9606 GN=BZW1 PE=1 SV=1	BZW1	48042.9	5.7	8	--	8	6	AEVLSEEPILK;DINAVAASLR;ELSEYVR;FDPTQFQDCIIQGLTETGTDLEAVAK;FVEWLK;GDPFKDIILYVK	16	11	--	2.80255	0.87	0.3104	9.45669e-06	0.000170178	up	cellular process(GO:0009987);biological adhesion(GO:0022610);biological regulation(GO:0065007)	cellular anatomical entity(GO:0110165)	binding(GO:0005488)	--	RNA transport(ko03013);Herpes simplex virus 1 infection(ko05168)	GO:0006355,regulation of transcription, DNA-templated;GO:0098609,cell-cell adhesion	GO:0005737,cytoplasm;GO:0005912,adherens junction;GO:0016020,membrane	GO:0098641,cadherin binding involved in cell-cell adhesion;GO:0003723,RNA binding	RNA transport(ko03013);Herpes simplex virus 1 infection(ko05168)	mito(score:11);nucl(score:11.5)	W2 domain(IPR003307);MIF4G-like domain superfamily(IPR016021);Armadillo-type fold(IPR016024);BZW1/2, W2 domain(IPR043510)
1246	sp|O14737|PDCD5_HUMAN	13.14	16.22	56	Programmed cell death protein 5 OS=Homo sapiens OX=9606 GN=PDCD5 PE=1 SV=3	PDCD5	14285	5.8	8	--	8	8	ADEELEALRR;AVENYLIQMAR;HGDPGDAAQQEAK;LIEILK;LSNLALVKPEK;NSILAQVLDQSAR;VSEQGLIEILK;VSEQGLIEILKK	14	12	--	2.27252	1.49	0.6555	0.0111697	0.0312831	up	cellular process(GO:0009987);regulation of catalytic activity(GO:0050790);response to stimulus(GO:0050896);biological regulation(GO:0065007)	cellular anatomical entity(GO:0110165)	binding(GO:0005488);molecular function regulator(GO:0098772)	General function prediction only(R)	--	GO:0043280,positive regulation of cysteine-type endopeptidase activity involved in apoptotic process;GO:0008285,negative regulation of cell population proliferation;GO:0090200,positive regulation of release of cytochrome c from mitochondria;GO:0071560,cellular response to transforming growth factor beta stimulus;GO:0010628,positive regulation of gene expression;GO:1903638,positive regulation of p…	GO:0005829,cytosol;GO:0005634,nucleus;GO:0070062,extracellular exosome	GO:0048487,beta-tubulin binding;GO:0008201,heparin binding;GO:0010698,acetyltransferase activator activity;GO:0003677,DNA binding	--	cyto(score:21.5);cyto_nucl(score:15.5)	PDCD5-like(IPR002836);PDCD5-like superfamily(IPR036883)
1247	sp|P16401|H15_HUMAN	13.11	22.39	34.07	Histone H1.5 OS=Homo sapiens OX=9606 GN=H1-5 PE=1 SV=3	H1-5	22579.9	11.7	14	--	11	7	ALAAGGYDVEK;ATGPPVSELITK;KALAAGGYDVEK;KATGPPVSELITK;NGLSLAALK;NGLSLAALKK;SETAPAETATPAPVEK	82	62	1.1.1.1003.27;1.1.1.1006.27;1.1.1.1048.14;1.1.1.1054.13;1.1.1.1057.18;1.1.1.837.31;1.1.1.840.31;1.1.1.843.31;1.1.1.921.8;1.1.1.922.25;1.1.1.926.8;1.1.1.927.25;1.1.1.930.23;1.1.1.935.24;1.1.1.997.29;1.1.1.999.4;11.1.1.822.29;11.1.1.825.27;11.1.1.828.29;11.1.1.831.30	3.35581	1.39	0.4142	2.51495e-05	0.000329011	up	cellular process(GO:0009987);localization(GO:0051179);biological regulation(GO:0065007)	protein-containing complex(GO:0032991);cellular anatomical entity(GO:0110165)	binding(GO:0005488)	--	--	GO:0000122,negative regulation of transcription by RNA polymerase II;GO:0051574,positive regulation of histone H3-K9 methylation;GO:0050821,protein stabilization;GO:0071169,establishment of protein localization to chromatin;GO:0030307,positive regulation of cell growth;GO:0006334,nucleosome assembly	GO:0000786,nucleosome;GO:0000792,heterochromatin;GO:0070062,extracellular exosome	GO:0003723,RNA binding;GO:0042826,histone deacetylase binding;GO:0031490,chromatin DNA binding	--	nucl(score:26)	Linker histone H1/H5, domain H15(IPR005818);Linker histone H1/H5(IPR005819);Winged helix-like DNA-binding domain superfamily(IPR036388);Winged helix DNA-binding domain superfamily(IPR036390)
1295	sp|P05161|ISG15_HUMAN	12.63	12.76	45.45	Ubiquitin-like protein ISG15 OS=Homo sapiens OX=9606 GN=ISG15 PE=1 SV=5	ISG15	17887.4	7.6	8	--	8	8	CDEPLSILVR;GWDLTVK;IGVHAFQQR;LAVHPSGVALQDR;LTQTVAHLK;SSTYEVR;VPLASQGLGPGSTVLLVVDK;VPLASQGLGPGSTVLLVVDKCDEPLSILVR	17	17	--	3.43884	0.45	0.1309	3.88786e-09	5.15401e-07	up	immune system process(GO:0002376);metabolic process(GO:0008152);cellular process(GO:0009987);biological process involved in interspecies interaction between organisms(GO:0044419);response to stimulus(GO:0050896);biological regulation(GO:0065007)	cellular anatomical entity(GO:0110165)	binding(GO:0005488);protein tag(GO:0031386)	--	RIG-I-like receptor signaling pathway(ko04622);Human papillomavirus infection(ko05165);Epstein-Barr virus infection(ko05169);Coronavirus disease - COVID-19(ko05171)	GO:0060337,type I interferon signaling pathway;GO:0019985,translesion synthesis;GO:0031397,negative regulation of protein ubiquitination;GO:0051607,defense response to virus;GO:0032480,negative regulation of type I interferon production;GO:0032020,ISG15-protein conjugation;GO:0045648,positive regulation of erythrocyte differentiation;GO:0030501,positive regulation of bone mineralization;GO:004507…	GO:0005576,extracellular region;GO:0005654,nucleoplasm;GO:0005829,cytosol	GO:0005515,protein binding;GO:0031386,protein tag	RIG-I-like receptor signaling pathway(ko04622);Human papillomavirus infection(ko05165);Epstein-Barr virus infection(ko05169);Coronavirus disease - COVID-19(ko05171)	cyto(score:13);cyto_nucl(score:15);nucl(score:15)	Ubiquitin-like domain(IPR000626);Ubiquitin domain(IPR019956);Ubiquitin-like domain superfamily(IPR029071)
1303	tr|H0Y987|H0Y987_HUMAN	12.56	13.02	13.78	Phosphoacetylglucosamine mutase OS=Homo sapiens OX=9606 GN=PGM3 PE=1 SV=2	PGM3	62760.2	6.8	7	--	6	6	ATIEGYYQK;EAVNLQQDAFVVIGR;GLTVQQWDALYTDLPNR;LNHLCGADFVK;QAVTPPGLQEAINDLVK;VISTTDAER	9	9	--	2.75785	1.32	0.4786	0.000261054	0.00173035	up	metabolic process(GO:0008152);cellular process(GO:0009987);reproductive process(GO:0022414);developmental process(GO:0032502)	cellular anatomical entity(GO:0110165)	catalytic activity(GO:0003824);binding(GO:0005488)	--	Metabolic pathways(ko01100)	GO:0005975,carbohydrate metabolic process;GO:0019255,glucose 1-phosphate metabolic process;GO:0006493,protein O-linked glycosylation;GO:0030097,hemopoiesis;GO:0006048,UDP-N-acetylglucosamine biosynthetic process;GO:0006041,glucosamine metabolic process;GO:0007283,spermatogenesis;GO:0006487,protein N-linked glycosylation	GO:0005829,cytosol	GO:0000287,magnesium ion binding;GO:0004610,phosphoacetylglucosamine mutase activity;GO:0004614,phosphoglucomutase activity	Amino sugar and nucleotide sugar metabolism(ko00520);Metabolic pathways(ko01100)	cyto(score:15)	Alpha-D-phosphohexomutase, C-terminal(IPR005843);Alpha-D-phosphohexomutase, alpha/beta/alpha domain I(IPR005844);Alpha-D-phosphohexomutase, alpha/beta/alpha I/II/III(IPR016055);Alpha-D-phosphohexomutase, conserved site(IPR016066);Phosphoacetylglucosamine mutase(IPR016657);Alpha-D-phosphohexomutase, C-terminal domain superfamily(IPR036900)
1305	sp|Q9Y696|CLIC4_HUMAN	12.54	16.07	46.25	Chloride intracellular channel protein 4 OS=Homo sapiens OX=9606 GN=CLIC4 PE=1 SV=4	CLIC4	28771.8	5.3	11	--	10	8	AGSDGESIGNCPFSQR;DEFTNTCPSDKEVEIAYSDVAK;FLDGNEMTLADCNLLPK;GVVFSVTTVDLK;NFDIPK;NSRPEANEALER;TDVNKIEEFLEEVLCPPK;YLTNAYSR	30	23	1.1.1.668.10;1.1.1.695.25;10.1.1.615.31;13.1.1.887.12;13.1.1.890.16;13.1.1.893.13;2.1.1.1083.22;2.1.1.547.15;3.1.1.812.24;4.1.1.1489.20;4.1.1.890.29;4.1.1.893.28;4.1.1.894.30;4.1.1.896.27;5.1.1.1150.26;5.1.1.1463.23;5.1.1.869.29;8.1.1.958.28;8.1.1.958.31;8.1.1.963.30	2.29301	0.68	0.2966	3.12244e-05	0.00038209	up	metabolic process(GO:0008152);cellular process(GO:0009987);reproductive process(GO:0022414);multicellular organismal process(GO:0032501);developmental process(GO:0032502);growth(GO:0040007);response to stimulus(GO:0050896);localization(GO:0051179);biological regulation(GO:0065007)	protein-containing complex(GO:0032991);cellular anatomical entity(GO:0110165)	catalytic activity(GO:0003824);transporter activity(GO:0005215);binding(GO:0005488)	Posttranslational modification, protein turnover, chaperones(O)	--	GO:1902476,chloride transmembrane transport;GO:0035264,multicellular organism growth;GO:0048754,branching morphogenesis of an epithelial tube;GO:0007035,vacuolar acidification;GO:0034765,regulation of ion transmembrane transport;GO:0030336,negative regulation of cell migration;GO:0006749,glutathione metabolic process;GO:0001525,angiogenesis;GO:0051493,regulation of cytoskeleton organization;GO:00…	GO:0030659,cytoplasmic vesicle membrane;GO:0070062,extracellular exosome;GO:0030496,midbody;GO:0005813,centrosome;GO:0016363,nuclear matrix;GO:0009986,cell surface;GO:0015629,actin cytoskeleton;GO:0034707,chloride channel complex;GO:0005902,microvillus;GO:0005783,endoplasmic reticulum;GO:0005911,cell-cell junction;GO:0045177,apical part of cell;GO:0048471,perinuclear region of cytoplasm;GO:000588…	GO:0044877,protein-containing complex binding;GO:0005244,voltage-gated ion channel activity;GO:0005254,chloride channel activity;GO:0004364,glutathione transferase activity	--	cyto(score:10.5);plas(score:10)	Intracellular chloride channel(IPR002946);Glutathione S-transferase, C-terminal-like(IPR010987);Chloride intracellular channel protein 4/6(IPR030257);Thioredoxin-like superfamily(IPR036249);Glutathione S-transferase, C-terminal domain superfamily(IPR036282);Glutathione Transferase family(IPR040079)
1321	tr|A0A0A0MQV6|A0A0A0MQV6_HUMAN	12.33	12.65	19.44	Fibroblast growth factor OS=Homo sapiens OX=9606 GN=FGF2 PE=1 SV=1	FGF2	30751.7	11.7	7	sp|P09038|FGF2_HUMAN	6	6	AILFLPMSAK;CVTDECFFFER;KYTSWYVALK;LESNNYNTYR;LQLQAEER;NGGFFLR	18	18	--	2.09946	0.17	0.081	2.87161e-09	4.56815e-07	up	metabolic process(GO:0008152);cellular process(GO:0009987);multicellular organismal process(GO:0032501);developmental process(GO:0032502);locomotion(GO:0040011);regulation of catalytic activity(GO:0050790);response to stimulus(GO:0050896);localization(GO:0051179);biological regulation(GO:0065007)	cellular anatomical entity(GO:0110165)	catalytic activity(GO:0003824);binding(GO:0005488);molecular function regulator(GO:0098772);transcription regulator activity(GO:0140110)	--	EGFR tyrosine kinase inhibitor resistance(ko01521);MAPK signaling pathway(ko04010);Ras signaling pathway(ko04014);Calcium signaling pathway(ko04020);PI3K-Akt signaling pathway(ko04151);Signaling pathways regulating pluripotency of stem cells(ko04550);Regulation of actin cytoskeleton(ko04810);Kaposi sarcoma-associated herpesvirus infection(ko05167);Pathways in cancer(ko05200);Proteoglycans in canc…	GO:0007568,aging;GO:0050918,positive chemotaxis;GO:0021762,substantia nigra development;GO:0043547,positive regulation of GTPase activity;GO:0060644,mammary gland epithelial cell differentiation;GO:0001658,branching involved in ureteric bud morphogenesis;GO:0060128,corticotropin hormone secreting cell differentiation;GO:0002042,cell migration involved in sprouting angiogenesis;GO:0010764,negative…	GO:0005737,cytoplasm;GO:0005634,nucleus;GO:0005615,extracellular space	GO:0008201,heparin binding;GO:0008083,growth factor activity;GO:0030374,nuclear receptor coactivator activity;GO:0042056,chemoattractant activity;GO:0005125,cytokine activity;GO:0005085,guanyl-nucleotide exchange factor activity;GO:0005104,fibroblast growth factor receptor binding;GO:0046934,phosphatidylinositol-4,5-bisphosphate 3-kinase activity;GO:0016303,1-phosphatidylinositol-3-kinase activit…	EGFR tyrosine kinase inhibitor resistance(ko01521);MAPK signaling pathway(ko04010);Ras signaling pathway(ko04014);Rap1 signaling pathway(ko04015);Calcium signaling pathway(ko04020);PI3K-Akt signaling pathway(ko04151);Signaling pathways regulating pluripotency of stem cells(ko04550);Regulation of actin cytoskeleton(ko04810);Kaposi sarcoma-associated herpesvirus infection(ko05167);Pathways in cance…	cyto_nucl(score:15);nucl(score:20.5)	Fibroblast growth factor family(IPR002209);Cytokine IL1/FGF(IPR008996);Fibroblast growth factor 2(IPR028223)
1336	sp|P31949|S10AB_HUMAN	12.18	12.74	56.19	Protein S100-A11 OS=Homo sapiens OX=9606 GN=S100A11 PE=1 SV=2	S100A11	11740.3	7.3	23	--	7	7	CIESLIAVFQK;CIESLIAVFQKYAGK;DGYNYTLSK;DPGVLDR;ISSPTETER;NQKDPGVLDR;TEFLSFMNTELAAFTK	114	114	10.1.1.1117.5;10.1.1.1121.3;10.1.1.1121.5;10.1.1.1124.6;10.1.1.1128.26;10.1.1.1131.4;10.1.1.1134.3;10.1.1.1134.4;10.1.1.1137.4;10.1.1.1140.4;10.1.1.1143.6;10.1.1.1146.4;10.1.1.1149.7;10.1.1.480.28;10.1.1.647.23;11.1.1.1285.6;11.1.1.1286.2;11.1.1.1288.6;11.1.1.1291.4;11.1.1.1294.8	2.3248	0.34	0.1462	2.60316e-07	1.31419e-05	up	cellular process(GO:0009987);biological regulation(GO:0065007)	cellular anatomical entity(GO:0110165)	binding(GO:0005488)	--	--	GO:0008156,negative regulation of DNA replication;GO:0007165,signal transduction;GO:0008285,negative regulation of cell population proliferation	GO:0005737,cytoplasm;GO:0005615,extracellular space;GO:0070062,extracellular exosome;GO:0001726,ruffle;GO:0005634,nucleus	GO:0005509,calcium ion binding;GO:0044548,S100 protein binding;GO:0048306,calcium-dependent protein binding;GO:0042803,protein homodimerization activity	--	cyto(score:14.5);cyto_nucl(score:12.5)	S100/Calbindin-D9k, conserved site(IPR001751);EF-hand domain(IPR002048);EF-hand domain pair(IPR011992);S100/CaBP-9k-type, calcium binding, subdomain(IPR013787);EF-Hand 1, calcium-binding site(IPR018247);Protein S100-A11(IPR028482)
1361	sp|O43847|NRDC_HUMAN	12.03	16.53	8.427	Nardilysin OS=Homo sapiens OX=9606 GN=NRDC PE=1 SV=3	NRDC	131700	4.6	10	--	10	9	AFDCPETEYPVK;FFWGNAETLK;GSILSFLR;IEEFLSSFEEK;IFEEIR;LLILEYAR;LQNGLQALLISDLSNMEGK;TVFQFDVQR;YIATDFTLK	11	10	--	3.7411	2.09	0.5587	0.00117972	0.00549386	up	metabolic process(GO:0008152);cellular process(GO:0009987);locomotion(GO:0040011);regulation of catalytic activity(GO:0050790);biological regulation(GO:0065007)	cellular anatomical entity(GO:0110165)	catalytic activity(GO:0003824);binding(GO:0005488)	Posttranslational modification, protein turnover, chaperones(O)	--	GO:0016485,protein processing;GO:0052548,regulation of endopeptidase activity;GO:0008283,cell population proliferation;GO:0051044,positive regulation of membrane protein ectodomain proteolysis;GO:0016477,cell migration;GO:0007528,neuromuscular junction development	GO:0005829,cytosol;GO:0005739,mitochondrion;GO:0009986,cell surface	GO:0008270,zinc ion binding;GO:0004222,metalloendopeptidase activity;GO:0048408,epidermal growth factor binding	--	cyto_mito(score:17.8333);mito(score:29)	Peptidase M16, zinc-binding site(IPR001431);Peptidase M16, C-terminal(IPR007863);Metalloenzyme, LuxS/M16 peptidase-like(IPR011249);Peptidase M16, N-terminal(IPR011765);Peptidase M16, middle/third domain(IPR032632)
1368	con-Q3Y5Z3	12.01	12.12	33.33	SWISS-PROT:Q3Y5Z3 (Bos taurus) Adiponectin precursor	--	26133.1	5.5	7	--	6	6	ADNVNDSTFTGFLLYHNIV;ALLFTHDQFQDK;IFYNQQNHYDGTTGK;NVDQASGSVLLYLEK;QVTVPNVPIR;SAFSVGLER	37	37	1.1.1.1186.9;1.1.1.1189.11;1.1.1.1191.7;1.1.1.927.10;1.1.1.929.14;1.1.1.930.9;1.1.1.933.10;2.1.1.1066.11;2.1.1.1066.31;2.1.1.802.8;2.1.1.805.12;2.1.1.808.10;2.1.1.825.18;2.1.1.828.19;3.1.1.1141.8;3.1.1.1143.28;3.1.1.1144.9;3.1.1.826.26;3.1.1.829.27;3.1.1.881.13	0.120735	0.06	0.4971	6.39506e-07	2.54331e-05	down	metabolic process(GO:0008152);cellular process(GO:0009987);multicellular organismal process(GO:0032501);developmental process(GO:0032502);regulation of catalytic activity(GO:0050790);response to stimulus(GO:0050896);regulation of binding(GO:0051098);localization(GO:0051179);biological regulation(GO:0065007)	protein-containing complex(GO:0032991);cellular anatomical entity(GO:0110165)	binding(GO:0005488);molecular function regulator(GO:0098772)	--	PPAR signaling pathway(ko03320);Adipocytokine signaling pathway(ko04920);Non-alcoholic fatty liver disease(ko04932)	GO:0045721,negative regulation of gluconeogenesis;GO:0070208,protein heterotrimerization;GO:0033211,adiponectin-activated signaling pathway;GO:0006635,fatty acid beta-oxidation;GO:0050731,positive regulation of peptidyl-tyrosine phosphorylation;GO:0070994,detection of oxidative stress;GO:2000534,positive regulation of renal albumin absorption;GO:0050728,negative regulation of inflammatory respons…	GO:0005581,collagen trimer;GO:0005615,extracellular space;GO:0071944,cell periphery;GO:0070062,extracellular exosome;GO:0009986,cell surface;GO:0048471,perinuclear region of cytoplasm;GO:0005783,endoplasmic reticulum	GO:0005179,hormone activity;GO:0033691,sialic acid binding;GO:0042803,protein homodimerization activity	PPAR signaling pathway(ko03320);AMPK signaling pathway(ko04152);Longevity regulating pathway(ko04211);Adipocytokine signaling pathway(ko04920);Type II diabetes mellitus(ko04930);Non-alcoholic fatty liver disease(ko04932)	extr(score:28)	C1q domain(IPR001073);Collagen triple helix repeat(IPR008160);Tumour necrosis factor-like domain superfamily(IPR008983);Adiponectin(IPR028572)
1374	sp|P50402|EMD_HUMAN	12	12.02	26.77	Emerin OS=Homo sapiens OX=9606 GN=EMD PE=1 SV=1	EMD	28993.5	5.2	8	--	6	6	GDADMYDLPK;GYNDDYYEESYFTTR;IFEYETQR;KEDALLYQSK;TYGEPESAGPSR;YNIPHGPVVGSTR	16	16	--	0.357017	0.07	0.1961	1.61393e-07	9.04027e-06	down	cellular process(GO:0009987);multicellular organismal process(GO:0032501);developmental process(GO:0032502);response to stimulus(GO:0050896);biological regulation(GO:0065007)	cellular anatomical entity(GO:0110165)	binding(GO:0005488)	--	Hypertrophic cardiomyopathy(ko05410);Dilated cardiomyopathy(ko05414)	GO:0071363,cellular response to growth factor stimulus;GO:0090090,negative regulation of canonical Wnt signaling pathway;GO:0046827,positive regulation of protein export from nucleus;GO:0007084,mitotic nuclear envelope reassembly;GO:0035914,skeletal muscle cell differentiation;GO:0006936,muscle contraction;GO:0060828,regulation of canonical Wnt signaling pathway;GO:0048147,negative regulation of …	GO:0005640,nuclear outer membrane;GO:0005783,endoplasmic reticulum;GO:0005652,nuclear lamina;GO:0005637,nuclear inner membrane;GO:0005874,microtubule;GO:0016021,integral component of membrane;GO:0005819,spindle	GO:0003779,actin binding;GO:0048487,beta-tubulin binding	Hypertrophic cardiomyopathy(ko05410);Arrhythmogenic right ventricular cardiomyopathy(ko05412);Dilated cardiomyopathy(ko05414)	--	LEM domain(IPR003887);LEM/LEM-like domain superfamily(IPR011015);Emerin, LEM domain(IPR034989);Emerin(IPR035004)
1398	sp|O43818|U3IP2_HUMAN	11.8	12.23	11.58	U3 small nucleolar RNA-interacting protein 2 OS=Homo sapiens OX=9606 GN=RRP9 PE=1 SV=1	RRP9	51840.2	7.9	6	--	6	6	AFEEDQVAGR;DAVSGLAFR;EIQAPASADIR;LWQCGEGFR;LYLEQLR;NSVCIIPLR	8	8	--	2.40493	0.71	0.2952	2.33862e-05	0.000312104	up	metabolic process(GO:0008152);cellular process(GO:0009987)	protein-containing complex(GO:0032991);cellular anatomical entity(GO:0110165)	binding(GO:0005488)	Posttranslational modification, protein turnover, chaperones(O);General function prediction only(R);Function unknown(S);Signal transduction mechanisms(T);Intracellular trafficking, secretion, and vesicular transport(U)	--	GO:0006364,rRNA processing	GO:0031428,box C/D RNP complex;GO:0005654,nucleoplasm;GO:0032040,small-subunit processome	GO:0003723,RNA binding;GO:0034511,U3 snoRNA binding	--	cyto_nucl(score:13);nucl(score:18)	WD40 repeat(IPR001680);WD40/YVTN repeat-like-containing domain superfamily(IPR015943);WD40-repeat-containing domain(IPR017986);WD40 repeat, conserved site(IPR019775);G-protein beta WD-40 repeat(IPR020472);WD40-repeat-containing domain superfamily(IPR036322);Ribosomal RNA-processing protein Rrp9-like(IPR039241)
1455	sp|Q01105|SET_HUMAN	11.32	11.61	22.07	Protein SET OS=Homo sapiens OX=9606 GN=SET PE=1 SV=3	SET	33488.6	4	8	--	6	6	EFHLNESGDPSSK;EQQEAIEHIDEVQNEIDR;LNEQASEEILK;LNEQASEEILKVEQK;LRQPFFQK;VEVTEFEDIK	24	24	1.1.1.1068.16;10.1.1.847.30;7.1.1.642.16;7.1.1.644.16;7.1.1.644.31;7.1.1.785.31;7.1.1.788.30;8.1.1.715.16;8.1.1.717.31;8.1.1.834.8;8.1.1.837.7;8.1.1.865.31;8.1.1.959.30;8.1.1.978.26;8.1.1.978.4;8.1.1.981.28;8.1.1.984.26;9.1.1.556.10;9.1.1.557.28;9.1.1.585.22	5.41026	0.66	0.122	1.62807e-10	7.84713e-08	up	metabolic process(GO:0008152);cellular process(GO:0009987);locomotion(GO:0040011);biological process involved in interspecies interaction between organisms(GO:0044419);regulation of catalytic activity(GO:0050790);localization(GO:0051179);biological regulation(GO:0065007)	protein-containing complex(GO:0032991);cellular anatomical entity(GO:0110165)	catalytic activity(GO:0003824);binding(GO:0005488);molecular function regulator(GO:0098772)	--	--	GO:0006337,nucleosome disassembly;GO:0006334,nucleosome assembly;GO:0035067,negative regulation of histone acetylation;GO:0043086,negative regulation of catalytic activity;GO:0045892,negative regulation of transcription, DNA-templated;GO:0043666,regulation of phosphoprotein phosphatase activity;GO:0016032,viral process;GO:0006260,DNA replication;GO:0035556,intracellular signal transduction;GO:001…	GO:0032991,protein-containing complex;GO:0005654,nucleoplasm;GO:0005829,cytosol;GO:0005783,endoplasmic reticulum;GO:0048471,perinuclear region of cytoplasm	GO:0005524,ATP binding;GO:0003677,DNA binding;GO:0042393,histone binding;GO:0004864,protein phosphatase inhibitor activity;GO:0004674,protein serine/threonine kinase activity	--	nucl(score:30)	Nucleosome assembly protein (NAP)(IPR002164);NAP-like superfamily(IPR037231)
1463	tr|A0A087WYT3|A0A087WYT3_HUMAN	11.21	11.21	33.54	Prostaglandin E synthase 3 OS=Homo sapiens OX=9606 GN=PTGES3 PE=1 SV=1	PTGES3	19154.7	4.1	7	sp|Q15185|TEBP_HUMAN	6	6	DVNVNFEK;GESGQSWPR;HLNEIDLFHCIDPNDSK;KGESGQSWPR;LTFSCLGGSDNFK;SILCCLR	25	25	1.1.1.1076.25;1.1.1.1076.9;1.1.1.1079.7;10.1.1.667.22;11.1.1.637.21;11.1.1.638.31;11.1.1.825.25;12.1.1.466.25;12.1.1.469.23;13.1.1.1086.12;2.1.1.955.9;4.1.1.1125.31;4.1.1.1128.30;5.1.1.1096.30;5.1.1.1099.30;5.1.1.1102.30;5.1.1.1105.31;6.1.1.881.12;6.1.1.884.5;6.1.1.981.8	5.49312	0.49	0.0892	1.24537e-11	1.03004e-08	up	metabolic process(GO:0008152);cellular process(GO:0009987);multicellular organismal process(GO:0032501);developmental process(GO:0032502);biological regulation(GO:0065007)	protein-containing complex(GO:0032991);cellular anatomical entity(GO:0110165)	catalytic activity(GO:0003824);binding(GO:0005488)	--	Metabolic pathways(ko01100)	GO:0000723,telomere maintenance;GO:0060430,lung saccule development;GO:0051085,chaperone cofactor-dependent protein refolding;GO:0043588,skin development;GO:1900034,regulation of cellular response to heat;GO:0010628,positive regulation of gene expression;GO:0060548,negative regulation of cell death;GO:0019233,sensory perception of pain;GO:0006278,RNA-dependent DNA biosynthetic process;GO:0008283,…	GO:0048471,perinuclear region of cytoplasm;GO:0005697,telomerase holoenzyme complex;GO:0070062,extracellular exosome;GO:0000781,chromosome, telomeric region;GO:0043005,neuron projection;GO:0005654,nucleoplasm;GO:0005884,actin filament;GO:0043025,neuronal cell body;GO:0005829,cytosol;GO:0032991,protein-containing complex	GO:0003720,telomerase activity;GO:0019899,enzyme binding;GO:0051879,Hsp90 protein binding;GO:0002039,p53 binding;GO:0050220,prostaglandin-E synthase activity;GO:0051082,unfolded protein binding	Arachidonic acid metabolism(ko00590);Metabolic pathways(ko01100)	nucl(score:11.5)	CS domain(IPR007052);HSP20-like chaperone(IPR008978)
1480	sp|P24539|AT5F1_HUMAN	11.07	11.33	24.22	ATP synthase F(0) complex subunit B1, mitochondrial OS=Homo sapiens OX=9606 GN=ATP5PB PE=1 SV=2	ATP5PB	28908.5	9.8	7	--	6	6	HYLFDVQR;LAQLEEAK;NNIAMALEVTYR;PVPPLPEYGGK;QASIQHIQNAIDTEK;SQQALVQK	28	28	1.1.1.978.30;10.1.1.760.18;10.1.1.761.3;10.1.1.763.16;10.1.1.764.4;10.1.1.766.19;11.1.1.672.21;11.1.1.676.30;11.1.1.913.23;11.1.1.916.18;11.1.1.919.19;11.1.1.922.19;11.1.1.937.29;12.1.1.501.30;12.1.1.744.19;12.1.1.747.14;12.1.1.750.15;12.1.1.767.28;13.1.1.989.28;14.1.1.941.19	0.446233	0.16	0.3586	7.8853e-05	0.000732896	down	metabolic process(GO:0008152);cellular process(GO:0009987);developmental process(GO:0032502);localization(GO:0051179)	protein-containing complex(GO:0032991);cellular anatomical entity(GO:0110165)	catalytic activity(GO:0003824);transporter activity(GO:0005215);binding(GO:0005488)	--	Oxidative phosphorylation(ko00190);Metabolic pathways(ko01100);Thermogenesis(ko04714);Alzheimer disease(ko05010);Parkinson disease(ko05012);Amyotrophic lateral sclerosis(ko05014);Huntington disease(ko05016);Prion disease(ko05020);Pathways of neurodegeneration - multiple diseases(ko05022)	GO:0021762,substantia nigra development;GO:0042776,mitochondrial ATP synthesis coupled proton transport	GO:0043209,myelin sheath;GO:0000276,mitochondrial proton-transporting ATP synthase complex, coupling factor F(o);GO:0005654,nucleoplasm;GO:0005759,mitochondrial matrix;GO:0070062,extracellular exosome	GO:0046933,proton-transporting ATP synthase activity, rotational mechanism;GO:0005515,protein binding	Oxidative phosphorylation(ko00190);Metabolic pathways(ko01100);Thermogenesis(ko04714);Alzheimer disease(ko05010);Parkinson disease(ko05012);Amyotrophic lateral sclerosis(ko05014);Huntington disease(ko05016);Prion disease(ko05020);Pathways of neurodegeneration - multiple diseases(ko05022)	cyto_mito(score:15);mito(score:27.5)	ATP synthase, F0 complex, subunit B/MI25(IPR008688);ATP synthase, F0 complex, subunit B(IPR013837)
1486	sp|O15427|MOT4_HUMAN	10.99	11.38	12.04	Monocarboxylate transporter 4 OS=Homo sapiens OX=9606 GN=SLC16A3 PE=1 SV=1	SLC16A3	49468.9	8	6	--	6	6	AVSVFFK;DLGVPDTK;EVEHFLK;GGAVVDEGPTGVK;LHKPPADSGVDLR;LLDLSVFR	11	11	--	0.499369	0.09	0.1802	1.41892e-06	4.34081e-05	down	immune system process(GO:0002376);metabolic process(GO:0008152);cellular process(GO:0009987);locomotion(GO:0040011);localization(GO:0051179)	cellular anatomical entity(GO:0110165)	transporter activity(GO:0005215);binding(GO:0005488)	Carbohydrate transport and metabolism(G);Inorganic ion transport and metabolism(P)	Central carbon metabolism in cancer(ko05230)	GO:0050900,leukocyte migration;GO:0006090,pyruvate metabolic process;GO:0035879,plasma membrane lactate transport	GO:0015629,actin cytoskeleton;GO:0031965,nuclear membrane;GO:0005887,integral component of plasma membrane	GO:0015293,symporter activity;GO:0015129,lactate transmembrane transporter activity;GO:0003723,RNA binding;GO:0005515,protein binding	Central carbon metabolism in cancer(ko05230)	plas(score:30)	Monocarboxylate transporter(IPR004743);Major facilitator superfamily(IPR011701);Major facilitator superfamily domain(IPR020846);Monocarboxylate transporter 4(IPR030756);MFS transporter superfamily(IPR036259)
1491	tr|J3QQ67|J3QQ67_HUMAN	10.96	11.55	28.95	60S ribosomal protein L18 (Fragment) OS=Homo sapiens OX=9606 GN=RPL18 PE=1 SV=1	RPL18	21785.4	12.2	6	sp|Q07020|RL18_HUMAN	5	5	GCGTVLLSGPR;ILTFDQLALDSPK;SQDIYLR;TAVVVGTITDDVR;TNSTFNQVVLK	29	29	1.1.1.1095.20;1.1.1.1098.23;1.1.1.1101.21;10.1.1.601.15;10.1.1.604.13;11.1.1.756.13;11.1.1.759.12;11.1.1.762.12;14.1.1.1073.16;14.1.1.1076.11;14.1.1.1079.20;2.1.1.743.21;2.1.1.825.30;3.1.1.819.25;3.1.1.822.29;3.1.1.900.30;4.1.1.1305.27;4.1.1.1306.3;5.1.1.1280.26;5.1.1.1283.28	3.11731	0.57	0.1829	1.36511e-07	7.86818e-06	up	metabolic process(GO:0008152);cellular process(GO:0009987);developmental process(GO:0032502);biological process involved in interspecies interaction between organisms(GO:0044419);localization(GO:0051179);biological regulation(GO:0065007)	protein-containing complex(GO:0032991);cellular anatomical entity(GO:0110165)	structural molecule activity(GO:0005198);binding(GO:0005488)	--	Ribosome(ko03010);Coronavirus disease - COVID-19(ko05171)	GO:0000184,nuclear-transcribed mRNA catabolic process, nonsense-mediated decay;GO:0006413,translational initiation;GO:0019083,viral transcription;GO:0006364,rRNA processing;GO:0097421,liver regeneration;GO:0006614,SRP-dependent cotranslational protein targeting to membrane	GO:0005730,nucleolus;GO:0022625,cytosolic large ribosomal subunit;GO:0016020,membrane;GO:0005925,focal adhesion	GO:0003735,structural constituent of ribosome;GO:0003723,RNA binding	Ribosome(ko03010);Coronavirus disease - COVID-19(ko05171)	cyto(score:20);nucl(score:12)	Ribosomal protein L18e(IPR000039);Ribosomal protein L18e/L15P(IPR021131);Ribosomal protein L18e, conserved site(IPR021132);Ribosomal L18e/L15P superfamily(IPR036227)
1495	tr|C9JAB2|C9JAB2_HUMAN	10.9	13.29	28.09	Serine/arginine-rich-splicing factor 7 OS=Homo sapiens OX=9606 GN=SRSF7 PE=1 SV=1	SRSF7	26927.7	12.4	8	sp|Q16629|SRSF7_HUMAN	7	6	AFSYYGPLR;CYECGEK;NPPGFAFVEFEDPRDAEDAVR;RPFDPNDR;VELSTGMPR;VYVGNLGTGAGK	28	22	10.1.1.472.4;10.1.1.475.4;10.1.1.817.15;11.1.1.733.19;12.1.1.560.27;12.1.1.563.23;14.1.1.1160.4;2.1.1.572.30;3.1.1.860.31;3.1.1.863.28;4.1.1.942.31;4.1.1.945.31;5.1.1.868.29;5.1.1.918.31;7.1.1.871.12;7.1.1.874.16;8.1.1.945.18;8.1.1.948.19;8.1.1.951.13;9.1.1.812.21	2.69806	0.36	0.1334	1.99249e-08	1.68598e-06	up	metabolic process(GO:0008152);cellular process(GO:0009987);localization(GO:0051179);biological regulation(GO:0065007)	cellular anatomical entity(GO:0110165)	binding(GO:0005488)	--	Spliceosome(ko03040);Amyotrophic lateral sclerosis(ko05014);Herpes simplex virus 1 infection(ko05168)	GO:0031124,mRNA 3'-end processing;GO:0048025,negative regulation of mRNA splicing, via spliceosome;GO:0006406,mRNA export from nucleus;GO:0006369,termination of RNA polymerase II transcription	GO:0005654,nucleoplasm;GO:0070062,extracellular exosome;GO:0005737,cytoplasm	GO:0008270,zinc ion binding;GO:0000166,nucleotide binding;GO:0005515,protein binding;GO:0003723,RNA binding	Spliceosome(ko03040);Amyotrophic lateral sclerosis(ko05014);Herpes simplex virus 1 infection(ko05168)	cyto_nucl(score:17.5);nucl(score:26.5)	RNA recognition motif domain(IPR000504);Zinc finger, CCHC-type(IPR001878);Nucleotide-binding alpha-beta plait domain superfamily(IPR012677);SRSF7, RNA recognition motif(IPR034651);RNA-binding domain superfamily(IPR035979);Zinc finger, CCHC-type superfamily(IPR036875)
1506	sp|Q01081|U2AF1_HUMAN	10.72	10.86	29.17	Splicing factor U2AF 35 kDa subunit OS=Homo sapiens OX=9606 GN=U2AF1 PE=1 SV=3	U2AF1	27871.9	8.9	10	sp|P0DN76|U2AF5_HUMAN	7	7	AEYLASIFGTEK;AEYLASIFGTEKDK;AVIDLNNR;LHNKPTFSQTIALLNIYR;NPQNSSQSADGLR;QYEMGECTR;VNCSFYFK	24	24	1.1.1.672.26;1.1.1.682.30;11.1.1.810.11;11.1.1.813.7;11.1.1.816.11;12.1.1.641.7;13.1.1.1174.22;14.1.1.833.17;14.1.1.836.16;2.1.1.553.30;2.1.1.556.30;2.1.1.606.28;3.1.1.638.30;3.1.1.642.30;4.1.1.1038.25;5.1.1.1010.29;5.1.1.1013.4;5.1.1.1353.29;6.1.1.1233.30;6.1.1.1343.12	3.29127	2.49	0.7566	0.00295995	0.0111792	up	metabolic process(GO:0008152);cellular process(GO:0009987);localization(GO:0051179);biological regulation(GO:0065007)	protein-containing complex(GO:0032991);cellular anatomical entity(GO:0110165)	binding(GO:0005488)	--	Spliceosome(ko03040);Shigellosis(ko05131)	GO:0031124,mRNA 3'-end processing;GO:0006406,mRNA export from nucleus;GO:0006369,termination of RNA polymerase II transcription;GO:1903955,positive regulation of protein targeting to mitochondrion;GO:0000398,mRNA splicing, via spliceosome;GO:1903146,regulation of autophagy of mitochondrion	GO:0015030,Cajal body;GO:0016607,nuclear speck;GO:0089701,U2AF complex;GO:0071013,catalytic step 2 spliceosome	GO:0000166,nucleotide binding;GO:0030628,pre-mRNA 3'-splice site binding;GO:0050733,RS domain binding;GO:0003723,RNA binding;GO:0046872,metal ion binding	Spliceosome(ko03040);Shigellosis(ko05131)	cyto_nucl(score:13.5);nucl(score:18.5)	RNA recognition motif domain(IPR000504);Zinc finger, CCCH-type(IPR000571);RNA recognition motif domain, eukaryote(IPR003954);U2 auxiliary factor small subunit(IPR009145);Nucleotide-binding alpha-beta plait domain superfamily(IPR012677);RNA-binding domain superfamily(IPR035979)
1522	sp|P08574|CY1_HUMAN	10.55	10.6	26.46	Cytochrome c1, heme protein, mitochondrial OS=Homo sapiens OX=9606 GN=CYC1 PE=1 SV=3	CYC1	35421.6	9.2	8	--	7	7	AANNGALPPDLSYIVR;ALLVPLVYTIK;DVCTFLR;GLLSSLDHTSIR;HGGEDYVFSLLTGYCEPPTGVSLR;LFDYFPK;LFDYFPKPYPNSEAAR	35	35	1.1.1.1145.20;1.1.1.1146.28;13.1.1.1305.19;2.1.1.1023.26;2.1.1.1026.25;2.1.1.1029.26;2.1.1.1032.24;2.1.1.1035.22;2.1.1.1038.19;2.1.1.1042.22;2.1.1.1050.18;2.1.1.856.9;2.1.1.859.5;3.1.1.1099.27;3.1.1.1102.27;3.1.1.1105.27;3.1.1.1108.27;3.1.1.1111.26;3.1.1.1114.26;3.1.1.1117.24	0.475686	0.1	0.2102	4.02056e-06	8.983e-05	down	metabolic process(GO:0008152);cellular process(GO:0009987);response to stimulus(GO:0050896);localization(GO:0051179)	protein-containing complex(GO:0032991);cellular anatomical entity(GO:0110165)	catalytic activity(GO:0003824);binding(GO:0005488)	Energy production and conversion(C)	Oxidative phosphorylation(ko00190);Metabolic pathways(ko01100);Cardiac muscle contraction(ko04260);Thermogenesis(ko04714);Non-alcoholic fatty liver disease(ko04932);Alzheimer disease(ko05010);Parkinson disease(ko05012);Amyotrophic lateral sclerosis(ko05014);Huntington disease(ko05016);Prion disease(ko05020);Pathways of neurodegeneration - multiple diseases(ko05022)	GO:0042776,mitochondrial ATP synthesis coupled proton transport;GO:0033762,response to glucagon;GO:0006122,mitochondrial electron transport, ubiquinol to cytochrome c	GO:0005750,mitochondrial respiratory chain complex III;GO:0005634,nucleus	GO:0045153,electron transporter, transferring electrons within CoQH2-cytochrome c reductase complex activity;GO:0046872,metal ion binding;GO:0005515,protein binding;GO:0020037,heme binding;GO:0045155,electron transporter, transferring electrons from CoQH2-cytochrome c reductase complex and cytochrome c oxidase complex activity	Oxidative phosphorylation(ko00190);Metabolic pathways(ko01100);Cardiac muscle contraction(ko04260);Thermogenesis(ko04714);Non-alcoholic fatty liver disease(ko04932);Alzheimer disease(ko05010);Parkinson disease(ko05012);Amyotrophic lateral sclerosis(ko05014);Huntington disease(ko05016);Prion disease(ko05020);Pathways of neurodegeneration - multiple diseases(ko05022)	mito(score:19)	Cytochrome c1(IPR002326);Cytochrome c1, transmembrane anchor, C-terminal(IPR021157);Cytochrome c-like domain superfamily(IPR036909)
1543	sp|P83731|RL24_HUMAN	10.38	10.44	30.57	60S ribosomal protein L24 OS=Homo sapiens OX=9606 GN=RPL24 PE=1 SV=1	RPL24	17778.8	11.9	10	--	5	5	AITGASLADIMAK;CESAFLSK;QINWTVLYR;VELCSFSGYK;VFQFLNAK	41	40	10.1.1.824.9;10.1.1.916.20;10.1.1.919.17;11.1.1.1160.16;11.1.1.1163.19;11.1.1.1166.20;11.1.1.970.10;12.1.1.1000.18;12.1.1.655.26;12.1.1.658.23;12.1.1.994.3;12.1.1.997.17;13.1.1.1221.21;13.1.1.875.27;13.1.1.878.25;2.1.1.893.28;2.1.1.895.3;2.1.1.896.29;2.1.1.918.9;2.1.1.921.5	2.51779	0.31	0.1231	1.32054e-08	1.22135e-06	up	metabolic process(GO:0008152);cellular process(GO:0009987);developmental process(GO:0032502);biological process involved in interspecies interaction between organisms(GO:0044419);localization(GO:0051179);biological regulation(GO:0065007)	protein-containing complex(GO:0032991);cellular anatomical entity(GO:0110165)	structural molecule activity(GO:0005198);binding(GO:0005488)	Translation, ribosomal structure and biogenesis(J)	Ribosome(ko03010);Coronavirus disease - COVID-19(ko05171)	GO:0021554,optic nerve development;GO:0006614,SRP-dependent cotranslational protein targeting to membrane;GO:1902626,assembly of large subunit precursor of preribosome;GO:0006364,rRNA processing;GO:0000027,ribosomal large subunit assembly;GO:0010458,exit from mitosis;GO:0007093,mitotic cell cycle checkpoint;GO:0000184,nuclear-transcribed mRNA catabolic process, nonsense-mediated decay;GO:0019083,…	GO:0016020,membrane;GO:0070062,extracellular exosome;GO:0022625,cytosolic large ribosomal subunit;GO:0005912,adherens junction	GO:0098641,cadherin binding involved in cell-cell adhesion;GO:0003735,structural constituent of ribosome;GO:0003723,RNA binding	Ribosome(ko03010);Coronavirus disease - COVID-19(ko05171)	cyto(score:23)	Ribosomal protein L24e-related(IPR000988);TRASH domain(IPR011017);Ribosomal protein L24e, conserved site(IPR023442);Ribosomal protein L24e/L24 superfamily(IPR038630)
1547	sp|Q5UIP0|RIF1_HUMAN	10.35	12.35	3.56	Telomere-associated protein RIF1 OS=Homo sapiens OX=9606 GN=RIF1 PE=1 SV=2	RIF1	274463	5.2	7	--	7	7	AATVENAVLLETNTVEEK;ALWVISK;GASSPYGAPGTPR;GLGQLIR;LVIPLVVHSAQK;SLIDNFALNPDILCSAK;TIGDLSTLTASEIK	9	9	--	2.40788	0.69	0.2865	2.54521e-05	0.000330795	up	cellular process(GO:0009987);reproductive process(GO:0022414);multicellular organismal process(GO:0032501);developmental process(GO:0032502);locomotion(GO:0040011);biological regulation(GO:0065007)	cellular anatomical entity(GO:0110165)	binding(GO:0005488);molecular function regulator(GO:0098772)	--	Signaling pathways regulating pluripotency of stem cells(ko04550)	GO:0007049,cell cycle;GO:0030317,flagellated sperm motility;GO:0008584,male gonad development;GO:0009566,fertilization;GO:0006355,regulation of transcription, DNA-templated;GO:0007286,spermatid development;GO:0043066,negative regulation of apoptotic process;GO:2001034,positive regulation of double-strand break repair via nonhomologous end joining;GO:0019827,stem cell population maintenance	GO:0005576,extracellular region;GO:0005815,microtubule organizing center;GO:0001940,male pronucleus;GO:0005737,cytoplasm;GO:0016363,nuclear matrix;GO:0005819,spindle;GO:0005654,nucleoplasm;GO:0005886,plasma membrane;GO:0001939,female pronucleus;GO:0000781,chromosome, telomeric region	GO:0005179,hormone activity;GO:0042974,retinoic acid receptor binding	Signaling pathways regulating pluripotency of stem cells(ko04550)	cyto(score:13.5);nucl(score:10)	Armadillo-like helical(IPR011989);Armadillo-type fold(IPR016024);Telomere-associated protein Rif1, N-terminal(IPR022031);Telomere-associated protein Rif1(IPR028566)
1556	tr|J3KQ18|J3KQ18_HUMAN	10.29	10.39	35.61	D-dopachrome decarboxylase OS=Homo sapiens OX=9606 GN=DDT PE=1 SV=1	DDT	14192.5	7.4	5	sp|P30046|DOPD_HUMAN	5	5	ELALGQDR;FFPLESWQIGK;LCAAAASILGK;LCAAAASILGKPADR;PFLELDTNLPANR	22	22	10.1.1.1004.25;10.1.1.1006.3;10.1.1.1009.25;10.1.1.1078.6;10.1.1.1081.9;10.1.1.590.6;10.1.1.914.18;10.1.1.917.14;11.1.1.1069.15;11.1.1.1161.3;12.1.1.901.15;4.1.1.1207.21;8.1.1.1211.22;8.1.1.1214.25;8.1.1.718.11;8.1.1.721.8;9.1.1.1076.28;9.1.1.1079.28;9.1.1.1082.6;9.1.1.585.13	2.85455	1.18	0.4133	6.027e-05	0.000617037	up	metabolic process(GO:0008152);cellular process(GO:0009987);response to stimulus(GO:0050896)	cellular anatomical entity(GO:0110165)	catalytic activity(GO:0003824)	--	--	GO:0042438,melanin biosynthetic process;GO:0006954,inflammatory response	GO:0005737,cytoplasm;GO:0070062,extracellular exosome	GO:0004167,dopachrome isomerase activity;GO:0033981,D-dopachrome decarboxylase activity	--	extr(score:25)	Macrophage migration inhibitory factor(IPR001398);Tautomerase/MIF superfamily(IPR014347);Macrophage migration inhibitory factor, conserved site(IPR019829)
1587	sp|Q9H330|TM245_HUMAN	10.13	12.01	6.485	Transmembrane protein 245 OS=Homo sapiens OX=9606 GN=TMEM245 PE=1 SV=3	TMEM245	97356.2	9.2	6	--	6	6	AVGPSGGGGETPR;DISEDLK;GVFDASLK;QGALAPWPIVGLGK;QVLELWDR;TAALALR	16	15	--	0.452607	0.25	0.5524	0.0034399	0.0125164	down	--	cellular anatomical entity(GO:0110165)	--	--	--	--	GO:0016021,integral component of membrane	--	--	plas(score:32)	Transmembrane protein TqsA-like(IPR002549)
1590	sp|P09429|HMGB1_HUMAN	10.11	10.11	28.84	High mobility group protein B1 OS=Homo sapiens OX=9606 GN=HMGB1 PE=1 SV=3	HMGB1	24893.6	5.4	7	--	6	3	HPDASVNFSEFSK;IKGEHPGLSIGDVAK;RPPSAFFLFCSEYRPK	15	3	--	4.38284	2.39	0.5453	5.37343e-05	0.000571394	up	immune system process(GO:0002376);metabolic process(GO:0008152);cellular process(GO:0009987);multicellular organismal process(GO:0032501);developmental process(GO:0032502);locomotion(GO:0040011);biological process involved in interspecies interaction between organisms(GO:0044419);rhythmic process(GO:0048511);regulation of catalytic activity(GO:0050790);response to stimulus(GO:0050896);regulation …	protein-containing complex(GO:0032991);cellular anatomical entity(GO:0110165)	catalytic activity(GO:0003824);binding(GO:0005488);molecular function regulator(GO:0098772);transcription regulator activity(GO:0140110)	--	Base excision repair(ko03410);Autophagy - animal(ko04140);Necroptosis(ko04217);Neutrophil extracellular trap formation(ko04613)	GO:0032392,DNA geometric change;GO:0050727,regulation of inflammatory response;GO:0007623,circadian rhythm;GO:0051106,positive regulation of DNA ligation;GO:0032640,tumor necrosis factor production;GO:0006265,DNA topological change;GO:0032760,positive regulation of tumor necrosis factor production;GO:0032757,positive regulation of interleukin-8 production;GO:0031532,actin cytoskeleton reorganizat…	GO:0005829,cytosol;GO:0005654,nucleoplasm;GO:0005886,plasma membrane;GO:0017053,transcription repressor complex;GO:0000785,chromatin;GO:0043005,neuron projection;GO:0000793,condensed chromosome;GO:0005793,endoplasmic reticulum-Golgi intermediate compartment;GO:0005615,extracellular space;GO:0005769,early endosome;GO:0009986,cell surface	GO:0045322,unmethylated CpG binding;GO:0016829,lyase activity;GO:0000402,crossed form four-way junction DNA binding;GO:0051861,glycolipid binding;GO:0003723,RNA binding;GO:0003681,bent DNA binding;GO:0001530,lipopolysaccharide binding;GO:0030295,protein kinase activator activity;GO:0042393,histone binding;GO:0003697,single-stranded DNA binding;GO:0097100,supercoiled DNA binding;GO:0046983,protein…	Base excision repair(ko03410);Autophagy - animal(ko04140);Necroptosis(ko04217);Neutrophil extracellular trap formation(ko04613)	nucl(score:32)	High mobility group box domain(IPR009071);HMG box A DNA-binding domain, conserved site(IPR017967);High mobility group protein HMGB1(IPR031076);High mobility group box domain superfamily(IPR036910)
1613	sp|P62995|TRA2B_HUMAN	10.01	10.25	22.92	Transformer-2 protein homolog beta OS=Homo sapiens OX=9606 GN=TRA2B PE=1 SV=1	TRA2B	33665.3	11.7	6	--	6	5	AAQDRDQIYR;GFAFVYFENVDDAK;GYDDRDYYSR;VDFSITK;YGPIADVSIVYDQQSR	22	21	1.1.1.971.20;1.1.1.974.18;2.1.1.556.9;2.1.1.594.8;2.1.1.597.7;2.1.1.600.8;2.1.1.847.16;2.1.1.850.16;3.1.1.1098.29;3.1.1.641.29;3.1.1.644.13;3.1.1.676.16;3.1.1.679.21;4.1.1.1291.28;4.1.1.1294.28;4.1.1.1294.29;4.1.1.1296.3;5.1.1.1268.30;6.1.1.1149.7;7.1.1.513.29	3.18907	0.41	0.1286	4.33507e-09	5.56148e-07	up	multicellular organismal process(GO:0032501);developmental process(GO:0032502);response to stimulus(GO:0050896);biological regulation(GO:0065007)	cellular anatomical entity(GO:0110165)	binding(GO:0005488)	Translation, ribosomal structure and biogenesis(J)	Spliceosome(ko03040)	GO:0021796,cerebral cortex regionalization;GO:0000302,response to reactive oxygen species;GO:0000381,regulation of alternative mRNA splicing, via spliceosome;GO:0048025,negative regulation of mRNA splicing, via spliceosome;GO:0048026,positive regulation of mRNA splicing, via spliceosome;GO:1990403,embryonic brain development	GO:0048471,perinuclear region of cytoplasm;GO:0005637,nuclear inner membrane;GO:0005654,nucleoplasm	GO:0070717,poly-purine tract binding;GO:0005515,protein binding;GO:0036002,pre-mRNA binding;GO:0000166,nucleotide binding;GO:0003729,mRNA binding	Spliceosome(ko03040)	cyto_nucl(score:16.5);nucl(score:31.5)	RNA recognition motif domain(IPR000504);Nucleotide-binding alpha-beta plait domain superfamily(IPR012677);RNA-binding domain superfamily(IPR035979)
1619	sp|Q9UBR2|CATZ_HUMAN	10	10.09	15.84	Cathepsin Z OS=Homo sapiens OX=9606 GN=CTSZ PE=1 SV=1	CTSZ	33867.7	7.1	5	--	5	5	GDGLAPLGR;IVTSTYK;NSWGEPWGER;NVDGVNYASITR;VGDYGSLSGR	11	11	--	0.426474	0.13	0.3048	1.35866e-05	0.000213201	down	metabolic process(GO:0008152);cellular process(GO:0009987);multicellular organismal process(GO:0032501);developmental process(GO:0032502);biological regulation(GO:0065007)	cellular anatomical entity(GO:0110165)	catalytic activity(GO:0003824);binding(GO:0005488)	Posttranslational modification, protein turnover, chaperones(O);General function prediction only(R);Function unknown(S)	Lysosome(ko04142)	GO:0048208,COPII vesicle coating;GO:0051603,proteolysis involved in cellular protein catabolic process;GO:0060441,epithelial tube branching involved in lung morphogenesis;GO:0002003,angiotensin maturation	GO:0005615,extracellular space;GO:0070062,extracellular exosome;GO:0030134,COPII-coated ER to Golgi transport vesicle;GO:0000139,Golgi membrane;GO:0005886,plasma membrane;GO:0033116,endoplasmic reticulum-Golgi intermediate compartment membrane;GO:0005764,lysosome;GO:0005788,endoplasmic reticulum lumen	GO:0005515,protein binding;GO:0004197,cysteine-type endopeptidase activity	Lysosome(ko04142);Apoptosis(ko04210)	extr(score:26)	Peptidase C1A, papain C-terminal(IPR000668);Cysteine peptidase, asparagine active site(IPR025661);Cathepsin Z(IPR033157);Papain-like cysteine peptidase superfamily(IPR038765)
1646	sp|P24666|PPAC_HUMAN	9.77	10.3	39.24	Low molecular weight phosphotyrosine protein phosphatase OS=Homo sapiens OX=9606 GN=ACP1 PE=1 SV=3	ACP1	18042.3	6.8	5	--	5	5	IELLGSYDPQK;LVTDQNISENWR;SPIAEAVFR;SVLFVCLGNICR;VDSAATSGYEIGNPPDYR	11	11	--	2.35013	0.98	0.417	0.000295903	0.00186583	up	metabolic process(GO:0008152);cellular process(GO:0009987);signaling(GO:0023052)	cellular anatomical entity(GO:0110165)	catalytic activity(GO:0003824);binding(GO:0005488)	Signal transduction mechanisms(T)	Riboflavin metabolism(ko00740);Metabolic pathways(ko01100)	GO:0035335,peptidyl-tyrosine dephosphorylation;GO:0007268,chemical synaptic transmission	GO:0070062,extracellular exosome;GO:0009898,cytoplasmic side of plasma membrane;GO:0043005,neuron projection;GO:0005737,cytoplasm	GO:0004726,non-membrane spanning protein tyrosine phosphatase activity;GO:0003993,acid phosphatase activity;GO:0017124,SH3 domain binding	Thiamine metabolism(ko00730);Riboflavin metabolism(ko00740);Metabolic pathways(ko01100);Adherens junction(ko04520)	extr(score:20)	Protein-tyrosine phosphatase, low molecular weight, mammalian(IPR002115);Protein-tyrosine phosphatase, low molecular weight(IPR017867);Phosphotyrosine protein phosphatase I(IPR023485);Phosphotyrosine protein phosphatase I superfamily(IPR036196)
1654	tr|A0A087X279|A0A087X279_HUMAN	9.67	10.64	16.77	Interferon-induced protein with tetratricopeptide repeats 2 OS=Homo sapiens OX=9606 GN=IFIT2 PE=1 SV=1	IFIT2	55984.4	6.7	8	sp|P09913|IFIT2_HUMAN	7	6	DNLFR;GQNEAALECLR;KAEELIQQEHADQAEIR;NGADSEALHVLAFLQELNEK;NPEFTSGLAIASYR;NSLESSLR	14	9	--	3.64598	1.24	0.3401	1.00621e-05	0.000176286	up	immune system process(GO:0002376);cellular process(GO:0009987);biological process involved in interspecies interaction between organisms(GO:0044419);response to stimulus(GO:0050896);regulation of binding(GO:0051098);biological regulation(GO:0065007)	cellular anatomical entity(GO:0110165)	binding(GO:0005488)	--	Hepatitis C(ko05160)	GO:0008637,apoptotic mitochondrial changes;GO:0035457,cellular response to interferon-alpha;GO:0032091,negative regulation of protein binding;GO:0060337,type I interferon signaling pathway;GO:0051607,defense response to virus;GO:0043065,positive regulation of apoptotic process	GO:0005783,endoplasmic reticulum;GO:0005829,cytosol	GO:0005515,protein binding;GO:0003723,RNA binding	Hepatitis C(ko05160)	cyto(score:17);cyto_mito(score:10.8333)	Tetratricopeptide-like helical domain superfamily(IPR011990);Tetratricopeptide repeat-containing domain(IPR013026);Tetratricopeptide repeat(IPR019734);Interferon-induced protein with tetratricopeptide repeats 2(IPR024124)
1671	sp|P54709|AT1B3_HUMAN	9.54	9.8	20.79	Sodium/potassium-transporting ATPase subunit beta-3 OS=Homo sapiens OX=9606 GN=ATP1B3 PE=1 SV=1	ATP1B3	31512.3	8.5	6	--	6	6	EVTVECK;IDGSANLK;IIGLKPEGVPR;LFIYNPTTGEFLGR;PVTALEYTFSR;YFPYYGK	13	13	--	0.468832	0.11	0.2346	1.00404e-05	0.000176286	down	immune system process(GO:0002376);cellular process(GO:0009987);regulation of transporter activity(GO:0032409);locomotion(GO:0040011);regulation of catalytic activity(GO:0050790);localization(GO:0051179);biological regulation(GO:0065007)	protein-containing complex(GO:0032991);cellular anatomical entity(GO:0110165)	transporter activity(GO:0005215);binding(GO:0005488);molecular function regulator(GO:0098772)	--	cGMP-PKG signaling pathway(ko04022);cAMP signaling pathway(ko04024);Cardiac muscle contraction(ko04260);Adrenergic signaling in cardiomyocytes(ko04261);Thyroid hormone synthesis(ko04918);Aldosterone synthesis and secretion(ko04925);Endocrine and other factor-regulated calcium reabsorption(ko04961);Proximal tubule bicarbonate reclamation(ko04964);Salivary secretion(ko04970);Pancreatic secretion(ko…	GO:0050900,leukocyte migration;GO:1903288,positive regulation of potassium ion import across plasma membrane;GO:0030007,cellular potassium ion homeostasis;GO:0032781,positive regulation of ATPase activity;GO:0086009,membrane repolarization;GO:0010248,establishment or maintenance of transmembrane electrochemical gradient;GO:1903779,regulation of cardiac conduction;GO:0055085,transmembrane transpor…	GO:0042470,melanosome;GO:0070062,extracellular exosome;GO:0005890,sodium:potassium-exchanging ATPase complex;GO:0005901,caveola	GO:0051117,ATPase binding;GO:0005391,sodium:potassium-exchanging ATPase activity;GO:0001671,ATPase activator activity	cGMP-PKG signaling pathway(ko04022);cAMP signaling pathway(ko04024);Cardiac muscle contraction(ko04260);Adrenergic signaling in cardiomyocytes(ko04261);Insulin secretion(ko04911);Thyroid hormone synthesis(ko04918);Thyroid hormone signaling pathway(ko04919);Aldosterone synthesis and secretion(ko04925);Aldosterone-regulated sodium reabsorption(ko04960);Endocrine and other factor-regulated calcium r…	cyto(score:13.5)	Sodium/potassium-transporting ATPase subunit beta(IPR000402);Sodium/potassium-transporting ATPase subunit beta superfamily(IPR038702)
1674	sp|O60256|KPRB_HUMAN	9.53	9.59	23.85	Phosphoribosyl pyrophosphate synthase-associated protein 2 OS=Homo sapiens OX=9606 GN=PRPSAP2 PE=1 SV=1	PRPSAP2	40925.3	7.5	7	--	6	6	ASPFLLQYIQEEIPDYR;EIQGFFNIPVDNLR;RIEESAIDEVVVTNTIPHEVQK;SIIGVIPYFPYSK;TVDISMILSEAIR;VQVYQEPNR	11	9	--	2.09465	1.2	0.5728	0.00808571	0.0243428	up	metabolic process(GO:0008152);cellular process(GO:0009987);developmental process(GO:0032502);regulation of catalytic activity(GO:0050790);biological regulation(GO:0065007)	protein-containing complex(GO:0032991)	catalytic activity(GO:0003824);binding(GO:0005488);molecular function regulator(GO:0098772)	Nucleotide transport and metabolism(F)	Pentose phosphate pathway(ko00030);Metabolic pathways(ko01100);Carbon metabolism(ko01200);Biosynthesis of amino acids(ko01230)	GO:0043086,negative regulation of catalytic activity;GO:0060348,bone development;GO:0009165,nucleotide biosynthetic process;GO:0009116,nucleoside metabolic process	GO:0002189,ribose phosphate diphosphokinase complex;GO:0032991,protein-containing complex	GO:0004749,ribose phosphate diphosphokinase activity;GO:0000287,magnesium ion binding;GO:0004857,enzyme inhibitor activity	Pentose phosphate pathway(ko00030);Purine metabolism(ko00230);Metabolic pathways(ko01100);Carbon metabolism(ko01200);Biosynthesis of amino acids(ko01230)	cyto(score:15)	Phosphoribosyltransferase domain(IPR000836);Ribose-phosphate pyrophosphokinase(IPR005946);Phosphoribosyltransferase-like(IPR029057);Ribose-phosphate pyrophosphokinase, N-terminal domain(IPR029099)
1675	sp|P55010|IF5_HUMAN	9.52	10.07	12.06	Eukaryotic translation initiation factor 5 OS=Homo sapiens OX=9606 GN=EIF5 PE=1 SV=2	EIF5	49222.4	5.3	5	--	5	5	AMGPLVLTEVLFNEK;LCTFILK;VLTLSDDLER;VNILFDFVK;YIVNGSHEANK	13	13	--	2.24409	0.39	0.1738	1.03547e-06	3.76769e-05	up	cellular process(GO:0009987);biological adhesion(GO:0022610);regulation of catalytic activity(GO:0050790);biological regulation(GO:0065007)	cellular anatomical entity(GO:0110165)	catalytic activity(GO:0003824);binding(GO:0005488);translation regulator activity(GO:0045182)	Translation, ribosomal structure and biogenesis(J);General function prediction only(R)	RNA transport(ko03013)	GO:0001731,formation of translation preinitiation complex;GO:0006446,regulation of translational initiation;GO:0098609,cell-cell adhesion;GO:0090630,activation of GTPase activity	GO:0005912,adherens junction;GO:0005886,plasma membrane;GO:0005634,nucleus;GO:0005829,cytosol	GO:0003723,RNA binding;GO:0005525,GTP binding;GO:0003924,GTPase activity;GO:0003743,translation initiation factor activity;GO:0071074,eukaryotic initiation factor eIF2 binding;GO:0098641,cadherin binding involved in cell-cell adhesion	RNA transport(ko03013);Apoptosis - fly(ko04214)	cyto(score:11.5);cyto_nucl(score:14);nucl(score:15.5)	Translation initiation factor IF2/IF5(IPR002735);W2 domain(IPR003307);MIF4G-like domain superfamily(IPR016021);Armadillo-type fold(IPR016024);Translation initiation factor IF2/IF5, N-terminal(IPR016189);Translation initiation factor IF2/IF5, zinc-binding(IPR016190)
1682	tr|A0A0A0MTN0|A0A0A0MTN0_HUMAN	9.47	10.83	6.332	Cullin-2 OS=Homo sapiens OX=9606 GN=CUL2 PE=1 SV=1	CUL2	88505.2	6.9	4	sp|Q13617|CUL2_HUMAN	4	4	FSDIYALCVAYPEPLGER;HNALIQEVISQSR;IFLENHVR;LTSFITVFK	7	7	--	2.16338	0.79	0.3652	0.000871911	0.00434535	up	metabolic process(GO:0008152);cellular process(GO:0009987);biological process involved in interspecies interaction between organisms(GO:0044419);response to stimulus(GO:0050896);biological regulation(GO:0065007)	protein-containing complex(GO:0032991);cellular anatomical entity(GO:0110165)	catalytic activity(GO:0003824);binding(GO:0005488)	--	HIF-1 signaling pathway(ko04066);Ubiquitin mediated proteolysis(ko04120);Pathways in cancer(ko05200)	GO:0008285,negative regulation of cell population proliferation;GO:0061418,regulation of transcription from RNA polymerase II promoter in response to hypoxia;GO:0000082,G1/S transition of mitotic cell cycle;GO:0007050,cell cycle arrest;GO:0016032,viral process;GO:0097193,intrinsic apoptotic signaling pathway;GO:0006511,ubiquitin-dependent protein catabolic process	GO:0005730,nucleolus;GO:0031462,Cul2-RING ubiquitin ligase complex;GO:0030891,VCB complex;GO:0005829,cytosol;GO:0005654,nucleoplasm	GO:0031625,ubiquitin protein ligase binding;GO:0044877,protein-containing complex binding;GO:0061630,ubiquitin protein ligase activity	HIF-1 signaling pathway(ko04066);Ubiquitin mediated proteolysis(ko04120);Pathways in cancer(ko05200);Renal cell carcinoma(ko05211)	cyto(score:18);nucl(score:12)	Cullin, N-terminal(IPR001373);Cullin, conserved site(IPR016157);Cullin homology domain(IPR016158);Cullin repeat-like-containing domain superfamily(IPR016159);Cullin protein, neddylation domain(IPR019559);Cullin homology domain superfamily(IPR036317);Winged helix-like DNA-binding domain superfamily(IPR036388);Winged helix DNA-binding domain superfamily(IPR036390)
1712	sp|Q13045|FLII_HUMAN	9.22	10.36	6.225	Protein flightless-1 homolog OS=Homo sapiens OX=9606 GN=FLII PE=1 SV=2	FLII	144750	5.9	8	--	8	7	ACSAIHAVNLR;ADLTALFLPR;FVFLLDR;LLQSLLDTR;SLEGTEAQVFK;TGLCYLPEELAALQK;VGLGLGYLELPQINYK	14	13	--	2.60883	1.36	0.5213	0.00105349	0.00501763	up	cellular process(GO:0009987);multicellular organismal process(GO:0032501);developmental process(GO:0032502);biological regulation(GO:0065007)	cellular anatomical entity(GO:0110165)	binding(GO:0005488)	Transcription(K);General function prediction only(R)	Fc gamma R-mediated phagocytosis(ko04666);Regulation of actin cytoskeleton(ko04810);Viral carcinogenesis(ko05203)	GO:0045214,sarcomere organization;GO:0051014,actin filament severing;GO:0007275,multicellular organism development;GO:0006355,regulation of transcription, DNA-templated	GO:0005925,focal adhesion;GO:0005654,nucleoplasm;GO:0005903,brush border;GO:0005815,microtubule organizing center;GO:0005737,cytoplasm	GO:0003779,actin binding	Fc gamma R-mediated phagocytosis(ko04666);Regulation of actin cytoskeleton(ko04810);Viral carcinogenesis(ko05203)	cyto(score:14);cyto_nucl(score:12.5)	Leucine-rich repeat(IPR001611);Leucine-rich repeat, typical subtype(IPR003591);Villin/Gelsolin(IPR007122);Gelsolin-like domain(IPR007123);ADF-H/Gelsolin-like domain superfamily(IPR029006);Protein flightless-1(IPR029919);Leucine-rich repeat domain superfamily(IPR032675)
1720	sp|P51452|DUS3_HUMAN	9.18	9.26	34.59	Dual specificity protein phosphatase 3 OS=Homo sapiens OX=9606 GN=DUSP3 PE=1 SV=1	DUSP3	20478.1	8	5	--	5	5	AADFIDQALAQK;EIGPNDGFLAQLCQLNDR;IYVGNASVAQDIPK;LGITHVLNAAEGR;SALSIVR	13	13	--	2.18507	0.4	0.1831	2.40323e-06	6.73073e-05	up	metabolic process(GO:0008152);cellular process(GO:0009987);multicellular organismal process(GO:0032501);developmental process(GO:0032502);regulation of catalytic activity(GO:0050790);biological regulation(GO:0065007)	cellular anatomical entity(GO:0110165)	catalytic activity(GO:0003824);binding(GO:0005488)	Signal transduction mechanisms(T)	MAPK signaling pathway(ko04010)	GO:0046329,negative regulation of JNK cascade;GO:0050868,negative regulation of T cell activation;GO:0070373,negative regulation of ERK1 and ERK2 cascade;GO:0000188,inactivation of MAPK activity;GO:0001701,in utero embryonic development;GO:0045931,positive regulation of mitotic cell cycle;GO:0050860,negative regulation of T cell receptor signaling pathway;GO:0035335,peptidyl-tyrosine dephosphoryl…	GO:0001772,immunological synapse;GO:0070062,extracellular exosome;GO:0005829,cytosol;GO:0005654,nucleoplasm	GO:0019901,protein kinase binding;GO:0004725,protein tyrosine phosphatase activity;GO:0008138,protein tyrosine/serine/threonine phosphatase activity;GO:0033549,MAP kinase phosphatase activity	MAPK signaling pathway(ko04010)	cyto(score:21.5);cyto_nucl(score:18)	Dual specificity phosphatase, catalytic domain(IPR000340);Tyrosine specific protein phosphatases domain(IPR000387);Protein-tyrosine phosphatase, active site(IPR016130);Atypical dual specificity phosphatase, subfamily A(IPR020405);Atypical dual specificity phosphatase(IPR020417);Dual specificity protein phosphatase domain(IPR020422);Protein-tyrosine phosphatase-like(IPR029021)
1734	sp|P51858|HDGF_HUMAN	9.08	11.1	23.33	Hepatoma-derived growth factor OS=Homo sapiens OX=9606 GN=HDGF PE=1 SV=1	HDGF	26788.1	4.4	7	--	6	5	AGDLLEDSPK;DLFPYEESK;DLFPYEESKEK;IDEMPEAAVK;KGFSEGLWEIENNPTVK	12	9	--	2.65596	0.4	0.1506	4.36782e-08	2.89514e-06	up	cellular process(GO:0009987);response to stimulus(GO:0050896);localization(GO:0051179);biological regulation(GO:0065007)	protein-containing complex(GO:0032991);cellular anatomical entity(GO:0110165)	binding(GO:0005488);molecular function regulator(GO:0098772);transcription regulator activity(GO:0140110)	--	--	GO:0036498,IRE1-mediated unfolded protein response;GO:0034504,protein localization to nucleus;GO:0045944,positive regulation of transcription by RNA polymerase II;GO:0000122,negative regulation of transcription by RNA polymerase II;GO:0008283,cell population proliferation	GO:0005654,nucleoplasm;GO:0005615,extracellular space;GO:0017053,transcription repressor complex;GO:0005737,cytoplasm	GO:0000166,nucleotide binding;GO:0003714,transcription corepressor activity;GO:0008083,growth factor activity;GO:0008201,heparin binding;GO:0001222,transcription corepressor binding;GO:0000978,RNA polymerase II cis-regulatory region sequence-specific DNA binding;GO:0003723,RNA binding;GO:0001227,DNA-binding transcription repressor activity, RNA polymerase II-specific	--	cyto_nucl(score:14.5);nucl(score:25.5)	PWWP domain(IPR000313);HDGF-related, PWWP domain(IPR035496)
1748	sp|Q9Y2W2|WBP11_HUMAN	8.95	9.14	8.112	WW domain-binding protein 11 OS=Homo sapiens OX=9606 GN=WBP11 PE=1 SV=1	WBP11	69997	9	5	--	5	5	AQLSQYFDAVK;AVSILPLLGHGVPR;ENPDIYK;SEDDSAVPLAK;TSAYGPPTR	9	8	--	4.90573	2.61	0.532	4.52186e-05	0.000509446	up	metabolic process(GO:0008152);cellular process(GO:0009987);biological regulation(GO:0065007)	protein-containing complex(GO:0032991);cellular anatomical entity(GO:0110165)	binding(GO:0005488)	--	Spliceosome(ko03040)	GO:0045292,mRNA cis splicing, via spliceosome;GO:1903146,regulation of autophagy of mitochondrion;GO:1903955,positive regulation of protein targeting to mitochondrion	GO:0005681,spliceosomal complex;GO:0005654,nucleoplasm;GO:0005737,cytoplasm	GO:0050699,WW domain binding;GO:0003723,RNA binding;GO:0003697,single-stranded DNA binding	Spliceosome(ko03040)	nucl(score:26)	WW domain binding protein 11(IPR019007)
1753	sp|Q01130|SRSF2_HUMAN	8.91	9.01	28.05	Serine/arginine-rich splicing factor 2 OS=Homo sapiens OX=9606 GN=SRSF2 PE=1 SV=4	SRSF2	25476	12.4	6	--	6	6	DAEDAMDAMDGAVLDGR;GFAFVR;SYGRPPPDVEGMTSLK;VDNLTYR;VGDVYIPR;YGGGGYGR	16	16	--	7.51694	2.22	0.2953	4.77738e-08	3.11469e-06	up	metabolic process(GO:0008152);cellular process(GO:0009987);response to stimulus(GO:0050896);localization(GO:0051179);biological regulation(GO:0065007)	protein-containing complex(GO:0032991);cellular anatomical entity(GO:0110165)	binding(GO:0005488);molecular function regulator(GO:0098772);transcription regulator activity(GO:0140110)	Translation, ribosomal structure and biogenesis(J)	Spliceosome(ko03040);Herpes simplex virus 1 infection(ko05168)	GO:0031124,mRNA 3'-end processing;GO:0000381,regulation of alternative mRNA splicing, via spliceosome;GO:0006406,mRNA export from nucleus;GO:0006369,termination of RNA polymerase II transcription;GO:1903507,negative regulation of nucleic acid-templated transcription;GO:0000278,mitotic cell cycle;GO:0033197,response to vitamin E	GO:0070062,extracellular exosome;GO:0005681,spliceosomal complex;GO:0035061,interchromatin granule;GO:0016605,PML body;GO:0016607,nuclear speck	GO:0003723,RNA binding;GO:0036002,pre-mRNA binding;GO:0000166,nucleotide binding;GO:0005080,protein kinase C binding;GO:0003714,transcription corepressor activity	Spliceosome(ko03040);Herpes simplex virus 1 infection(ko05168)	nucl(score:32)	RNA recognition motif domain(IPR000504);RNA recognition motif domain, eukaryote(IPR003954);Nucleotide-binding alpha-beta plait domain superfamily(IPR012677);Serine/arginine-rich splicing factor 2-like(IPR034893);RNA-binding domain superfamily(IPR035979)
1758	sp|P17480|UBF1_HUMAN	8.84	9.15	8.377	Nucleolar transcription factor 1 OS=Homo sapiens OX=9606 GN=UBTF PE=1 SV=1	UBTF	89405.3	5.5	5	--	5	5	DYEVELLR;FLESLPEEEQQR;HPELNISEEGITK;RAEEIWQQSVIGDYLAR;TLTELILDAQEHVK	8	8	--	3.26541	1.68	0.5145	0.000321788	0.00199028	up	metabolic process(GO:0008152);cellular process(GO:0009987);biological regulation(GO:0065007)	cellular anatomical entity(GO:0110165)	binding(GO:0005488)	--	--	GO:0006362,transcription elongation from RNA polymerase I promoter;GO:0045943,positive regulation of transcription by RNA polymerase I;GO:0006363,termination of RNA polymerase I transcription;GO:1902659,regulation of glucose mediated signaling pathway;GO:0000183,rDNA heterochromatin assembly;GO:0006361,transcription initiation from RNA polymerase I promoter	GO:0001650,fibrillar center;GO:0005654,nucleoplasm	GO:0005515,protein binding;GO:0003723,RNA binding;GO:0001164,RNA polymerase I core promoter sequence-specific DNA binding;GO:0001165,RNA polymerase I cis-regulatory region sequence-specific DNA binding;GO:0003682,chromatin binding	--	cyto_nucl(score:17);nucl(score:28)	High mobility group box domain(IPR009071);High mobility group box domain 5(IPR029215);High mobility group box domain superfamily(IPR036910)
1771	sp|Q8IYB3|SRRM1_HUMAN	8.76	8.95	8.85	Serine/arginine repetitive matrix protein 1 OS=Homo sapiens OX=9606 GN=SRRM1 PE=1 SV=2	SRRM1	102334	12.4	5	tr|A9Z1X7|A9Z1X7_HUMAN	5	5	AASPSPQSVR;AVAAAAAAAVTPAAIAAATTTLAQEEPVAAPEPK;FAECLEK;VKEPSVQEATSTSDILK;VNLEVIKPWITK	6	6	--	2.92882	2.35	0.8023	0.019566	0.0480982	up	metabolic process(GO:0008152);cellular process(GO:0009987);localization(GO:0051179)	protein-containing complex(GO:0032991);cellular anatomical entity(GO:0110165)	binding(GO:0005488)	--	RNA transport(ko03013);mRNA surveillance pathway(ko03015)	GO:0031124,mRNA 3'-end processing;GO:0006406,mRNA export from nucleus;GO:0006369,termination of RNA polymerase II transcription;GO:0000398,mRNA splicing, via spliceosome	GO:0005829,cytosol;GO:0016607,nuclear speck;GO:0016363,nuclear matrix;GO:0071013,catalytic step 2 spliceosome	GO:0003723,RNA binding;GO:0005515,protein binding;GO:0003677,DNA binding	RNA transport(ko03013);mRNA surveillance pathway(ko03015)	cyto_nucl(score:10.3333);nucl(score:10.5)	PWI domain(IPR002483);PWI domain superfamily(IPR036483)
1779	sp|P09486|SPRC_HUMAN	8.71	9.05	24.75	SPARC OS=Homo sapiens OX=9606 GN=SPARC PE=1 SV=1	SPARC	34631.9	4.5	6	--	6	6	DEDNNLLTEK;LEAGDHPVELLAR;LHLDYIGPCK;TFDSSCHFFATK;YIALDEWAGCFGIK;YIPPCLDSELTEFPLR	23	23	1.1.1.864.28;13.1.1.958.2;13.1.1.961.2;3.1.1.1278.27;3.1.1.1281.28;3.1.1.1284.28;3.1.1.1287.28;3.1.1.903.19;3.1.1.914.31;3.1.1.915.15;3.1.1.917.31;3.1.1.918.11;3.1.1.919.10;4.1.1.1353.29;4.1.1.1356.29;4.1.1.1359.30;4.1.1.1363.28;4.1.1.983.19;4.1.1.996.9;4.1.1.997.29	0.306121	0.05	0.1633	2.31665e-08	1.80653e-06	down	cellular process(GO:0009987);multicellular organismal process(GO:0032501);developmental process(GO:0032502);pigmentation(GO:0043473);response to stimulus(GO:0050896);localization(GO:0051179);biological regulation(GO:0065007)	cellular anatomical entity(GO:0110165)	binding(GO:0005488)	--	--	GO:0016525,negative regulation of angiogenesis;GO:0010595,positive regulation of endothelial cell migration;GO:0051592,response to calcium ion;GO:0007507,heart development;GO:0006898,receptor-mediated endocytosis;GO:0051384,response to glucocorticoid;GO:0032496,response to lipopolysaccharide;GO:0042060,wound healing;GO:0071363,cellular response to growth factor stimulus;GO:0060348,bone developmen…	GO:0071682,endocytic vesicle lumen;GO:0005739,mitochondrion;GO:0031093,platelet alpha granule lumen;GO:0005604,basement membrane;GO:0031092,platelet alpha granule membrane;GO:0005886,plasma membrane;GO:0009986,cell surface;GO:0016363,nuclear matrix;GO:0005615,extracellular space	GO:0005509,calcium ion binding;GO:0005518,collagen binding;GO:0050840,extracellular matrix binding	--	extr(score:26)	Osteonectin-like, conserved site(IPR001999);Kazal domain(IPR002350);Follistatin-like, N-terminal(IPR003645);EF-hand domain pair(IPR011992);Follistatin/Osteonectin EGF domain(IPR015369);EF-Hand 1, calcium-binding site(IPR018247);SPARC/Testican, calcium-binding domain(IPR019577);Kazal domain superfamily(IPR036058);SPARC(IPR037641)
1819	sp|Q9Y240|CLC11_HUMAN	8.34	8.36	15.17	C-type lectin domain family 11 member A OS=Homo sapiens OX=9606 GN=CLEC11A PE=1 SV=1	CLEC11A	35694.4	4.8	5	--	4	4	AALAPYNWPVWLGVHDR;DAVQALQEAQGR;DFEAQAAAQAR;VVELTQGLR	10	10	--	0.262177	0.11	0.4195	2.2137e-05	0.000301503	down	biological regulation(GO:0065007)	cellular anatomical entity(GO:0110165)	binding(GO:0005488);molecular function regulator(GO:0098772)	--	--	GO:0008284,positive regulation of cell population proliferation	GO:0005737,cytoplasm;GO:0005615,extracellular space	GO:0030246,carbohydrate binding;GO:0008083,growth factor activity	--	mito(score:13)	C-type lectin-like(IPR001304);C-type lectin-like/link domain superfamily(IPR016186);C-type lectin fold(IPR016187);C-type lectin, conserved site(IPR018378)
1825	con-ENSEMBL:ENSBTAP00000018574	8.29	9.03	11.29	(Bos taurus) 55 kDa protein	--	55206.7	6.8	6	--	5	5	ALGVTALFDK;GAFLAASDQELDCDVLR;IVIDLFK;TLESQLTPQAVER;TSCLLFLGR	10	10	--	0.311181	0.15	0.482	3.39469e-05	0.000406698	down	metabolic process(GO:0008152);cellular process(GO:0009987);multicellular organismal process(GO:0032501);locomotion(GO:0040011);regulation of catalytic activity(GO:0050790);biological regulation(GO:0065007)	cellular anatomical entity(GO:0110165)	binding(GO:0005488);molecular function regulator(GO:0098772)	Posttranslational modification, protein turnover, chaperones(O)	Complement and coagulation cascades(ko04610)	GO:0007596,blood coagulation;GO:0006935,chemotaxis;GO:0008218,bioluminescence;GO:0010951,negative regulation of endopeptidase activity	GO:0005615,extracellular space;GO:0070062,extracellular exosome	GO:0008201,heparin binding;GO:0004867,serine-type endopeptidase inhibitor activity	Complement and coagulation cascades(ko04610)	extr(score:13)	Serpin family(IPR000215);Serpin, conserved site(IPR023795);Serpin domain(IPR023796);Serpin superfamily(IPR036186);Serpin superfamily, domain 1(IPR042178);Serpin superfamily, domain 2(IPR042185)
1856	sp|P62847|RS24_HUMAN	8.15	8.3	29.32	40S ribosomal protein S24 OS=Homo sapiens OX=9606 GN=RPS24 PE=1 SV=1	RPS24	15423.2	11.5	9	--	4	4	KQMVIDVLHPGK;QMVIDVLHPGK;TTGFGMIYDSLDYAK;TTPDVIFVFGFR	22	22	1.1.1.1045.14;10.1.1.1133.12;11.1.1.1285.21;11.1.1.1288.17;12.1.1.1115.21;12.1.1.1118.18;2.1.1.1035.10;2.1.1.1057.10;2.1.1.1060.11;2.1.1.1063.14;2.1.1.849.11;3.1.1.1083.13;3.1.1.1086.15;3.1.1.1136.12;3.1.1.1193.30;3.1.1.1196.6;3.1.1.929.14;4.1.1.1009.8;4.1.1.1269.6;4.1.1.1271.31	2.061	0.24	0.1164	6.23759e-08	3.87608e-06	up	immune system process(GO:0002376);metabolic process(GO:0008152);cellular process(GO:0009987);developmental process(GO:0032502);biological process involved in interspecies interaction between organisms(GO:0044419);localization(GO:0051179);biological regulation(GO:0065007)	protein-containing complex(GO:0032991);cellular anatomical entity(GO:0110165)	structural molecule activity(GO:0005198);binding(GO:0005488);translation regulator activity(GO:0045182)	Translation, ribosomal structure and biogenesis(J)	Ribosome(ko03010);Coronavirus disease - COVID-19(ko05171)	GO:0019083,viral transcription;GO:0006614,SRP-dependent cotranslational protein targeting to membrane;GO:0097421,liver regeneration;GO:0034101,erythrocyte homeostasis;GO:0006413,translational initiation;GO:0000462,maturation of SSU-rRNA from tricistronic rRNA transcript (SSU-rRNA, 5.8S rRNA, LSU-rRNA);GO:0000184,nuclear-transcribed mRNA catabolic process, nonsense-mediated decay	GO:0022627,cytosolic small ribosomal subunit;GO:0005654,nucleoplasm;GO:0016020,membrane	GO:0000166,nucleotide binding;GO:0003735,structural constituent of ribosome;GO:0003743,translation initiation factor activity;GO:0044877,protein-containing complex binding;GO:0031369,translation initiation factor binding;GO:0003723,RNA binding	Ribosome(ko03010);Coronavirus disease - COVID-19(ko05171)	cyto(score:25)	Ribosomal protein S24e(IPR001976);Ribosomal protein L23/L15e core domain superfamily(IPR012678);Ribosomal S24e conserved site(IPR018098)
1858	con-P07224	8.14	9.79	8.444	SWISS-PROT:P07224 (Bos taurus) Vitamin K-dependent protein S precursor	--	75131.9	5.1	6	--	6	5	AHSCPSVWQK;DVDECVLKPSICGTAVCK;SGWQGEK;VYFAGVPR;YLGCLGSFR	8	7	--	0.364602	0.1	0.2743	2.84466e-06	7.34625e-05	down	immune system process(GO:0002376);metabolic process(GO:0008152);cellular process(GO:0009987);developmental process(GO:0032502);locomotion(GO:0040011);regulation of catalytic activity(GO:0050790);response to stimulus(GO:0050896);localization(GO:0051179);biological regulation(GO:0065007)	protein-containing complex(GO:0032991);cellular anatomical entity(GO:0110165)	binding(GO:0005488);molecular function regulator(GO:0098772)	Cell cycle control, cell division, chromosome partitioning(D);Function unknown(S);Cytoskeleton(Z)	Complement and coagulation cascades(ko04610)	GO:0006888,endoplasmic reticulum to Golgi vesicle-mediated transport;GO:0032496,response to lipopolysaccharide;GO:0001889,liver development;GO:0002576,platelet degranulation;GO:0050900,leukocyte migration;GO:0042730,fibrinolysis;GO:0050766,positive regulation of phagocytosis;GO:0010951,negative regulation of endopeptidase activity;GO:0030449,regulation of complement activation;GO:0006465,signal p…	GO:0072562,blood microparticle;GO:0000139,Golgi membrane;GO:0016021,integral component of membrane;GO:0070062,extracellular exosome;GO:0005789,endoplasmic reticulum membrane;GO:0005796,Golgi lumen;GO:0005886,plasma membrane;GO:0032991,protein-containing complex;GO:0031093,platelet alpha granule lumen	GO:0044877,protein-containing complex binding;GO:0004866,endopeptidase inhibitor activity;GO:0005509,calcium ion binding	Complement and coagulation cascades(ko04610)	extr(score:17)	EGF-type aspartate/asparagine hydroxylation site(IPR000152);Gamma-carboxyglutamic acid-rich (GLA) domain(IPR000294);EGF-like domain(IPR000742);Laminin G domain(IPR001791);EGF-like calcium-binding domain(IPR001881);Growth factor receptor cysteine-rich domain superfamily(IPR009030);Concanavalin A-like lectin/glucanase domain superfamily(IPR013320);Coagulation factor-like, Gla domain superfamily(IPR…
1863	sp|Q10567|AP1B1_HUMAN	8.12	39.07	21.5	AP-1 complex subunit beta-1 OS=Homo sapiens OX=9606 GN=AP1B1 PE=1 SV=2	AP1B1	104636	4.7	19	--	19	5	DCPLNAEAASSK;KPTETQELVQQVLSLATQDSDNPDLR;LLSTDPVAAK;LQSSNIFTVAK;VNYVVQEAIVVIK	37	8	--	3.20321	1.78	0.5557	0.000339015	0.00207106	up	immune system process(GO:0002376);cellular process(GO:0009987);multicellular organismal process(GO:0032501);developmental process(GO:0032502);biological process involved in interspecies interaction between organisms(GO:0044419);localization(GO:0051179)	protein-containing complex(GO:0032991);cellular anatomical entity(GO:0110165)	binding(GO:0005488)	--	Lysosome(ko04142);Human immunodeficiency virus 1 infection(ko05170)	GO:0006886,intracellular protein transport;GO:0019886,antigen processing and presentation of exogenous peptide antigen via MHC class II;GO:0050690,regulation of defense response to virus by virus;GO:0007507,heart development;GO:0007368,determination of left/right symmetry;GO:0016192,vesicle-mediated transport	GO:0032588,trans-Golgi network membrane;GO:0030131,clathrin adaptor complex;GO:0005765,lysosomal membrane;GO:0030669,clathrin-coated endocytic vesicle membrane;GO:0005829,cytosol	GO:0019901,protein kinase binding	Lysosome(ko04142);Human immunodeficiency virus 1 infection(ko05170)	cyto(score:21.5);cyto_plas(score:11.5)	Armadillo(IPR000225);Clathrin/coatomer adaptor, adaptin-like, N-terminal(IPR002553);Clathrin adaptor, alpha/beta/gamma-adaptin, appendage, Ig-like subdomain(IPR008152);Coatomer/calthrin adaptor appendage, C-terminal subdomain(IPR009028);Armadillo-like helical(IPR011989);TBP domain superfamily(IPR012295);Clathrin adaptor, beta-adaptin, appendage, Ig-like subdomain(IPR013037);Clathrin adaptor, appe…
1865	sp|P50914|RL14_HUMAN	8.11	8.77	20.93	60S ribosomal protein L14 OS=Homo sapiens OX=9606 GN=RPL14 PE=1 SV=4	RPL14	23431.7	11.7	11	--	4	4	ALVDGPCTQVR;CMQLTDFILK;LVAIVDVIDQNR;VAYVSFGPHAGK	33	33	10.1.1.1221.9;11.1.1.1375.11;12.1.1.1211.16;13.1.1.820.28;13.1.1.823.29;13.1.1.826.30;13.1.1.829.26;4.1.1.1486.7;5.1.1.1174.25;5.1.1.859.31;5.1.1.931.20;5.1.1.934.15;6.1.1.1118.23;6.1.1.1119.22;6.1.1.1220.14;6.1.1.1337.11;6.1.1.754.20;6.1.1.810.22;6.1.1.811.23;6.1.1.814.23	3.44238	1.06	0.308	4.58265e-06	9.90501e-05	up	metabolic process(GO:0008152);cellular process(GO:0009987);biological process involved in interspecies interaction between organisms(GO:0044419);localization(GO:0051179);biological regulation(GO:0065007)	protein-containing complex(GO:0032991);cellular anatomical entity(GO:0110165)	structural molecule activity(GO:0005198);binding(GO:0005488)	--	Ribosome(ko03010);Coronavirus disease - COVID-19(ko05171)	GO:0006614,SRP-dependent cotranslational protein targeting to membrane;GO:0006364,rRNA processing;GO:0019083,viral transcription;GO:0042273,ribosomal large subunit biogenesis;GO:0006413,translational initiation;GO:0000184,nuclear-transcribed mRNA catabolic process, nonsense-mediated decay	GO:0022625,cytosolic large ribosomal subunit;GO:0070062,extracellular exosome;GO:0016020,membrane	GO:0003723,RNA binding;GO:0005515,protein binding;GO:0003735,structural constituent of ribosome	Ribosome(ko03010);Coronavirus disease - COVID-19(ko05171)	mito(score:15)	Ribosomal protein L14e domain(IPR002784);Translation protein SH3-like domain superfamily(IPR008991);Ribosomal protein L2, domain 2(IPR014722);Ribosomal protein L14(IPR039660);Ribosomal protein L14, KOW motif(IPR041985)
1870	sp|P45973|CBX5_HUMAN	8.09	11.11	38.22	Chromobox protein homolog 5 OS=Homo sapiens OX=9606 GN=CBX5 PE=1 SV=1	CBX5	22224.8	5.6	10	--	7	5	GFSEEHNTWEPEK;GQVEYLLK;IIGATDSCGDLMFLMK;NLDCPELISEFMK;SNFSNSADDIK	31	25	13.1.1.1132.29;13.1.1.1135.29;13.1.1.1135.8;13.1.1.1136.14;14.1.1.975.28;14.1.1.978.18;14.1.1.981.21;14.1.1.983.3;3.1.1.1158.10;3.1.1.1161.31;3.1.1.1200.9;3.1.1.1203.13;4.1.1.1276.12;4.1.1.1279.13;4.1.1.1300.11;4.1.1.1302.31;4.1.1.1304.12;5.1.1.1276.11;5.1.1.1332.31;6.1.1.1209.13	3.97876	1.23	0.3091	1.79483e-06	5.24856e-05	up	multicellular organismal process(GO:0032501);biological process involved in interspecies interaction between organisms(GO:0044419);biological regulation(GO:0065007)	protein-containing complex(GO:0032991);cellular anatomical entity(GO:0110165)	binding(GO:0005488);molecular adaptor activity(GO:0060090)	--	--	GO:0045892,negative regulation of transcription, DNA-templated;GO:0007596,blood coagulation;GO:0016032,viral process	GO:0005635,nuclear envelope;GO:0000118,histone deacetylase complex;GO:0010369,chromocenter;GO:0017053,transcription repressor complex;GO:0000781,chromosome, telomeric region;GO:0005730,nucleolus;GO:0005721,pericentric heterochromatin;GO:0035097,histone methyltransferase complex;GO:0000776,kinetochore;GO:0016605,PML body	GO:0070491,repressing transcription factor binding;GO:0030674,protein-macromolecule adaptor activity;GO:0042803,protein homodimerization activity;GO:0003682,chromatin binding;GO:0035064,methylated histone binding;GO:0042826,histone deacetylase binding	--	nucl(score:32)	Chromo/chromo shadow domain(IPR000953);Chromo shadow domain(IPR008251);Chromo-like domain superfamily(IPR016197);Chromo domain subgroup(IPR017984);Chromo domain, conserved site(IPR023779);Chromo domain(IPR023780)
1884	sp|O00217|NDUS8_HUMAN	8.06	8.11	23.33	NADH dehydrogenase [ubiquinone] iron-sulfur protein 8, mitochondrial OS=Homo sapiens OX=9606 GN=NDUFS8 PE=1 SV=1	NDUFS8	23704.8	6.3	4	--	4	4	EPATINYPFEK;GLGMTLSYLFR;LCEAICPAQAITIEAEPR;TLLWTELFR	16	16	--	2.81894	1.79	0.635	0.00568852	0.0185893	up	metabolic process(GO:0008152);cellular process(GO:0009987);response to stimulus(GO:0050896);localization(GO:0051179)	protein-containing complex(GO:0032991);cellular anatomical entity(GO:0110165)	catalytic activity(GO:0003824);binding(GO:0005488)	Energy production and conversion(C)	Metabolic pathways(ko01100);Thermogenesis(ko04714);Non-alcoholic fatty liver disease(ko04932);Alzheimer disease(ko05010);Parkinson disease(ko05012);Amyotrophic lateral sclerosis(ko05014);Huntington disease(ko05016);Prion disease(ko05020);Pathways of neurodegeneration - multiple diseases(ko05022)	GO:0006979,response to oxidative stress;GO:0006810,transport;GO:0006120,mitochondrial electron transport, NADH to ubiquinone;GO:0032981,mitochondrial respiratory chain complex I assembly	GO:0005747,mitochondrial respiratory chain complex I;GO:0005759,mitochondrial matrix	GO:0008137,NADH dehydrogenase (ubiquinone) activity;GO:0051539,4 iron, 4 sulfur cluster binding;GO:0046872,metal ion binding	Oxidative phosphorylation(ko00190);Metabolic pathways(ko01100);Thermogenesis(ko04714);Retrograde endocannabinoid signaling(ko04723);Non-alcoholic fatty liver disease(ko04932);Alzheimer disease(ko05010);Parkinson disease(ko05012);Amyotrophic lateral sclerosis(ko05014);Huntington disease(ko05016);Prion disease(ko05020);Pathways of neurodegeneration - multiple diseases(ko05022)	cyto_mito(score:14.5);mito(score:24.5)	NADH-quinone oxidoreductase, chain I(IPR010226);4Fe-4S ferredoxin-type, iron-sulphur binding domain(IPR017896);4Fe-4S ferredoxin, iron-sulphur binding, conserved site(IPR017900)
1898	sp|Q9P287|BCCIP_HUMAN	8.02	8.45	21.66	BRCA2 and CDKN1A-interacting protein OS=Homo sapiens OX=9606 GN=BCCIP PE=1 SV=1	BCCIP	35979.2	4.2	5	--	5	4	APVNTAELTDLLIQQNHIGSVIK;FLNDTTKPVGLLLSER;KGTQCVEQIQELVLR;LLQQLFLK	10	9	--	2.15572	1.15	0.5334	0.00838839	0.0250286	up	metabolic process(GO:0008152);cellular process(GO:0009987);developmental process(GO:0032502);regulation of catalytic activity(GO:0050790);response to stimulus(GO:0050896);biological regulation(GO:0065007)	protein-containing complex(GO:0032991)	binding(GO:0005488);molecular function regulator(GO:0098772)	--	--	GO:0006281,DNA repair;GO:0000079,regulation of cyclin-dependent protein serine/threonine kinase activity;GO:0061101,neuroendocrine cell differentiation	GO:0019908,nuclear cyclin-dependent protein kinase holoenzyme complex	GO:0019207,kinase regulator activity;GO:0003723,RNA binding;GO:0005515,protein binding	--	nucl(score:21)	BCP1 family(IPR025602)
1918	con-P02777	8	8.04	19.13	SWISS-PROT:P02777 (Bos taurus) similar to Platelet factor 4	--	24240.7	8.7	4	--	4	4	HISSLEVIGAGLHCPSPQLIATLK;ICLDQQNPLYK;KICLDQQNPLYK;TTSGINPR	10	10	--	0.283255	0.04	0.1412	1.09664e-09	2.56549e-07	down	immune system process(GO:0002376);cellular process(GO:0009987);response to stimulus(GO:0050896);localization(GO:0051179);biological regulation(GO:0065007)	cellular anatomical entity(GO:0110165)	binding(GO:0005488);molecular function regulator(GO:0098772)	--	Cytokine-cytokine receptor interaction(ko04060)	GO:0045918,negative regulation of cytolysis;GO:2001240,negative regulation of extrinsic apoptotic signaling pathway in absence of ligand;GO:0030168,platelet activation;GO:0007186,G protein-coupled receptor signaling pathway;GO:0006955,immune response;GO:0010744,positive regulation of macrophage derived foam cell differentiation;GO:0002576,platelet degranulation;GO:0006954,inflammatory response;GO…	GO:0005615,extracellular space;GO:0031093,platelet alpha granule lumen	GO:0008201,heparin binding;GO:0008009,chemokine activity;GO:0048248,CXCR3 chemokine receptor binding	Cytokine-cytokine receptor interaction(ko04060);Viral protein interaction with cytokine and cytokine receptor(ko04061);Chemokine signaling pathway(ko04062)	cyto(score:9.5)	CXC chemokine(IPR001089);Chemokine interleukin-8-like domain(IPR001811);CXC chemokine, conserved site(IPR018048);Platelet factor 4(IPR027222);CXC Chemokine domain(IPR033899);Chemokine interleukin-8-like superfamily(IPR036048)
1964	sp|Q7Z4V5|HDGR2_HUMAN	7.68	9.6	8.793	Hepatoma-derived growth factor-related protein 2 OS=Homo sapiens OX=9606 GN=HDGFL2 PE=1 SV=1	HDGFL2	74316	7.6	5	--	5	4	AAEVYTR;CLNALEELGTLQVTSQILQK;LAGEELAGEEAPQEK;NTDVVATLK	8	5	--	3.48759	1.65	0.4731	0.000465857	0.00265432	up	metabolic process(GO:0008152);cellular process(GO:0009987);biological regulation(GO:0065007)	cellular anatomical entity(GO:0110165)	binding(GO:0005488)	--	--	GO:0006351,transcription, DNA-templated;GO:0030307,positive regulation of cell growth	GO:0005634,nucleus	GO:0005515,protein binding;GO:0003682,chromatin binding;GO:0003677,DNA binding	--	cyto_nucl(score:15.5);nucl(score:28.5)	PWWP domain(IPR000313);Lens epithelium-derived growth factor, integrase-binding domain(IPR021567);TFIIS/LEDGF domain superfamily(IPR035441);HDGF-related, PWWP domain(IPR035496);HIV integrase-binding domain superfamily(IPR036218)
1976	tr|B8ZZA8|B8ZZA8_HUMAN	7.57	13.93	49.7	Glutaminase OS=Homo sapiens OX=9606 GN=GLS PE=1 SV=1	GLS	18634.2	6.9	18	--	7	4	HSFGPLDYESLQQELALK;KVSPESNEDISTTVVYR;MESLGEK;VSPESNEDISTTVVYR	67	36	10.1.1.645.26;10.1.1.705.31;10.1.1.708.31;10.1.1.711.31;11.1.1.800.31;11.1.1.862.30;12.1.1.665.26;2.1.1.1084.23;2.1.1.1087.17;2.1.1.1128.15;2.1.1.585.25;3.1.1.1158.19;3.1.1.1159.21;3.1.1.1160.4;3.1.1.1162.20;3.1.1.1163.4;3.1.1.1165.14;3.1.1.1208.12;3.1.1.1247.31;3.1.1.1250.11	0.463916	0.15	0.3233	7.85539e-05	0.000732896	down	behavior(GO:0007610);metabolic process(GO:0008152);cellular process(GO:0009987);signaling(GO:0023052);multicellular organismal process(GO:0032501);biological regulation(GO:0065007)	cellular anatomical entity(GO:0110165)	catalytic activity(GO:0003824)	Amino acid transport and metabolism(E);Inorganic ion transport and metabolism(P);Signal transduction mechanisms(T)	Arginine biosynthesis(ko00220);Alanine, aspartate and glutamate metabolism(ko00250);D-Glutamine and D-glutamate metabolism(ko00471);Metabolic pathways(ko01100);Glutamatergic synapse(ko04724);GABAergic synapse(ko04727);Proximal tubule bicarbonate reclamation(ko04964);MicroRNAs in cancer(ko05206);Central carbon metabolism in cancer(ko05230)	GO:0007268,chemical synaptic transmission;GO:0006543,glutamine catabolic process;GO:0001967,suckling behavior;GO:0006537,glutamate biosynthetic process;GO:0051289,protein homotetramerization;GO:0002087,regulation of respiratory gaseous exchange by nervous system process	GO:0005759,mitochondrial matrix	GO:0004359,glutaminase activity	Arginine biosynthesis(ko00220);Alanine, aspartate and glutamate metabolism(ko00250);D-Glutamine and D-glutamate metabolism(ko00471);Metabolic pathways(ko01100);Glutamatergic synapse(ko04724);GABAergic synapse(ko04727);Proximal tubule bicarbonate reclamation(ko04964);MicroRNAs in cancer(ko05206);Central carbon metabolism in cancer(ko05230)	cyto(score:11)	Beta-lactamase/transpeptidase-like(IPR012338);Glutaminase(IPR015868)
1992	tr|E9PG73|E9PG73_HUMAN	7.43	7.8	6.766	Peptidyl-prolyl cis-trans isomerase G OS=Homo sapiens OX=9606 GN=PPIG PE=1 SV=1	PPIG	87087.9	11	4	sp|Q13427|PPIG_HUMAN	4	4	CFFDIAINNQPAGR;ECNPPNSQPASYQR;ILSCGELIPK;VVFELFSDVCPK	8	8	--	2.83966	1.18	0.4155	0.00010003	0.000874324	up	metabolic process(GO:0008152);cellular process(GO:0009987)	cellular anatomical entity(GO:0110165)	catalytic activity(GO:0003824);binding(GO:0005488)	Posttranslational modification, protein turnover, chaperones(O)	--	GO:0044238,primary metabolic process;GO:0044260,cellular macromolecule metabolic process	GO:0005654,nucleoplasm;GO:0005737,cytoplasm;GO:0016363,nuclear matrix	GO:0042277,peptide binding;GO:0003723,RNA binding;GO:0003755,peptidyl-prolyl cis-trans isomerase activity;GO:0005515,protein binding	--	nucl(score:28)	Cyclophilin-type peptidyl-prolyl cis-trans isomerase domain(IPR002130);Cyclophilin-type peptidyl-prolyl cis-trans isomerase, conserved site(IPR020892);Cyclophilin-like domain superfamily(IPR029000)
1994	sp|P49590|SYHM_HUMAN	7.42	20.87	20.95	Histidine--tRNA ligase, mitochondrial OS=Homo sapiens OX=9606 GN=HARS2 PE=1 SV=1	HARS2	56887.9	8.3	12	--	11	5	ESPTIVQGR;GMDTPAFELK;IFYIVEQR;ILDLVISCFK;LIAELWDSGIK	29	8	--	0.473323	0.29	0.6127	0.0110089	0.0309634	down	metabolic process(GO:0008152);cellular process(GO:0009987);biological regulation(GO:0065007)	cellular anatomical entity(GO:0110165)	catalytic activity(GO:0003824);binding(GO:0005488)	Translation, ribosomal structure and biogenesis(J)	--	GO:0006260,DNA replication;GO:0032543,mitochondrial translation;GO:0019478,D-amino acid catabolic process;GO:0006427,histidyl-tRNA aminoacylation;GO:0006450,regulation of translational fidelity	GO:0005634,nucleus;GO:0005759,mitochondrial matrix	GO:0042803,protein homodimerization activity;GO:0002161,aminoacyl-tRNA editing activity;GO:0005524,ATP binding;GO:0051500,D-tyrosyl-tRNA(Tyr) deacylase activity;GO:0003677,DNA binding;GO:0004821,histidine-tRNA ligase activity;GO:0046872,metal ion binding;GO:0003723,RNA binding	Aminoacyl-tRNA biosynthesis(ko00970)	mito(score:31)	Anticodon-binding(IPR004154);Histidine-tRNA ligase/ATP phosphoribosyltransferase regulatory subunit(IPR004516);Aminoacyl-tRNA synthetase, class II(IPR006195);Histidine-tRNA ligase(IPR015807);Histidyl-anticodon-binding(IPR033656);Anticodon-binding domain superfamily(IPR036621);Class II Histidinyl-tRNA synthetase (HisRS)-like catalytic core domain(IPR041715)
2012	sp|Q9BTT0|AN32E_HUMAN	7.32	7.44	20.9	Acidic leucine-rich nuclear phosphoprotein 32 family member E OS=Homo sapiens OX=9606 GN=ANP32E PE=1 SV=1	ANP32E	30692.2	3.5	5	--	5	5	DLSTVEALQNLK;IKDLSTVEALQNLK;KINLELR;KLELSDNIISGGLEVLAEK;SLDLFNCEITNLEDYR	12	12	--	3.77346	1.17	0.3101	3.19075e-06	7.98088e-05	up	metabolic process(GO:0008152);cellular process(GO:0009987);regulation of catalytic activity(GO:0050790);localization(GO:0051179);biological regulation(GO:0065007)	protein-containing complex(GO:0032991);cellular anatomical entity(GO:0110165)	binding(GO:0005488);molecular function regulator(GO:0098772)	--	--	GO:0016569,covalent chromatin modification;GO:0006334,nucleosome assembly;GO:0042981,regulation of apoptotic process;GO:0043086,negative regulation of catalytic activity;GO:0043486,histone exchange;GO:0006913,nucleocytoplasmic transport	GO:0031410,cytoplasmic vesicle;GO:0000812,Swr1 complex	GO:0042393,histone binding;GO:0019212,phosphatase inhibitor activity	--	cyto(score:12);cyto_nucl(score:12.5)	Leucine-rich repeat(IPR001611);Leucine-rich repeat domain superfamily(IPR032675)
2013	tr|H7BYY1|H7BYY1_HUMAN	7.27	43.72	50.81	Tropomyosin 1 (Alpha), isoform CRA_m OS=Homo sapiens OX=9606 GN=TPM1 PE=1 SV=1	TPM1	28746.8	4.5	39	--	21	5	AELSEGQVR;ALMAAEDK;IMDQTLK;QLEEQLR;SIDDLEEK	179	31	1.1.1.739.22;1.1.1.742.18;1.1.1.745.16;1.1.1.859.27;1.1.1.881.25;1.1.1.884.21;1.1.1.887.26;10.1.1.570.29;10.1.1.646.19;11.1.1.754.26;12.1.1.583.29;14.1.1.910.20;14.1.1.913.23;2.1.1.614.24;2.1.1.617.17;2.1.1.620.19;2.1.1.623.22;2.1.1.756.23;2.1.1.759.24;2.1.1.762.24	0.450859	0.05	0.1109	1.27287e-08	1.20528e-06	down	cellular process(GO:0009987);multicellular organismal process(GO:0032501);developmental process(GO:0032502);regulation of catalytic activity(GO:0050790);response to stimulus(GO:0050896);biological regulation(GO:0065007)	protein-containing complex(GO:0032991);cellular anatomical entity(GO:0110165)	structural molecule activity(GO:0005198);binding(GO:0005488)	--	Cardiac muscle contraction(ko04260);Adrenergic signaling in cardiomyocytes(ko04261);MicroRNAs in cancer(ko05206);Hypertrophic cardiomyopathy(ko05410);Dilated cardiomyopathy(ko05414)	GO:0042060,wound healing;GO:0055010,ventricular cardiac muscle tissue morphogenesis;GO:0045214,sarcomere organization;GO:0008360,regulation of cell shape;GO:0034614,cellular response to reactive oxygen species;GO:0032781,positive regulation of ATPase activity;GO:0045785,positive regulation of cell adhesion;GO:0001701,in utero embryonic development;GO:0060048,cardiac muscle contraction;GO:1904706,…	GO:0005862,muscle thin filament tropomyosin;GO:0001725,stress fiber;GO:0005829,cytosol;GO:0031941,filamentous actin;GO:0032059,bleb;GO:0032587,ruffle membrane	GO:0008307,structural constituent of muscle;GO:0042803,protein homodimerization activity;GO:0047485,protein N-terminus binding;GO:0051015,actin filament binding;GO:0005200,structural constituent of cytoskeleton	Cardiac muscle contraction(ko04260);Adrenergic signaling in cardiomyocytes(ko04261);MicroRNAs in cancer(ko05206);Hypertrophic cardiomyopathy(ko05410);Dilated cardiomyopathy(ko05414)	cyto(score:24);cyto_nucl(score:16)	Tropomyosin(IPR000533)
2016	sp|Q8IY21|DDX60_HUMAN	7.25	7.83	3.505	Probable ATP-dependent RNA helicase DDX60 OS=Homo sapiens OX=9606 GN=DDX60 PE=1 SV=3	DDX60	197851	7.6	6	--	5	5	ALVNQVAATVQNR;AQELCPENFIHFNNK;DLPFLK;LGAVENAAESVSTFLK;YSELLQEDDR	10	10	--	2.25098	0.78	0.3465	0.000173973	0.00128844	up	biological regulation(GO:0065007)	cellular anatomical entity(GO:0110165)	catalytic activity(GO:0003824);binding(GO:0005488)	Replication, recombination and repair(L)	--	GO:1900245,positive regulation of MDA-5 signaling pathway;GO:1900246,positive regulation of RIG-I signaling pathway	GO:0005737,cytoplasm;GO:0045111,intermediate filament cytoskeleton	GO:0005515,protein binding;GO:0005524,ATP binding;GO:0004386,helicase activity;GO:0003727,single-stranded RNA binding;GO:0003690,double-stranded DNA binding;GO:0003725,double-stranded RNA binding	--	plas(score:30)	Helicase, C-terminal(IPR001650);DEAD/DEAH box helicase domain(IPR011545);Helicase superfamily 1/2, ATP-binding domain(IPR014001);P-loop containing nucleoside triphosphate hydrolase(IPR027417)
2026	tr|J3KPP4|J3KPP4_HUMAN	7.2	7.39	10.02	Cisplatin resistance-associated overexpressed protein, isoform CRA_b OS=Homo sapiens OX=9606 GN=LUC7L3 PE=1 SV=1	LUC7L3	58219.8	10.6	4	--	4	4	SDLGPCEK;STTSTIESFAAQEK;YLQSLLAEVER;YYLCGFCPAELFTNTR	13	13	--	2.98968	1.76	0.5886	0.00381662	0.0135403	up	cellular process(GO:0009987)	protein-containing complex(GO:0032991);cellular anatomical entity(GO:0110165)	binding(GO:0005488)	--	Glycolysis / Gluconeogenesis(ko00010);Metabolic pathways(ko01100);Carbon metabolism(ko01200)	GO:0006376,mRNA splice site selection	GO:0005685,U1 snRNP;GO:0016607,nuclear speck;GO:0071004,U2-type prespliceosome	GO:0003729,mRNA binding;GO:0003677,DNA binding;GO:0005515,protein binding	Glycolysis / Gluconeogenesis(ko00010);Metabolic pathways(ko01100);Carbon metabolism(ko01200)	nucl(score:24)	Luc7-related(IPR004882)
2029	tr|E9PF82|E9PF82_HUMAN	7.18	10.83	12.95	Calcium/calmodulin-dependent protein kinase OS=Homo sapiens OX=9606 GN=CAMK2D PE=1 SV=1	CAMK2D	60004.1	7.3	5	tr|E9PBG7|E9PBG7_HUMAN	5	4	AGAYDFPSPEWDTVTPEAK;ICDPGLTAFEPEALGNLVEGMDFHR;IPTGQEYAAK;ITASEALK	12	6	--	4.16887	3.46	0.8299	0.0127713	0.0349322	up	metabolic process(GO:0008152);cellular process(GO:0009987);signaling(GO:0023052);regulation of transporter activity(GO:0032409);multicellular organismal process(GO:0032501);developmental process(GO:0032502);growth(GO:0040007);regulation of catalytic activity(GO:0050790);response to stimulus(GO:0050896);biological regulation(GO:0065007)	protein-containing complex(GO:0032991);cellular anatomical entity(GO:0110165)	catalytic activity(GO:0003824);binding(GO:0005488);molecular function regulator(GO:0098772)	Cell wall/membrane/envelope biogenesis(M);General function prediction only(R);Signal transduction mechanisms(T)	Calcium signaling pathway(ko04020);HIF-1 signaling pathway(ko04066);Necroptosis(ko04217);Neurotrophin signaling pathway(ko04722);Parkinson disease(ko05012);Pathways of neurodegeneration - multiple diseases(ko05022);Tuberculosis(ko05152);Pathways in cancer(ko05200);Proteoglycans in cancer(ko05205);Glioma(ko05214)	GO:0014911,positive regulation of smooth muscle cell migration;GO:0032469,endoplasmic reticulum calcium ion homeostasis;GO:0010613,positive regulation of cardiac muscle hypertrophy;GO:0000082,G1/S transition of mitotic cell cycle;GO:0060333,interferon-gamma-mediated signaling pathway;GO:0018107,peptidyl-threonine phosphorylation;GO:0007399,nervous system development;GO:0061049,cell growth involve…	GO:0030315,T-tubule;GO:0048471,perinuclear region of cytoplasm;GO:0034704,calcium channel complex;GO:0043194,axon initial segment;GO:0031594,neuromuscular junction;GO:0030666,endocytic vesicle membrane;GO:0033017,sarcoplasmic reticulum membrane;GO:0005654,nucleoplasm;GO:0014704,intercalated disc;GO:0043025,neuronal cell body;GO:0005829,cytosol;GO:0032991,protein-containing complex	GO:0042803,protein homodimerization activity;GO:0005516,calmodulin binding;GO:0044325,ion channel binding;GO:0031432,titin binding;GO:0005524,ATP binding;GO:0004683,calmodulin-dependent protein kinase activity;GO:0050998,nitric-oxide synthase binding;GO:0019871,sodium channel inhibitor activity;GO:0005085,guanyl-nucleotide exchange factor activity	ErbB signaling pathway(ko04012);Calcium signaling pathway(ko04020);cAMP signaling pathway(ko04024);HIF-1 signaling pathway(ko04066);Oocyte meiosis(ko04114);Necroptosis(ko04217);Adrenergic signaling in cardiomyocytes(ko04261);Wnt signaling pathway(ko04310);Axon guidance(ko04360);Circadian entrainment(ko04713);Long-term potentiation(ko04720);Neurotrophin signaling pathway(ko04722);Cholinergic synap…	cyto(score:25.5);cyto_nucl(score:14.5)	Protein kinase domain(IPR000719);Serine/threonine-protein kinase, active site(IPR008271);Protein kinase-like domain superfamily(IPR011009);Calcium/calmodulin-dependent protein kinase II, association-domain(IPR013543);Protein kinase, ATP binding site(IPR017441);NTF2-like domain superfamily(IPR032710)
2041	sp|P42766|RL35_HUMAN	7.1	8.85	32.52	60S ribosomal protein L35 OS=Homo sapiens OX=9606 GN=RPL35 PE=1 SV=2	RPL35	14551.4	11.7	7	--	6	4	QLDDLKVELSQLR;VLTVINQTQK;VTGGAASK;YKPLDLRPK	27	25	10.1.1.449.31;2.1.1.1070.6;2.1.1.1073.7;2.1.1.1076.6;2.1.1.1173.14;2.1.1.1176.9;3.1.1.1145.7;3.1.1.1146.7;3.1.1.1149.5;3.1.1.1153.7;3.1.1.1253.16;3.1.1.1256.17;4.1.1.1226.6;4.1.1.1229.6;4.1.1.871.15;7.1.1.865.28;7.1.1.867.4;7.1.1.868.30;7.1.1.871.28;8.1.1.944.31	4.19738	0.48	0.1144	2.81556e-10	9.33123e-08	up	metabolic process(GO:0008152);cellular process(GO:0009987);biological process involved in interspecies interaction between organisms(GO:0044419);response to stimulus(GO:0050896);localization(GO:0051179);biological regulation(GO:0065007)	protein-containing complex(GO:0032991);cellular anatomical entity(GO:0110165)	structural molecule activity(GO:0005198);binding(GO:0005488)	--	Ribosome(ko03010);Coronavirus disease - COVID-19(ko05171)	GO:0006614,SRP-dependent cotranslational protein targeting to membrane;GO:0000463,maturation of LSU-rRNA from tricistronic rRNA transcript (SSU-rRNA, 5.8S rRNA, LSU-rRNA);GO:0071493,cellular response to UV-B;GO:0019083,viral transcription;GO:0006413,translational initiation;GO:0000184,nuclear-transcribed mRNA catabolic process, nonsense-mediated decay	GO:0005730,nucleolus;GO:0022625,cytosolic large ribosomal subunit;GO:0016020,membrane	GO:0003735,structural constituent of ribosome;GO:0003729,mRNA binding;GO:0043021,ribonucleoprotein complex binding	Ribosome(ko03010);Coronavirus disease - COVID-19(ko05171)	cyto(score:27)	Ribosomal protein L29/L35(IPR001854);Ribosomal protein L29, conserved site(IPR018254);Ribosomal protein L29/L35 superfamily(IPR036049)
2075	sp|Q9H553|ALG2_HUMAN	6.81	7.3	13.7	Alpha-1,3/1,6-mannosyltransferase ALG2 OS=Homo sapiens OX=9606 GN=ALG2 PE=1 SV=1	ALG2	47091.1	7	6	--	5	5	FIREPSLK;FSPEAFTEQLYR;ILFYCHFPDLLLTK;LTSQDWER;MVQQSDLGQYVTFLR	8	8	--	2.03062	0.84	0.4136	0.00285627	0.0108911	up	metabolic process(GO:0008152);cellular process(GO:0009987);regulation of catalytic activity(GO:0050790);response to stimulus(GO:0050896);localization(GO:0051179);biological regulation(GO:0065007)	cellular anatomical entity(GO:0110165)	catalytic activity(GO:0003824);binding(GO:0005488);molecular adaptor activity(GO:0060090)	Cell wall/membrane/envelope biogenesis(M)	Metabolic pathways(ko01100)	GO:0006886,intracellular protein transport;GO:0006488,dolichol-linked oligosaccharide biosynthetic process;GO:0030948,negative regulation of vascular endothelial growth factor receptor signaling pathway;GO:0034605,cellular response to heat;GO:0097502,mannosylation;GO:0051898,negative regulation of protein kinase B signaling;GO:0010595,positive regulation of endothelial cell migration;GO:0036324,v…	GO:0005768,endosome;GO:0070971,endoplasmic reticulum exit site;GO:0048471,perinuclear region of cytoplasm;GO:0005789,endoplasmic reticulum membrane;GO:0031965,nuclear membrane;GO:0070062,extracellular exosome;GO:0016021,integral component of membrane	GO:0005509,calcium ion binding;GO:0047485,protein N-terminus binding;GO:0043495,protein-membrane adaptor activity;GO:0042803,protein homodimerization activity;GO:0004198,calcium-dependent cysteine-type endopeptidase activity;GO:0004378,GDP-Man:Man1GlcNAc2-PP-Dol alpha-1,3-mannosyltransferase activity;GO:0046982,protein heterodimerization activity;GO:0060090,molecular adaptor activity;GO:0102704,G…	N-Glycan biosynthesis(ko00510);Various types of N-glycan biosynthesis(ko00513);Metabolic pathways(ko01100)	E.R.(score:10)	Glycosyl transferase, family 1(IPR001296);Mannosyltransferase ALG2(IPR027054);Glycosyltransferase subfamily 4-like, N-terminal domain(IPR028098)
2098	sp|P62330|ARF6_HUMAN	6.67	7.76	29.71	ADP-ribosylation factor 6 OS=Homo sapiens OX=9606 GN=ARF6 PE=1 SV=2	ARF6	20082	9.3	5	--	4	4	DAIILIFANK;FNVWDVGGQDK;HYYTGTQGLIFVVDCADRDR;ILMLGLDAAGK	9	8	--	3.40769	2.23	0.6543	0.000968571	0.00472639	up	cellular process(GO:0009987);biological adhesion(GO:0022610);developmental process(GO:0032502);regulation of catalytic activity(GO:0050790);localization(GO:0051179);biological regulation(GO:0065007)	protein-containing complex(GO:0032991);cellular anatomical entity(GO:0110165)	catalytic activity(GO:0003824);binding(GO:0005488)	General function prediction only(R);Intracellular trafficking, secretion, and vesicular transport(U)	Ras signaling pathway(ko04014);Phospholipase D signaling pathway(ko04072);Endocytosis(ko04144);Fc gamma R-mediated phagocytosis(ko04666);Pathogenic Escherichia coli infection(ko05130);Shigellosis(ko05131);Salmonella infection(ko05132)	GO:0031584,activation of phospholipase D activity;GO:0050432,catecholamine secretion;GO:0051489,regulation of filopodium assembly;GO:0055113,epiboly involved in gastrulation with mouth forming second;GO:2000171,negative regulation of dendrite development;GO:0031529,ruffle organization;GO:0051301,cell division;GO:0007049,cell cycle;GO:0007155,cell adhesion;GO:0035020,regulation of Rac protein sign…	GO:0005769,early endosome;GO:0030496,midbody;GO:0055038,recycling endosome membrane;GO:0031527,filopodium membrane;GO:0070062,extracellular exosome;GO:0032154,cleavage furrow;GO:0043209,myelin sheath;GO:0000159,protein phosphatase type 2A complex;GO:0001726,ruffle;GO:0005794,Golgi apparatus;GO:0042584,chromaffin granule membrane;GO:0030139,endocytic vesicle;GO:0005829,cytosol;GO:0005925,focal adh…	GO:0031681,G-protein beta-subunit binding;GO:0047485,protein N-terminus binding;GO:0031996,thioesterase binding;GO:0003924,GTPase activity;GO:0005525,GTP binding	Ras signaling pathway(ko04014);Phospholipase D signaling pathway(ko04072);Endocytosis(ko04144);Fc gamma R-mediated phagocytosis(ko04666);Pathogenic Escherichia coli infection(ko05130);Shigellosis(ko05131);Salmonella infection(ko05132);Yersinia infection(ko05135)	cyto(score:20)	Small GTP-binding protein domain(IPR005225);Small GTPase superfamily, ARF/SAR type(IPR006689);P-loop containing nucleoside triphosphate hydrolase(IPR027417);ADP-ribosylation factor 6(IPR041838)
2112	sp|P13995|MTDC_HUMAN	6.6	6.67	17.71	Bifunctional methylenetetrahydrofolate dehydrogenase/cyclohydrolase, mitochondrial OS=Homo sapiens OX=9606 GN=MTHFD2 PE=1 SV=2	MTHFD2	37894.8	9.1	5	--	5	5	EAVVISGR;EGAAVIDVGINR;LNNDDNVDGLLVQLPLPEHIDER;LVGDVDFEGVR;TGIPTLGK	9	9	--	0.386374	0.13	0.3364	2.0064e-05	0.000283966	down	metabolic process(GO:0008152);cellular process(GO:0009987)	cellular anatomical entity(GO:0110165)	catalytic activity(GO:0003824);binding(GO:0005488)	Coenzyme transport and metabolism(H)	One carbon pool by folate(ko00670);Metabolic pathways(ko01100);Biosynthesis of cofactors(ko01240)	GO:0046655,folic acid metabolic process;GO:0009396,folic acid-containing compound biosynthetic process;GO:0046653,tetrahydrofolate metabolic process;GO:0055114,oxidation-reduction process;GO:0006730,one-carbon metabolic process	GO:0005829,cytosol;GO:0005759,mitochondrial matrix;GO:0005615,extracellular space	GO:0042301,phosphate ion binding;GO:0005515,protein binding;GO:0004487,methylenetetrahydrofolate dehydrogenase (NAD+) activity;GO:0004477,methenyltetrahydrofolate cyclohydrolase activity;GO:0004488,methylenetetrahydrofolate dehydrogenase (NADP+) activity;GO:0004329,formate-tetrahydrofolate ligase activity;GO:0000287,magnesium ion binding	One carbon pool by folate(ko00670);Metabolic pathways(ko01100);Biosynthesis of cofactors(ko01240)	cyto_mito(score:17);mito(score:31)	Tetrahydrofolate dehydrogenase/cyclohydrolase(IPR000672);Tetrahydrofolate dehydrogenase/cyclohydrolase, catalytic domain(IPR020630);Tetrahydrofolate dehydrogenase/cyclohydrolase, NAD(P)-binding domain(IPR020631);Tetrahydrofolate dehydrogenase/cyclohydrolase, conserved site(IPR020867);NAD(P)-binding domain superfamily(IPR036291)
2160	sp|Q5T6V5|QSPP_HUMAN	6.31	6.91	9.384	Queuosine salvage protein OS=Homo sapiens OX=9606 GN=C9orf64 PE=1 SV=1	C9orf64	39028.1	5.7	3	--	3	3	DVFIDSGGVR;FGGSFLNCVR;LPQVLAHLGALK	7	7	--	2.4835	1.46	0.588	0.00280461	0.0107559	up	--	--	--	--	--	--	--	--	--	cyto(score:19);cyto_nucl(score:17)	Queuosine salvage protein family(IPR019438)
2161	sp|Q14257|RCN2_HUMAN	6.3	7.2	18.93	Reticulocalbin-2 OS=Homo sapiens OX=9606 GN=RCN2 PE=1 SV=1	RCN2	36876.1	4	5	--	5	5	AEELHYPLGER;EALLGVQEDVDEYVK;HYAMQEAK;LQAIIK;VIDFDENTALDDAEEESFRK	8	7	--	0.454215	0.16	0.3523	7.67072e-05	0.000724947	down	--	cellular anatomical entity(GO:0110165)	binding(GO:0005488)	--	--	--	GO:0005730,nucleolus;GO:0005788,endoplasmic reticulum lumen	GO:0005509,calcium ion binding;GO:0005515,protein binding	--	extr(score:24)	EF-hand domain(IPR002048);EF-hand domain pair(IPR011992);EF-Hand 1, calcium-binding site(IPR018247)
2169	sp|P49207|RL34_HUMAN	6.26	6.37	28.21	60S ribosomal protein L34 OS=Homo sapiens OX=9606 GN=RPL34 PE=1 SV=3	RPL34	13292.9	12	4	--	4	4	AFLIEEQK;AYGGSMCAK;IVYLYTK;SACGVCPGR	15	14	--	2.04922	0.34	0.1659	1.37796e-06	4.30946e-05	up	metabolic process(GO:0008152);cellular process(GO:0009987);biological adhesion(GO:0022610);biological process involved in interspecies interaction between organisms(GO:0044419);localization(GO:0051179);biological regulation(GO:0065007)	protein-containing complex(GO:0032991);cellular anatomical entity(GO:0110165)	structural molecule activity(GO:0005198);binding(GO:0005488)	Translation, ribosomal structure and biogenesis(J)	Ribosome(ko03010);Coronavirus disease - COVID-19(ko05171)	GO:0019083,viral transcription;GO:0006364,rRNA processing;GO:0006614,SRP-dependent cotranslational protein targeting to membrane;GO:0098609,cell-cell adhesion;GO:0000184,nuclear-transcribed mRNA catabolic process, nonsense-mediated decay;GO:0006413,translational initiation	GO:0005739,mitochondrion;GO:0022625,cytosolic large ribosomal subunit;GO:0005730,nucleolus;GO:0005912,adherens junction;GO:0070062,extracellular exosome	GO:0003723,RNA binding;GO:0098641,cadherin binding involved in cell-cell adhesion;GO:0003735,structural constituent of ribosome	Ribosome(ko03010);Coronavirus disease - COVID-19(ko05171)	cyto(score:14);cyto_nucl(score:14);nucl(score:14)	Ribosomal protein L34Ae(IPR008195);Ribosomal protein L34e, conserved site(IPR018065);Ribosomal protein L34Ae superfamily(IPR038562)
2182	sp|P35268|RL22_HUMAN	6.2	6.31	23.44	60S ribosomal protein L22 OS=Homo sapiens OX=9606 GN=RPL22 PE=1 SV=2	RPL22	14786.9	9.8	4	--	3	3	AGNLGGGVVTIER;ESYELR;ITVTSEVPFSK	17	17	--	5.61004	0.99	0.1765	1.80707e-09	3.08081e-07	up	immune system process(GO:0002376);metabolic process(GO:0008152);cellular process(GO:0009987);developmental process(GO:0032502);biological process involved in interspecies interaction between organisms(GO:0044419);localization(GO:0051179);biological regulation(GO:0065007)	protein-containing complex(GO:0032991);cellular anatomical entity(GO:0110165)	structural molecule activity(GO:0005198);binding(GO:0005488)	--	Ribosome(ko03010);Coronavirus disease - COVID-19(ko05171)	GO:0006364,rRNA processing;GO:0006614,SRP-dependent cotranslational protein targeting to membrane;GO:0002181,cytoplasmic translation;GO:0000184,nuclear-transcribed mRNA catabolic process, nonsense-mediated decay;GO:0019083,viral transcription;GO:0046632,alpha-beta T cell differentiation;GO:0033077,T cell differentiation in thymus;GO:0006413,translational initiation	GO:0022625,cytosolic large ribosomal subunit;GO:0031012,extracellular matrix;GO:0070062,extracellular exosome;GO:0005925,focal adhesion;GO:0005634,nucleus	GO:0008201,heparin binding;GO:0003735,structural constituent of ribosome;GO:0005515,protein binding;GO:0003723,RNA binding	Ribosome(ko03010);Coronavirus disease - COVID-19(ko05171)	extr(score:10);nucl(score:12)	Ribosomal protein L22e(IPR002671);Ribosomal protein L22e superfamily(IPR038526)
2228	sp|P31431|SDC4_HUMAN	6.07	6.34	18.18	Syndecan-4 OS=Homo sapiens OX=9606 GN=SDC4 PE=1 SV=2	SDC4	21641.3	4.1	3	--	3	3	AGSGSQVPTEPK;ETEVIDPQDLLEGR;KLEENEVIPK	10	10	--	3.37811	1.51	0.447	0.000109786	0.000925044	up	metabolic process(GO:0008152);cellular process(GO:0009987);signaling(GO:0023052);developmental process(GO:0032502);regulation of catalytic activity(GO:0050790);response to stimulus(GO:0050896);biological regulation(GO:0065007)	cellular anatomical entity(GO:0110165)	binding(GO:0005488);molecular transducer activity(GO:0060089)	--	ECM-receptor interaction(ko04512);Proteoglycans in cancer(ko05205);Fluid shear stress and atherosclerosis(ko05418)	GO:1903553,positive regulation of extracellular exosome assembly;GO:0001657,ureteric bud development;GO:0051894,positive regulation of focal adhesion assembly;GO:0042130,negative regulation of T cell proliferation;GO:1903543,positive regulation of exosomal secretion;GO:0006024,glycosaminoglycan biosynthetic process;GO:0045860,positive regulation of protein kinase activity;GO:0007267,cell-cell sig…	GO:0045121,membrane raft;GO:0043034,costamere;GO:0009986,cell surface;GO:0070062,extracellular exosome;GO:0005887,integral component of plasma membrane;GO:0005796,Golgi lumen;GO:0043202,lysosomal lumen;GO:0005925,focal adhesion	GO:0005080,protein kinase C binding;GO:0070053,thrombospondin receptor activity;GO:0001968,fibronectin binding	ECM-receptor interaction(ko04512);Cell adhesion molecules(ko04514);Proteoglycans in cancer(ko05205);Fluid shear stress and atherosclerosis(ko05418)	E.R.(score:12);extr(score:14)	Syndecan(IPR001050);Neurexin/syndecan/glycophorin C(IPR003585);Syndecan/Neurexin domain(IPR027789);Syndecan, conserved site(IPR030479)
2249	tr|D6RH31|D6RH31_HUMAN	6.03	6.36	7.061	Nephronectin (Fragment) OS=Homo sapiens OX=9606 GN=NPNT PE=1 SV=1	NPNT	66915.1	8.4	4	sp|Q6UXI9|NPNT_HUMAN	4	4	GHTGEIGLDDVSLK;LVLPLGR;QIVSSIGLCR;TCVDVDECATGR	5	5	--	0.456023	0.15	0.3289	5.09334e-05	0.000554632	down	cellular process(GO:0009987);biological adhesion(GO:0022610);multicellular organismal process(GO:0032501);developmental process(GO:0032502);regulation of catalytic activity(GO:0050790);response to stimulus(GO:0050896);localization(GO:0051179);biological regulation(GO:0065007)	protein-containing complex(GO:0032991);cellular anatomical entity(GO:0110165)	binding(GO:0005488)	Cell cycle control, cell division, chromosome partitioning(D);Function unknown(S);Cytoskeleton(Z)	ECM-receptor interaction(ko04512)	GO:0030511,positive regulation of transforming growth factor beta receptor signaling pathway;GO:0001658,branching involved in ureteric bud morphogenesis;GO:0030198,extracellular matrix organization;GO:0045669,positive regulation of osteoblast differentiation;GO:0097195,pilomotor reflex;GO:0010811,positive regulation of cell-substrate adhesion;GO:0007160,cell-matrix adhesion;GO:0033631,cell-cell a…	GO:0034678,integrin alpha8-beta1 complex;GO:0030485,smooth muscle contractile fiber;GO:0005604,basement membrane;GO:0005615,extracellular space;GO:0070062,extracellular exosome	GO:0005178,integrin binding;GO:0005509,calcium ion binding	ECM-receptor interaction(ko04512)	extr(score:22)	EGF-type aspartate/asparagine hydroxylation site(IPR000152);EGF-like domain(IPR000742);MAM domain(IPR000998);EGF-like calcium-binding domain(IPR001881);Growth factor receptor cysteine-rich domain superfamily(IPR009030);Concanavalin A-like lectin/glucanase domain superfamily(IPR013320);EGF-like calcium-binding, conserved site(IPR018097)
2253	sp|P35244|RFA3_HUMAN	6.03	6.04	37.19	Replication protein A 14 kDa subunit OS=Homo sapiens OX=9606 GN=RPA3 PE=1 SV=1	RPA3	13568.6	4.7	3	--	3	3	ATILCTSYVQFK;EDSHPFDLGLYNEAVK;IIHDFPQFYPLGIVQHD	15	15	--	2.00901	1.07	0.5326	0.00626621	0.0198098	up	metabolic process(GO:0008152);cellular process(GO:0009987);response to stimulus(GO:0050896);biological regulation(GO:0065007)	protein-containing complex(GO:0032991);cellular anatomical entity(GO:0110165)	binding(GO:0005488)	--	DNA replication(ko03030);Nucleotide excision repair(ko03420);Mismatch repair(ko03430);Homologous recombination(ko03440)	GO:1901796,regulation of signal transduction by p53 class mediator;GO:0042127,regulation of cell population proliferation;GO:0006294,nucleotide-excision repair, preincision complex assembly;GO:0006295,nucleotide-excision repair, DNA incision, 3'-to lesion;GO:0007346,regulation of mitotic cell cycle;GO:0006297,nucleotide-excision repair, DNA gap filling;GO:0006260,DNA replication;GO:1900034,regula…	GO:0005662,DNA replication factor A complex;GO:0005654,nucleoplasm	GO:0003684,damaged DNA binding;GO:0003697,single-stranded DNA binding;GO:0005515,protein binding	DNA replication(ko03030);Nucleotide excision repair(ko03420);Mismatch repair(ko03430);Homologous recombination(ko03440);Fanconi anemia pathway(ko03460)	cysk(score:13);cyto(score:10)	Nucleic acid-binding, OB-fold(IPR012340);Replication factor A protein 3(IPR013970)
2273	sp|P30043|BLVRB_HUMAN	6.01	6.11	18.93	Flavin reductase (NADPH) OS=Homo sapiens OX=9606 GN=BLVRB PE=1 SV=3	BLVRB	22119.2	7.8	3	--	3	3	LQAVTDDHIR;NDLSPTTVMSEGAR;TVAGQDAVIVLLGTR	10	10	--	2.2161	0.83	0.3745	0.000777849	0.00397623	up	metabolic process(GO:0008152);cellular process(GO:0009987)	cellular anatomical entity(GO:0110165)	catalytic activity(GO:0003824)	General function prediction only(R)	Riboflavin metabolism(ko00740);Metabolic pathways(ko01100)	GO:0055114,oxidation-reduction process;GO:0042167,heme catabolic process	GO:0043195,terminal bouton;GO:0005829,cytosol;GO:0005886,plasma membrane;GO:0005654,nucleoplasm;GO:0070062,extracellular exosome	GO:0042602,riboflavin reductase (NADPH) activity;GO:0004074,biliverdin reductase (NAD(P)+) activity	Riboflavin metabolism(ko00740);Porphyrin and chlorophyll metabolism(ko00860);Metabolic pathways(ko01100)	cyto(score:12);cyto_nucl(score:10.5)	NAD(P)-binding domain(IPR016040);NAD(P)-binding domain superfamily(IPR036291)
2284	sp|P24844|MYL9_HUMAN	6	16.08	62.21	Myosin regulatory light polypeptide 9 OS=Homo sapiens OX=9606 GN=MYL9 PE=1 SV=4	MYL9	19827	4.5	25	--	8	3	FTDEEVDEMYR;GNFNYVEFTR;NAFACFDEEASGFIHEDHLR	105	11	--	0.30967	0.19	0.6135	0.000254892	0.00169233	down	cellular process(GO:0009987);biological adhesion(GO:0022610);localization(GO:0051179);biological regulation(GO:0065007)	protein-containing complex(GO:0032991);cellular anatomical entity(GO:0110165)	catalytic activity(GO:0003824);structural molecule activity(GO:0005198);binding(GO:0005488)	Signal transduction mechanisms(T)	cGMP-PKG signaling pathway(ko04022);cAMP signaling pathway(ko04024);Focal adhesion(ko04510);Regulation of actin cytoskeleton(ko04810);Shigellosis(ko05131);Salmonella infection(ko05132)	GO:0072659,protein localization to plasma membrane;GO:0031032,actomyosin structure organization;GO:0070527,platelet aggregation;GO:0008360,regulation of cell shape;GO:0006937,regulation of muscle contraction	GO:0005859,muscle myosin complex;GO:0030018,Z disc;GO:0005829,cytosol;GO:0001725,stress fiber;GO:0097513,myosin II filament	GO:0035254,glutamate receptor binding;GO:0008307,structural constituent of muscle;GO:0030898,actin-dependent ATPase activity;GO:0032036,myosin heavy chain binding;GO:0051015,actin filament binding;GO:0005509,calcium ion binding	cGMP-PKG signaling pathway(ko04022);cAMP signaling pathway(ko04024);Vascular smooth muscle contraction(ko04270);Axon guidance(ko04360);Focal adhesion(ko04510);Tight junction(ko04530);Leukocyte transendothelial migration(ko04670);Regulation of actin cytoskeleton(ko04810);Oxytocin signaling pathway(ko04921);Shigellosis(ko05131);Salmonella infection(ko05132)	mito(score:13)	EF-hand domain(IPR002048);EF-hand domain pair(IPR011992);EF-Hand 1, calcium-binding site(IPR018247)
2311	con-Q28194	5.98	41.53	19.49	TREMBL:Q28194 (Bos taurus) Thrombospondin-1	--	129391	4.5	24	--	20	3	GTLLAVER;IEDANLIPPVPDK;MENAELDVPIQSIFTR	80	14	--	0.11405	0.04	0.3506	1.13104e-07	6.61492e-06	down	immune system process(GO:0002376);behavior(GO:0007610);metabolic process(GO:0008152);cellular process(GO:0009987);developmental process(GO:0032502);regulation of catalytic activity(GO:0050790);response to stimulus(GO:0050896);localization(GO:0051179);biological regulation(GO:0065007)	protein-containing complex(GO:0032991);cellular anatomical entity(GO:0110165)	binding(GO:0005488)	Cell cycle control, cell division, chromosome partitioning(D);Nucleotide transport and metabolism(F);Coenzyme transport and metabolism(H);Translation, ribosomal structure and biogenesis(J);Cell wall/membrane/envelope biogenesis(M);Posttranslational modification, protein turnover, chaperones(O);General function prediction only(R);Function unknown(S);Cytoskeleton(Z)	Phagosome(ko04145);PI3K-Akt signaling pathway(ko04151);TGF-beta signaling pathway(ko04350);Focal adhesion(ko04510);ECM-receptor interaction(ko04512);Malaria(ko05144);Human papillomavirus infection(ko05165);Proteoglycans in cancer(ko05205);MicroRNAs in cancer(ko05206)	GO:0010759,positive regulation of macrophage chemotaxis;GO:0000187,activation of MAPK activity;GO:0030511,positive regulation of transforming growth factor beta receptor signaling pathway;GO:1902043,positive regulation of extrinsic apoptotic signaling pathway via death domain receptors;GO:0007050,cell cycle arrest;GO:0051592,response to calcium ion;GO:2000379,positive regulation of reactive oxyge…	GO:0005788,endoplasmic reticulum lumen;GO:0009897,external side of plasma membrane;GO:0005577,fibrinogen complex;GO:0031012,extracellular matrix;GO:0031093,platelet alpha granule lumen;GO:0070062,extracellular exosome;GO:0016529,sarcoplasmic reticulum	GO:0001968,fibronectin binding;GO:0005178,integrin binding;GO:0070051,fibrinogen binding;GO:0008201,heparin binding;GO:0043394,proteoglycan binding;GO:0042802,identical protein binding;GO:0070052,collagen V binding;GO:0001786,phosphatidylserine binding;GO:0043236,laminin binding;GO:0050431,transforming growth factor beta binding;GO:0005509,calcium ion binding;GO:0017134,fibroblast growth factor b…	Rap1 signaling pathway(ko04015);p53 signaling pathway(ko04115);Phagosome(ko04145);PI3K-Akt signaling pathway(ko04151);TGF-beta signaling pathway(ko04350);Focal adhesion(ko04510);ECM-receptor interaction(ko04512);Malaria(ko05144);Human papillomavirus infection(ko05165);Proteoglycans in cancer(ko05205);MicroRNAs in cancer(ko05206);Bladder cancer(ko05219)	extr(score:18)	EGF-like domain(IPR000742);Thrombospondin type-1 (TSP1) repeat(IPR000884);VWFC domain(IPR001007);Laminin G domain(IPR001791);EGF-like calcium-binding domain(IPR001881);Thrombospondin, type 3-like repeat(IPR003367);Thrombospondin, C-terminal(IPR008859);Concanavalin A-like lectin/glucanase domain superfamily(IPR013320);Thrombospondin, type 3 repeat(IPR017897);Complement Clr-like EGF domain(IPR02682…
2319	sp|P60983|GMFB_HUMAN	5.94	6.02	23.94	Glia maturation factor beta OS=Homo sapiens OX=9606 GN=GMFB PE=1 SV=2	GMFB	16713	4.9	3	--	3	3	FIVYSYK;NTEDLTEEWLR;SESLVVCDVAEDLVEK	9	9	--	2.18282	0.69	0.3161	0.000121815	0.000990139	up	behavior(GO:0007610);cellular process(GO:0009987);multicellular organismal process(GO:0032501);developmental process(GO:0032502);regulation of catalytic activity(GO:0050790);biological regulation(GO:0065007)	cellular anatomical entity(GO:0110165)	binding(GO:0005488);molecular function regulator(GO:0098772)	--	--	GO:0007612,learning;GO:0006469,negative regulation of protein kinase activity;GO:0043085,positive regulation of catalytic activity;GO:0007399,nervous system development;GO:0007165,signal transduction;GO:0034316,negative regulation of Arp2/3 complex-mediated actin nucleation;GO:0007626,locomotory behavior	GO:0005622,intracellular anatomical structure	GO:0008047,enzyme activator activity;GO:0003779,actin binding;GO:0008083,growth factor activity;GO:0071933,Arp2/3 complex binding;GO:0004860,protein kinase inhibitor activity	--	cyto(score:23.5);cyto_nucl(score:12.5)	Actin-depolymerising factor homology domain(IPR002108);Glia maturation factor(IPR011171);ADF-H/Gelsolin-like domain superfamily(IPR029006)
2320	con-P00761	5.93	6.66	24.24	SWISS-PROT:P00761|TRYP_PIG Trypsin - Sus scrofa (Pig).	--	24409.3	7.2	9	--	5	5	IVGGYTCAANSIPYQVSLNS;IVGGYTCAANSIPYQVSLNSG;LGEHNIDVLEGNEQFIN;LSSPATLNSR;VATVSLPR	49	49	1.1.1.801.19;1.1.1.804.20;1.1.1.807.18;1.1.1.809.2;1.1.1.812.3;12.1.1.574.21;12.1.1.577.20;12.1.1.897.31;13.1.1.798.24;13.1.1.801.24;2.1.1.677.19;2.1.1.680.17;3.1.1.757.24;3.1.1.760.29;3.1.1.822.14;3.1.1.845.9;3.1.1.848.9;3.1.1.851.10;3.1.1.854.9;3.1.1.857.7	0.319248	0.09	0.282	3.48419e-06	8.29737e-05	down	metabolic process(GO:0008152);multicellular organismal process(GO:0032501)	cellular anatomical entity(GO:0110165)	catalytic activity(GO:0003824);binding(GO:0005488)	Posttranslational modification, protein turnover, chaperones(O)	Neuroactive ligand-receptor interaction(ko04080);Pancreatic secretion(ko04972);Protein digestion and absorption(ko04974)	GO:0006508,proteolysis;GO:0007586,digestion;GO:0030574,collagen catabolic process	GO:0016021,integral component of membrane;GO:0070062,extracellular exosome;GO:0072562,blood microparticle	GO:0005515,protein binding;GO:0005509,calcium ion binding;GO:0004252,serine-type endopeptidase activity	Neuroactive ligand-receptor interaction(ko04080);Pancreatic secretion(ko04972);Protein digestion and absorption(ko04974);Influenza A(ko05164)	cysk(score:13);extr(score:12)	Serine proteases, trypsin domain(IPR001254);Peptidase S1A, chymotrypsin family(IPR001314);Peptidase S1, PA clan(IPR009003);Serine proteases, trypsin family, histidine active site(IPR018114);Serine proteases, trypsin family, serine active site(IPR033116);Peptidase S1, PA clan, chymotrypsin-like fold(IPR043504)
2354	tr|C9J3D7|C9J3D7_HUMAN	5.67	5.87	9.233	Peroxisomal carnitine O-octanoyltransferase OS=Homo sapiens OX=9606 GN=CROT PE=1 SV=1	CROT	65883	7.3	3	sp|Q9UKG9|OCTC_HUMAN	3	3	AFVFDVIHEGCLVTPPELLR;EEGLPVPELFTDPLFSK;EYLIGLDPENLALLEK	4	4	--	8.22218	8.97	1.091	0.00286741	0.0109126	up	metabolic process(GO:0008152);cellular process(GO:0009987);response to stimulus(GO:0050896);localization(GO:0051179)	cellular anatomical entity(GO:0110165)	catalytic activity(GO:0003824);binding(GO:0005488)	--	Peroxisome(ko04146)	GO:0009437,carnitine metabolic process;GO:0010243,response to organonitrogen compound;GO:0015908,fatty acid transport;GO:0042493,response to drug;GO:0006091,generation of precursor metabolites and energy;GO:0051791,medium-chain fatty acid metabolic process;GO:0015936,coenzyme A metabolic process;GO:0033540,fatty acid beta-oxidation using acyl-CoA oxidase	GO:0005782,peroxisomal matrix;GO:0005739,mitochondrion	GO:0008458,carnitine O-octanoyltransferase activity;GO:0005102,signaling receptor binding	Peroxisome(ko04146)	cyto(score:21.5);cyto_nucl(score:13.5)	Acyltransferase ChoActase/COT/CPT(IPR000542);Choline/carnitine acyltransferase domain(IPR039551);Choline/Carnitine o-acyltransferase, domain 2(IPR042231);Choline/Carnitine o-acyltransferase, domain 1(IPR042232)
2372	sp|Q9BRX2|PELO_HUMAN	5.57	5.85	8.571	Protein pelota homolog OS=Homo sapiens OX=9606 GN=PELO PE=1 SV=2	PELO	43358.8	6.3	3	--	3	3	CILVASPGFVR;EALCDPTVASR;FYEQVVQAIQR	3	3	--	2.18816	0.84	0.3839	0.000381242	0.00225001	up	metabolic process(GO:0008152);cellular process(GO:0009987);multicellular organismal process(GO:0032501);developmental process(GO:0032502);biological regulation(GO:0065007)	cellular anatomical entity(GO:0110165)	catalytic activity(GO:0003824);binding(GO:0005488)	Translation, ribosomal structure and biogenesis(J)	mRNA surveillance pathway(ko03015)	GO:0007492,endoderm development;GO:0019827,stem cell population maintenance;GO:0008283,cell population proliferation;GO:0070481,nuclear-transcribed mRNA catabolic process, non-stop decay;GO:0051276,chromosome organization;GO:0060231,mesenchymal to epithelial transition;GO:0070966,nuclear-transcribed mRNA catabolic process, no-go decay;GO:0070651,nonfunctional rRNA decay;GO:0090305,nucleic acid ph…	GO:0005737,cytoplasm;GO:0005634,nucleus	GO:0005515,protein binding;GO:0046872,metal ion binding;GO:0004519,endonuclease activity;GO:0043022,ribosome binding	mRNA surveillance pathway(ko03015)	cyto(score:12.5);cyto_nucl(score:17.5);nucl(score:19.5)	Translation release factor pelota(IPR004405);eRF1 domain 1/Pelota-like(IPR005140);eRF1 domain 2(IPR005141);eRF1 domain 3(IPR005142);50S ribosomal protein L30e-like(IPR029064);Pelota/DOM34, N-terminal domain(IPR038069);eRF1, domain 2 superfamily(IPR042226)
2407	sp|Q66K14|TBC9B_HUMAN	5.38	5.77	3.2	TBC1 domain family member 9B OS=Homo sapiens OX=9606 GN=TBC1D9B PE=1 SV=3	TBC1D9B	140523	4.9	3	--	3	3	ANPFFVLQR;ELFASLTPWACGSHTPLLAGR;YSLATEEIER	3	3	--	2.07985	0.86	0.4135	0.00292472	0.0110777	up	cellular process(GO:0009987);regulation of catalytic activity(GO:0050790);localization(GO:0051179);biological regulation(GO:0065007)	cellular anatomical entity(GO:0110165)	binding(GO:0005488);molecular function regulator(GO:0098772)	--	--	GO:0031338,regulation of vesicle fusion;GO:0090630,activation of GTPase activity;GO:0006886,intracellular protein transport;GO:1902017,regulation of cilium assembly	GO:0005622,intracellular anatomical structure;GO:0016021,integral component of membrane;GO:0012505,endomembrane system	GO:0005509,calcium ion binding;GO:0005096,GTPase activator activity;GO:0031267,small GTPase binding	--	cyto(score:8.5)	Rab-GTPase-TBC domain(IPR000195);EF-hand domain(IPR002048);GRAM domain(IPR004182);EF-hand domain pair(IPR011992);PH-like domain superfamily(IPR011993);Rab-GTPase-TBC domain superfamily(IPR035969);TCB1D9/TCB1D9B, PH-GRAM domain 1(IPR036014);TCB1D9/TCB1D9B, PH-GRAM domain 2(IPR036017)
2423	sp|P61812|TGFB2_HUMAN	5.26	5.75	6.522	Transforming growth factor beta-2 proprotein OS=Homo sapiens OX=9606 GN=TGFB2 PE=1 SV=1	TGFB2	47747.3	8.6	3	--	3	3	ALDAAYCFR;IELYQILK;IEQLSNMIVK	4	4	--	0.40998	0.24	0.5854	0.000294879	0.00186583	down	immune system process(GO:0002376);metabolic process(GO:0008152);cellular process(GO:0009987);reproductive process(GO:0022414);biological adhesion(GO:0022610);signaling(GO:0023052);multicellular organismal process(GO:0032501);developmental process(GO:0032502);locomotion(GO:0040011);rhythmic process(GO:0048511);regulation of catalytic activity(GO:0050790);response to stimulus(GO:0050896);regulation…	cellular anatomical entity(GO:0110165)	binding(GO:0005488);molecular function regulator(GO:0098772)	--	Cytokine-cytokine receptor interaction(ko04060);TGF-beta signaling pathway(ko04350);Hippo signaling pathway(ko04390);AGE-RAGE signaling pathway in diabetic complications(ko04933);Leishmaniasis(ko05140);Chagas disease(ko05142);Malaria(ko05144);Amoebiasis(ko05146);Tuberculosis(ko05152);Human T-cell leukemia virus 1 infection(ko05166);Pathways in cancer(ko05200);Proteoglycans in cancer(ko05205);Micr…	GO:0009314,response to radiation;GO:0030878,thyroid gland development;GO:0003148,outflow tract septum morphogenesis;GO:0008284,positive regulation of cell population proliferation;GO:0009409,response to cold;GO:0042704,uterine wall breakdown;GO:0033630,positive regulation of cell adhesion mediated by integrin;GO:0043525,positive regulation of neuron apoptotic process;GO:0010243,response to organo…	GO:0009986,cell surface;GO:0030424,axon;GO:0005768,endosome;GO:0005615,extracellular space;GO:0005604,basement membrane;GO:0043025,neuronal cell body;GO:0031093,platelet alpha granule lumen;GO:0005802,trans-Golgi network	GO:0047485,protein N-terminus binding;GO:0042803,protein homodimerization activity;GO:0001540,amyloid-beta binding;GO:0008083,growth factor activity;GO:0034714,type III transforming growth factor beta receptor binding;GO:0005125,cytokine activity;GO:0005114,type II transforming growth factor beta receptor binding;GO:0046982,protein heterodimerization activity	MAPK signaling pathway(ko04010);Cytokine-cytokine receptor interaction(ko04060);FoxO signaling pathway(ko04068);Cell cycle(ko04110);Cellular senescence(ko04218);TGF-beta signaling pathway(ko04350);Osteoclast differentiation(ko04380);Hippo signaling pathway(ko04390);AGE-RAGE signaling pathway in diabetic complications(ko04933);Leishmaniasis(ko05140);Chagas disease(ko05142);Malaria(ko05144);Toxopla…	extr(score:30)	TGF-beta, propeptide(IPR001111);Transforming growth factor-beta, C-terminal(IPR001839);Transforming growth factor beta-2 proprotein(IPR003940);Transforming growth factor-beta-related(IPR015615);Transforming growth factor-beta(IPR016319);Transforming growth factor beta, conserved site(IPR017948);Cystine-knot cytokine(IPR029034)
2452	sp|Q9H7B2|RPF2_HUMAN	5.09	5.32	8.497	Ribosome production factor 2 homolog OS=Homo sapiens OX=9606 GN=RPF2 PE=1 SV=2	RPF2	35582.6	10.7	3	--	3	3	KPYGVLYK;SLLIDFFR;THLASDDLYK	7	7	--	2.70079	0.91	0.3369	1.78948e-05	0.00026555	up	metabolic process(GO:0008152);cellular process(GO:0009987)	cellular anatomical entity(GO:0110165)	binding(GO:0005488)	--	--	GO:0000027,ribosomal large subunit assembly;GO:0000463,maturation of LSU-rRNA from tricistronic rRNA transcript (SSU-rRNA, 5.8S rRNA, LSU-rRNA)	GO:0005730,nucleolus	GO:0003723,RNA binding;GO:0019843,rRNA binding	--	cyto(score:11.5);cyto_nucl(score:16.5);nucl(score:18.5)	Brix domain(IPR007109);Ribosome biogenesis protein Rpf2(IPR039770)
2473	tr|B7Z683|B7Z683_HUMAN	4.99	9.93	6.396	Active breakpoint cluster region-related protein OS=Homo sapiens OX=9606 GN=ABR PE=1 SV=1	ABR	73516.2	7.8	5	--	5	4	ELPEPLLTDR;GIEEVGIYR;ILLIIR;ISQNFLSSINEDIDPR	7	4	--	2.81862	1.73	0.6137	0.00572343	0.0186881	up	cellular process(GO:0009987);multicellular organismal process(GO:0032501);developmental process(GO:0032502);regulation of catalytic activity(GO:0050790);response to stimulus(GO:0050896);biological regulation(GO:0065007)	cellular anatomical entity(GO:0110165)	molecular function regulator(GO:0098772)	--	--	GO:0050766,positive regulation of phagocytosis;GO:0043547,positive regulation of GTPase activity;GO:0007420,brain development;GO:0060313,negative regulation of blood vessel remodeling;GO:0035023,regulation of Rho protein signal transduction;GO:0002692,negative regulation of cellular extravasation;GO:0043314,negative regulation of neutrophil degranulation;GO:0032496,response to lipopolysaccharide;…	GO:0005886,plasma membrane;GO:0005829,cytosol	GO:0005085,guanyl-nucleotide exchange factor activity;GO:0005096,GTPase activator activity	--	extr(score:11)	C2 domain(IPR000008);Rho GTPase-activating protein domain(IPR000198);Dbl homology (DH) domain(IPR000219);Pleckstrin homology domain(IPR001849);Rho GTPase activation protein(IPR008936);C2 domain superfamily(IPR035892);Dbl homology (DH) domain superfamily(IPR035899);Abr/Bcr(IPR037769);Active breakpoint cluster region-related protein, PH domain(IPR037865)
2494	sp|Q9NXR7|BABA2_HUMAN	4.91	5.03	10.18	BRISC and BRCA1-A complex member 2 OS=Homo sapiens OX=9606 GN=BABAM2 PE=1 SV=2	BABAM2	43551.3	5.6	3	--	3	3	LHIPYAGETLK;LPVDFSNIPTYLLK;SGCTSLTPGPNCDR	3	3	--	4.88706	5.15	1.0538	0.0179269	0.0447267	up	metabolic process(GO:0008152);cellular process(GO:0009987);response to stimulus(GO:0050896);biological regulation(GO:0065007)	protein-containing complex(GO:0032991);cellular anatomical entity(GO:0110165)	binding(GO:0005488)	--	Homologous recombination(ko03440)	GO:0031572,G2 DNA damage checkpoint;GO:0010212,response to ionizing radiation;GO:0016569,covalent chromatin modification;GO:0006915,apoptotic process;GO:0007165,signal transduction;GO:0070536,protein K63-linked deubiquitination;GO:0006303,double-strand break repair via nonhomologous end joining;GO:0000278,mitotic cell cycle;GO:0051301,cell division;GO:0045739,positive regulation of DNA repair	GO:0005737,cytoplasm;GO:0000152,nuclear ubiquitin ligase complex;GO:0005654,nucleoplasm;GO:0070552,BRISC complex;GO:0070531,BRCA1-A complex	GO:0031593,polyubiquitin modification-dependent protein binding;GO:0005164,tumor necrosis factor receptor binding;GO:0000268,peroxisome targeting sequence binding	Homologous recombination(ko03440)	mito(score:14.5);mito_pero(score:10)	BRCA1-A complex subunit BRE(IPR010358)
2503	tr|F2Z2U4|F2Z2U4_HUMAN	4.86	5.07	2.105	Transformation/transcription domain-associated protein OS=Homo sapiens OX=9606 GN=TRRAP PE=1 SV=3	TRRAP	436135	8.3	6	tr|H0Y4W2|H0Y4W2_HUMAN	6	6	IAALNALAACNYLPQSR;LHNLAQFEGGESK;LLLNLVDCIR;LVEDNPSSLSLVEIYK;SLTLNVVNR;VNTLVAAANSLDNLCR	8	8	--	0.367903	0.2	0.5436	0.000146052	0.00113226	down	metabolic process(GO:0008152);cellular process(GO:0009987);response to stimulus(GO:0050896);biological regulation(GO:0065007)	protein-containing complex(GO:0032991);cellular anatomical entity(GO:0110165)	catalytic activity(GO:0003824);binding(GO:0005488);molecular function regulator(GO:0098772);transcription regulator activity(GO:0140110)	--	Human T-cell leukemia virus 1 infection(ko05166)	GO:0006355,regulation of transcription, DNA-templated;GO:0006281,DNA repair;GO:0043967,histone H4 acetylation;GO:1904837,beta-catenin-TCF complex assembly;GO:0043968,histone H2A acetylation;GO:0016310,phosphorylation;GO:0016578,histone deubiquitination	GO:0005794,Golgi apparatus;GO:0030914,STAGA complex;GO:0000812,Swr1 complex;GO:0035267,NuA4 histone acetyltransferase complex;GO:0033276,transcription factor TFTC complex;GO:0000125,PCAF complex	GO:0003712,transcription coregulator activity;GO:0005515,protein binding;GO:0016301,kinase activity	Human T-cell leukemia virus 1 infection(ko05166)	plas(score:23)	Phosphatidylinositol 3-/4-kinase, catalytic domain(IPR000403);PIK-related kinase, FAT(IPR003151);FATC domain(IPR003152);Protein kinase-like domain superfamily(IPR011009);PIK-related kinase(IPR014009);Armadillo-type fold(IPR016024);Transcription-associated protein 1(IPR033317)
2510	sp|Q96FN4|CPNE2_HUMAN	4.81	9.41	10.77	Copine-2 OS=Homo sapiens OX=9606 GN=CPNE2 PE=1 SV=3	CPNE2	61189.3	5.9	5	--	5	4	AVLAELPQQVVQYFK;FYGPTNFSPIVNHVAR;GLITIAAQELSDNR;IIILR	12	3	--	0.393317	0.27	0.6865	0.00120423	0.00560024	down	cellular process(GO:0009987);response to stimulus(GO:0050896)	cellular anatomical entity(GO:0110165)	binding(GO:0005488)	--	--	GO:0071277,cellular response to calcium ion	GO:0070062,extracellular exosome;GO:0045334,clathrin-coated endocytic vesicle;GO:0005886,plasma membrane;GO:0005634,nucleus	GO:0005515,protein binding	--	cyto(score:14.5)	C2 domain(IPR000008);von Willebrand factor, type A(IPR002035);Copine(IPR010734);C2 domain superfamily(IPR035892);von Willebrand factor A-like domain superfamily(IPR036465);Copine, C2B domain(IPR037768)
2528	sp|Q7L5D6|GET4_HUMAN	4.72	4.78	9.786	Golgi to ER traffic protein 4 homolog OS=Homo sapiens OX=9606 GN=GET4 PE=1 SV=1	GET4	36503.9	5.1	4	--	3	3	AEVEVADELLENLAK;IGQLFFGVPPK;VTFVSR	6	6	--	2.70915	1.91	0.7051	0.00893228	0.0261588	up	cellular process(GO:0009987);localization(GO:0051179);biological regulation(GO:0065007)	protein-containing complex(GO:0032991)	binding(GO:0005488)	--	--	GO:0051220,cytoplasmic sequestering of protein;GO:0071816,tail-anchored membrane protein insertion into ER membrane;GO:0006810,transport;GO:1904378,maintenance of unfolded protein involved in ERAD pathway	GO:0071818,BAT3 complex	GO:0051087,chaperone binding	--	--	Golgi to ER traffic protein 4(IPR007317);Tetratricopeptide-like helical domain superfamily(IPR011990)
2530	sp|Q9UK41|VPS28_HUMAN	4.71	4.79	11.31	Vacuolar protein sorting-associated protein 28 homolog OS=Homo sapiens OX=9606 GN=VPS28 PE=1 SV=1	VPS28	25424.9	5.2	2	--	2	2	AMDEIQPDLR;QVQGSEISSIDEFCR	2	2	--	2.85329	1.95	0.6835	0.00432352	0.014913	up	metabolic process(GO:0008152);cellular process(GO:0009987);biological process involved in interspecies interaction between organisms(GO:0044419);localization(GO:0051179);multi-organism process(GO:0051704);biological regulation(GO:0065007)	protein-containing complex(GO:0032991);cellular anatomical entity(GO:0110165)	binding(GO:0005488)	--	Endocytosis(ko04144)	GO:0036258,multivesicular body assembly;GO:0031397,negative regulation of protein ubiquitination;GO:0043328,protein transport to vacuole involved in ubiquitin-dependent protein catabolic process via the multivesicular body sorting pathway;GO:0045732,positive regulation of protein catabolic process;GO:0075733,intracellular transport of virus;GO:0006914,autophagy;GO:2000397,positive regulation of u…	GO:0070062,extracellular exosome;GO:0005769,early endosome;GO:0005886,plasma membrane;GO:0005829,cytosol;GO:0000813,ESCRT I complex;GO:0031902,late endosome membrane	GO:0043130,ubiquitin binding;GO:0044877,protein-containing complex binding	Endocytosis(ko04144)	cyto(score:19.5);cyto_nucl(score:11)	Vacuolar protein sorting-associated Vps28(IPR007143);Vacuolar protein sorting-associated, VPS28, N-terminal(IPR017898);Vacuolar protein sorting-associated, VPS28, C-terminal(IPR017899);ESCRT assembly domain(IPR037202);VPS28, C-terminal domain superfamily(IPR037206);VPS28, N-terminal domain superfamily(IPR038358)
2553	tr|E7ES08|E7ES08_HUMAN	4.61	5.4	13.3	High mobility group protein B3 (Fragment) OS=Homo sapiens OX=9606 GN=HMGB3 PE=1 SV=1	HMGB3	21444.5	10.2	3	tr|E7EQU1|E7EQU1_HUMAN;sp|O15347|HMGB3_HUMAN	3	2	MSAYAFFVQTCR;STNPGISIGDVAK	7	5	--	11.1071	5.18	0.4662	2.71358e-06	7.14696e-05	up	immune system process(GO:0002376);metabolic process(GO:0008152);cellular process(GO:0009987);biological process involved in interspecies interaction between organisms(GO:0044419);response to stimulus(GO:0050896);biological regulation(GO:0065007)	cellular anatomical entity(GO:0110165)	binding(GO:0005488)	--	--	GO:0006355,regulation of transcription, DNA-templated;GO:0006310,DNA recombination;GO:0045638,negative regulation of myeloid cell differentiation;GO:0032392,DNA geometric change;GO:0045087,innate immune response;GO:0045578,negative regulation of B cell differentiation	GO:0005634,nucleus;GO:0005694,chromosome;GO:0005737,cytoplasm	GO:0008301,DNA binding, bending;GO:0003690,double-stranded DNA binding;GO:0000400,four-way junction DNA binding;GO:0003723,RNA binding;GO:0005515,protein binding	--	nucl(score:32)	High mobility group box domain(IPR009071);HMG box A DNA-binding domain, conserved site(IPR017967);High mobility group protein HMGB3(IPR031077);High mobility group box domain superfamily(IPR036910)
2559	sp|Q7Z4H3|HDDC2_HUMAN	4.58	4.58	18.14	5'-deoxynucleotidase HDDC2 OS=Homo sapiens OX=9606 GN=HDDC2 PE=1 SV=1	HDDC2	23390.3	5.2	3	--	3	3	FNHPEIVQLVSELEAER;SLLQFLR;STNIAAAASEPHS	4	4	--	2.35524	1.04	0.4416	0.000654661	0.00346222	up	--	cellular anatomical entity(GO:0110165)	binding(GO:0005488)	Nucleotide transport and metabolism(F);General function prediction only(R)	--	--	GO:0005739,mitochondrion;GO:0070062,extracellular exosome	GO:0005515,protein binding	--	mito(score:29.5);mito_pero(score:16)	HD/PDEase domain(IPR003607);HD domain(IPR006674);5'-deoxynucleotidase YfbR/HDDC2(IPR039356)
2561	sp|Q8TD19|NEK9_HUMAN	4.56	6.35	4.392	Serine/threonine-protein kinase Nek9 OS=Homo sapiens OX=9606 GN=NEK9 PE=1 SV=2	NEK9	107168	5.5	4	--	4	3	AGGGAAEQEELHYIPIR;LGINLLGGPLGGK;LLTFGCNK	5	4	--	2.16827	1.32	0.6089	0.0162949	0.0417289	up	metabolic process(GO:0008152);cellular process(GO:0009987)	cellular anatomical entity(GO:0110165)	catalytic activity(GO:0003824);binding(GO:0005488)	Cell cycle control, cell division, chromosome partitioning(D);Cell wall/membrane/envelope biogenesis(M);Signal transduction mechanisms(T);Intracellular trafficking, secretion, and vesicular transport(U);Cytoskeleton(Z)	--	GO:0007017,microtubule-based process;GO:0006468,protein phosphorylation;GO:0007059,chromosome segregation;GO:0000278,mitotic cell cycle;GO:0007077,mitotic nuclear envelope disassembly;GO:0051301,cell division	GO:0005634,nucleus;GO:0005829,cytosol;GO:0005813,centrosome	GO:0004674,protein serine/threonine kinase activity;GO:0046872,metal ion binding;GO:0019901,protein kinase binding;GO:0005524,ATP binding	--	cyto(score:9.5)	Regulator of chromosome condensation, RCC1(IPR000408);Protein kinase domain(IPR000719);Serine/threonine-protein kinase, active site(IPR008271);Regulator of chromosome condensation 1/beta-lactamase-inhibitor protein II(IPR009091);Protein kinase-like domain superfamily(IPR011009);Serine/threonine-protein kinase Nek9, catalytic domain(IPR042767)
2634	sp|Q07812|BAX_HUMAN	4.27	4.42	19.27	Apoptosis regulator BAX OS=Homo sapiens OX=9606 GN=BAX PE=1 SV=1	BAX	21184.2	4.8	3	--	3	3	IGDELDSNMELQR;MIAAVDTDSPR;TGALLLQGFIQDR	8	8	--	2.01906	1.1	0.5448	0.0152917	0.0397036	up	immune system process(GO:0002376);metabolic process(GO:0008152);cellular process(GO:0009987);reproductive process(GO:0022414);multicellular organismal process(GO:0032501);developmental process(GO:0032502);locomotion(GO:0040011);biological process involved in interspecies interaction between organisms(GO:0044419);regulation of catalytic activity(GO:0050790);response to stimulus(GO:0050896);regulat…	protein-containing complex(GO:0032991);cellular anatomical entity(GO:0110165)	transporter activity(GO:0005215);binding(GO:0005488)	--	EGFR tyrosine kinase inhibitor resistance(ko01521);Platinum drug resistance(ko01524);Longevity regulating pathway(ko04211);Necroptosis(ko04217);Neurotrophin signaling pathway(ko04722);Non-alcoholic fatty liver disease(ko04932);Parkinson disease(ko05012);Amyotrophic lateral sclerosis(ko05014);Huntington disease(ko05016);Prion disease(ko05020);Pathways of neurodegeneration - multiple diseases(ko050…	GO:0002352,B cell negative selection;GO:0002358,B cell homeostatic proliferation;GO:0034349,glial cell apoptotic process;GO:0006977,DNA damage response, signal transduction by p53 class mediator resulting in cell cycle arrest;GO:0001974,blood vessel remodeling;GO:0070584,mitochondrion morphogenesis;GO:0051260,protein homooligomerization;GO:0002262,myeloid cell homeostasis;GO:0051412,response to c…	GO:0005757,mitochondrial permeability transition pore complex;GO:0048471,perinuclear region of cytoplasm;GO:0070062,extracellular exosome;GO:0005789,endoplasmic reticulum membrane;GO:0005829,cytosol;GO:0005635,nuclear envelope;GO:0097144,BAX complex;GO:0005741,mitochondrial outer membrane	GO:0030544,Hsp70 protein binding;GO:0046982,protein heterodimerization activity;GO:0015267,channel activity;GO:0051434,BH3 domain binding;GO:0044877,protein-containing complex binding;GO:0051087,chaperone binding;GO:0008289,lipid binding;GO:0042803,protein homodimerization activity	EGFR tyrosine kinase inhibitor resistance(ko01521);Endocrine resistance(ko01522);Platinum drug resistance(ko01524);Sphingolipid signaling pathway(ko04071);p53 signaling pathway(ko04115);Protein processing in endoplasmic reticulum(ko04141);Apoptosis(ko04210);Longevity regulating pathway(ko04211);Apoptosis - multiple species(ko04215);Necroptosis(ko04217);Neurotrophin signaling pathway(ko04722);Non-…	--	Bcl2-like(IPR002475);Apoptosis regulator, Bcl-2, BH1 motif, conserved site(IPR020717);Apoptosis regulator, Bcl-2, BH2 motif, conserved site(IPR020726);Apoptosis regulator, Bcl-2, BH3 motif, conserved site(IPR020728);Blc2 family(IPR026298);Apoptosis regulator BAX(IPR026304);Blc2-like superfamily(IPR036834)
2670	con-P00978	4.18	4.39	6.534	SWISS-PROT:P00978 (Bos taurus) AMBP protein precursor	--	39234.5	7.7	2	--	2	2	ESLLEEFR;TVEACNLPIVQGPCR	4	4	--	0.452354	0.18	0.3979	0.000357722	0.00215229	down	metabolic process(GO:0008152);cellular process(GO:0009987);reproductive process(GO:0022414);biological adhesion(GO:0022610);multicellular organismal process(GO:0032501);biological process involved in interspecies interaction between organisms(GO:0044419);regulation of catalytic activity(GO:0050790);localization(GO:0051179);multi-organism process(GO:0051704);biological regulation(GO:0065007)	cellular anatomical entity(GO:0110165)	binding(GO:0005488);molecular function regulator(GO:0098772)	--	--	GO:0030163,protein catabolic process;GO:0050777,negative regulation of immune response;GO:0051604,protein maturation;GO:0042167,heme catabolic process;GO:0007155,cell adhesion;GO:0016032,viral process;GO:0007565,female pregnancy;GO:0010951,negative regulation of endopeptidase activity;GO:0046329,negative regulation of JNK cascade;GO:0018298,protein-chromophore linkage;GO:0006898,receptor-mediated…	GO:0009986,cell surface;GO:0072562,blood microparticle;GO:0043231,intracellular membrane-bounded organelle;GO:0005886,plasma membrane;GO:0070062,extracellular exosome	GO:0019862,IgA binding;GO:0046904,calcium oxalate binding;GO:0004867,serine-type endopeptidase inhibitor activity;GO:0019855,calcium channel inhibitor activity;GO:0042803,protein homodimerization activity;GO:0036094,small molecule binding;GO:0020037,heme binding	--	extr(score:31)	Lipocalin/cytosolic fatty-acid binding domain(IPR000566);Pancreatic trypsin inhibitor Kunitz domain(IPR002223);Alpha-1-microglobulin(IPR002968);Calycin(IPR012674);Proteinase inhibitor I2, Kunitz, conserved site(IPR020901);Lipocalin family conserved site(IPR022272);Protein AMBP(IPR029856);Pancreatic trypsin inhibitor Kunitz domain superfamily(IPR036880)
2688	tr|D6RFH4|D6RFH4_HUMAN	4.13	4.6	15.56	Cytochrome b5 type B OS=Homo sapiens OX=9606 GN=CYB5B PE=1 SV=2	CYB5B	15208.1	6.1	2	--	2	2	ELWLVIHGR;GQEVETSVTYYR	11	11	--	0.397648	0.08	0.2012	1.2054e-06	3.99802e-05	down	metabolic process(GO:0008152);regulation of catalytic activity(GO:0050790);biological regulation(GO:0065007)	cellular anatomical entity(GO:0110165)	catalytic activity(GO:0003824);binding(GO:0005488);molecular function regulator(GO:0098772)	Energy production and conversion(C);Lipid transport and metabolism(I)	--	GO:0055114,oxidation-reduction process;GO:0043085,positive regulation of catalytic activity	GO:0005741,mitochondrial outer membrane;GO:0005743,mitochondrial inner membrane;GO:0016021,integral component of membrane	GO:0045153,electron transporter, transferring electrons within CoQH2-cytochrome c reductase complex activity;GO:0046872,metal ion binding;GO:0008047,enzyme activator activity;GO:0020037,heme binding	--	cyto(score:18);cyto_nucl(score:15)	Cytochrome b5-like heme/steroid binding domain(IPR001199);Cytochrome b5, heme-binding site(IPR018506);Cytochrome b5-like heme/steroid binding domain superfamily(IPR036400)
2709	sp|P62942|FKB1A_HUMAN	4.09	4.21	25	Peptidyl-prolyl cis-trans isomerase FKBP1A OS=Homo sapiens OX=9606 GN=FKBP1A PE=1 SV=2	FKBP1A	11950.7	8.5	4	--	2	2	GVQVETISPGDGR;GWEEGVAQMSVGQR	14	14	--	2.04519	0.86	0.4205	0.00148721	0.00662332	up	immune system process(GO:0002376);metabolic process(GO:0008152);cellular process(GO:0009987);regulation of transporter activity(GO:0032409);multicellular organismal process(GO:0032501);developmental process(GO:0032502);regulation of catalytic activity(GO:0050790);response to stimulus(GO:0050896);regulation of binding(GO:0051098);biological regulation(GO:0065007)	cellular anatomical entity(GO:0110165)	catalytic activity(GO:0003824);binding(GO:0005488);molecular function regulator(GO:0098772)	Posttranslational modification, protein turnover, chaperones(O)	--	GO:0043123,positive regulation of I-kappaB kinase/NF-kappaB signaling;GO:0060347,heart trabecula formation;GO:0031000,response to caffeine;GO:0042026,protein refolding;GO:0022417,protein maturation by protein folding;GO:1990000,amyloid fibril formation;GO:0032925,regulation of activin receptor signaling pathway;GO:0006936,muscle contraction;GO:0032092,positive regulation of protein binding;GO:001…	GO:0070062,extracellular exosome;GO:0016021,integral component of membrane;GO:0043679,axon terminus;GO:0005829,cytosol;GO:0033017,sarcoplasmic reticulum membrane;GO:0030018,Z disc;GO:0031012,extracellular matrix;GO:0014802,terminal cisterna	GO:0030544,Hsp70 protein binding;GO:0048185,activin binding;GO:0019899,enzyme binding;GO:0005528,FK506 binding;GO:0042803,protein homodimerization activity;GO:0019855,calcium channel inhibitor activity;GO:0046332,SMAD binding;GO:0044325,ion channel binding;GO:0034713,type I transforming growth factor beta receptor binding;GO:0003755,peptidyl-prolyl cis-trans isomerase activity	--	cyto(score:23.5);cyto_nucl(score:13)	FKBP-type peptidyl-prolyl cis-trans isomerase domain(IPR001179)
2732	sp|Q92974|ARHG2_HUMAN	4.06	6.07	4.158	Rho guanine nucleotide exchange factor 2 OS=Homo sapiens OX=9606 GN=ARHGEF2 PE=1 SV=4	ARHGEF2	111541	7.3	4	--	4	4	ALVELLR;FLSQLLER;FQQFIR;YIFPTLDKPSVVSLQNLIVR	5	5	--	3.92564	2.69	0.6852	0.00563234	0.0184512	up	immune system process(GO:0002376);cellular process(GO:0009987);developmental process(GO:0032502);biological process involved in interspecies interaction between organisms(GO:0044419);regulation of catalytic activity(GO:0050790);response to stimulus(GO:0050896);localization(GO:0051179);biological regulation(GO:0065007)	protein-containing complex(GO:0032991);cellular anatomical entity(GO:0110165)	binding(GO:0005488);molecular function regulator(GO:0098772)	--	Pathogenic Escherichia coli infection(ko05130);Shigellosis(ko05131);Fluid shear stress and atherosclerosis(ko05418)	GO:0035023,regulation of Rho protein signal transduction;GO:0042127,regulation of cell population proliferation;GO:0007026,negative regulation of microtubule depolymerization;GO:1902042,negative regulation of extrinsic apoptotic signaling pathway via death domain receptors;GO:0000902,cell morphogenesis;GO:0043065,positive regulation of apoptotic process;GO:0045944,positive regulation of transcrip…	GO:0005874,microtubule;GO:0032587,ruffle membrane;GO:0043025,neuronal cell body;GO:0005925,focal adhesion;GO:0005829,cytosol;GO:0005923,bicellular tight junction;GO:0005819,spindle;GO:0043198,dendritic shaft;GO:0005794,Golgi apparatus;GO:0032991,protein-containing complex;GO:0031410,cytoplasmic vesicle	GO:0005085,guanyl-nucleotide exchange factor activity;GO:0008134,transcription factor binding;GO:0008017,microtubule binding;GO:0008270,zinc ion binding;GO:0031267,small GTPase binding	Tight junction(ko04530);Pathogenic Escherichia coli infection(ko05130);Shigellosis(ko05131);Fluid shear stress and atherosclerosis(ko05418)	cyto_nucl(score:16);nucl(score:25.5)	Dbl homology (DH) domain(IPR000219);Pleckstrin homology domain(IPR001849);Protein kinase C-like, phorbol ester/diacylglycerol-binding domain(IPR002219);PH-like domain superfamily(IPR011993);Dbl homology (DH) domain superfamily(IPR035899);ARHGEF2, PH domain(IPR037806);ARHGEF1-like, PH domain(IPR041020)
2739	sp|P35251|RFC1_HUMAN	4.05	5.52	2.439	Replication factor C subunit 1 OS=Homo sapiens OX=9606 GN=RFC1 PE=1 SV=4	RFC1	128254	10	3	--	3	2	GGIQELIGLIK;IIDEDGLLNLIR	4	3	--	2.30616	1.13	0.49	0.00214986	0.00880268	up	metabolic process(GO:0008152);cellular process(GO:0009987);reproductive process(GO:0022414);multicellular organismal process(GO:0032501);regulation of catalytic activity(GO:0050790);response to stimulus(GO:0050896);localization(GO:0051179);multi-organism process(GO:0051704);biological regulation(GO:0065007)	protein-containing complex(GO:0032991);cellular anatomical entity(GO:0110165)	catalytic activity(GO:0003824);transporter activity(GO:0005215);binding(GO:0005488);molecular function regulator(GO:0098772)	Replication, recombination and repair(L)	DNA replication(ko03030);Nucleotide excision repair(ko03420);Mismatch repair(ko03430)	GO:0043085,positive regulation of catalytic activity;GO:0045893,positive regulation of transcription, DNA-templated;GO:0042276,error-prone translesion synthesis;GO:0006297,nucleotide-excision repair, DNA gap filling;GO:0006261,DNA-dependent DNA replication;GO:0006283,transcription-coupled nucleotide-excision repair;GO:0007565,female pregnancy;GO:0000722,telomere maintenance via recombination;GO:0…	GO:0005663,DNA replication factor C complex;GO:0016323,basolateral plasma membrane;GO:0005737,cytoplasm;GO:0031526,brush border membrane;GO:0070062,extracellular exosome;GO:0005887,integral component of plasma membrane;GO:0005730,nucleolus;GO:0005654,nucleoplasm;GO:0016324,apical plasma membrane	GO:0008517,folic acid transmembrane transporter activity;GO:0005542,folic acid binding;GO:0008047,enzyme activator activity;GO:0015350,methotrexate transmembrane transporter activity;GO:0019904,protein domain specific binding;GO:0005524,ATP binding;GO:0008518,folate:anion antiporter activity;GO:0043565,sequence-specific DNA binding;GO:0003689,DNA clamp loader activity;GO:0003690,double-stranded D…	DNA replication(ko03030);Nucleotide excision repair(ko03420);Mismatch repair(ko03430)	cyto_nucl(score:16);nucl(score:27)	BRCT domain(IPR001357);AAA+ ATPase domain(IPR003593);ATPase, AAA-type, core(IPR003959);DNA polymerase III, clamp loader complex, gamma/delta/delta subunit, C-terminal(IPR008921);Replication factor C subunit 1(IPR012178);DNA replication factor RFC1, C-terminal(IPR013725);P-loop containing nucleoside triphosphate hydrolase(IPR027417);BRCT domain superfamily(IPR036420)
2768	sp|P17096|HMGA1_HUMAN	4.04	4.04	23.36	High mobility group protein HMG-I/HMG-Y OS=Homo sapiens OX=9606 GN=HMGA1 PE=1 SV=3	HMGA1	11676	11.1	2	--	2	2	EPSEVPTPK;KQPPVSPGTALVGSQK	7	7	--	2.43794	0.48	0.1969	1.387e-06	4.30946e-05	up	metabolic process(GO:0008152);cellular process(GO:0009987);reproductive process(GO:0022414);developmental process(GO:0032502);biological process involved in interspecies interaction between organisms(GO:0044419);response to stimulus(GO:0050896);localization(GO:0051179);biological regulation(GO:0065007)	protein-containing complex(GO:0032991);cellular anatomical entity(GO:0110165)	catalytic activity(GO:0003824);binding(GO:0005488);molecular function regulator(GO:0098772);transcription regulator activity(GO:0140110)	--	--	GO:0009615,response to virus;GO:0075713,establishment of integrated proviral latency;GO:0006337,nucleosome disassembly;GO:0006268,DNA unwinding involved in DNA replication;GO:2000774,positive regulation of cellular senescence;GO:0006284,base-excision repair;GO:0031936,negative regulation of chromatin silencing;GO:0045944,positive regulation of transcription by RNA polymerase II;GO:0090402,oncogen…	GO:0035985,senescence-associated heterochromatin focus;GO:0005829,cytosol;GO:0005925,focal adhesion;GO:0016020,membrane;GO:0005654,nucleoplasm;GO:0090575,RNA polymerase II transcription regulator complex	GO:0042975,peroxisome proliferator activated receptor binding;GO:0003906,DNA-(apurinic or apyrimidinic site) endonuclease activity;GO:0046965,retinoid X receptor binding;GO:0030374,nuclear receptor coactivator activity;GO:0003682,chromatin binding;GO:0003680,minor groove of adenine-thymine-rich DNA binding;GO:0019899,enzyme binding;GO:0001228,DNA-binding transcription activator activity, RNA poly…	--	nucl(score:32)	High mobility group protein HMGA(IPR000116);HMG-I/HMG-Y, DNA-binding, conserved site(IPR000637);AT hook, DNA-binding motif(IPR017956);High mobility group protein HMG-I/HMG-Y, chordates(IPR031079)
2780	sp|P61956|SUMO2_HUMAN	4.03	4.09	23.16	Small ubiquitin-related modifier 2 OS=Homo sapiens OX=9606 GN=SUMO2 PE=1 SV=3	SUMO2	10871.2	5.2	4	--	2	2	TENNDHINLK;VAGQDGSVVQFK	10	10	--	2.87415	1.74	0.6054	0.00281331	0.0107686	up	metabolic process(GO:0008152);cellular process(GO:0009987);response to stimulus(GO:0050896);localization(GO:0051179);biological regulation(GO:0065007)	cellular anatomical entity(GO:0110165)	catalytic activity(GO:0003824);binding(GO:0005488);protein tag(GO:0031386)	--	RNA transport(ko03013);Fluid shear stress and atherosclerosis(ko05418)	GO:0034613,cellular protein localization;GO:0045944,positive regulation of transcription by RNA polymerase II;GO:0045892,negative regulation of transcription, DNA-templated;GO:0070911,global genome nucleotide-excision repair;GO:0032436,positive regulation of proteasomal ubiquitin-dependent protein catabolic process;GO:0033235,positive regulation of protein sumoylation	GO:0016605,PML body	GO:0046965,retinoid X receptor binding;GO:0031386,protein tag;GO:0031625,ubiquitin protein ligase binding;GO:0019789,SUMO transferase activity;GO:0003723,RNA binding	RNA transport(ko03013);Fluid shear stress and atherosclerosis(ko05418)	cyto(score:23.5);cyto_nucl(score:13.5)	Ubiquitin-like domain(IPR000626);Rad60/SUMO-like domain(IPR022617);Ubiquitin-like domain superfamily(IPR029071)
2800	tr|A0A3B3ITT5|A0A3B3ITT5_HUMAN	4.02	4.04	13.77	60S ribosomal protein L29 OS=Homo sapiens OX=9606 GN=RPL29 PE=1 SV=1	RPL29	18511.8	12.1	5	--	2	2	AQAAAPASVPAQAPK;LAYIAHPK	19	19	--	2.71453	1.35	0.4972	0.000572168	0.00313	up	metabolic process(GO:0008152);cellular process(GO:0009987);reproductive process(GO:0022414);biological process involved in interspecies interaction between organisms(GO:0044419);localization(GO:0051179);biological regulation(GO:0065007)	protein-containing complex(GO:0032991);cellular anatomical entity(GO:0110165)	structural molecule activity(GO:0005198);binding(GO:0005488)	--	Ribosome(ko03010);Coronavirus disease - COVID-19(ko05171)	GO:0006364,rRNA processing;GO:0006614,SRP-dependent cotranslational protein targeting to membrane;GO:0019083,viral transcription;GO:0002181,cytoplasmic translation;GO:0007566,embryo implantation;GO:0000184,nuclear-transcribed mRNA catabolic process, nonsense-mediated decay;GO:0006413,translational initiation	GO:0022625,cytosolic large ribosomal subunit;GO:0016020,membrane	GO:0003723,RNA binding;GO:0008201,heparin binding;GO:0003735,structural constituent of ribosome	Ribosome(ko03010);Coronavirus disease - COVID-19(ko05171)	nucl(score:22)	Ribosomal protein L29e(IPR002673)
2824	sp|Q9H1E3|NUCKS_HUMAN	4.01	4.01	11.93	Nuclear ubiquitous casein and cyclin-dependent kinase substrate 1 OS=Homo sapiens OX=9606 GN=NUCKS1 PE=1 SV=1	NUCKS1	27296.2	4.7	2	--	2	2	ATVTPSPVK;KVVDYSQFQESDDADEDYGR	6	6	--	9.99538	5	0.5003	9.08491e-07	3.40856e-05	up	biological regulation(GO:0065007)	cellular anatomical entity(GO:0110165)	binding(GO:0005488);transcription regulator activity(GO:0140110)	--	--	GO:0042593,glucose homeostasis;GO:0046628,positive regulation of insulin receptor signaling pathway;GO:0045944,positive regulation of transcription by RNA polymerase II	GO:0005737,cytoplasm;GO:0005634,nucleus	GO:0003723,RNA binding;GO:0001228,DNA-binding transcription activator activity, RNA polymerase II-specific	--	nucl(score:30)	Nuclear ubiquitous casein and cyclin-dependent kinase substrate 1(IPR026633)
2835	sp|P05386|RLA1_HUMAN	4	4.85	57.02	60S acidic ribosomal protein P1 OS=Homo sapiens OX=9606 GN=RPLP1 PE=1 SV=1	RPLP1	11513.8	4	7	--	3	2	AAGVNVEPFWPGLFAK;ALANVNIGSLICNVGAGGPAPAAGAAPAGGPAPSTAAAPAEEK	42	40	10.1.1.1027.30;10.1.1.1030.30;10.1.1.1033.30;10.1.1.1088.14;10.1.1.1102.11;10.1.1.1102.12;10.1.1.1105.11;10.1.1.1105.12;10.1.1.1108.13;11.1.1.1247.31;11.1.1.1256.13;11.1.1.1256.31;11.1.1.1259.13;7.1.1.1159.30;7.1.1.1159.6;8.1.1.1162.30;8.1.1.1165.31;8.1.1.1168.31;8.1.1.1219.6;8.1.1.1222.10	3.0473	0.89	0.2921	7.2232e-06	0.000140886	up	metabolic process(GO:0008152);cellular process(GO:0009987);biological process involved in interspecies interaction between organisms(GO:0044419);regulation of catalytic activity(GO:0050790);response to stimulus(GO:0050896);localization(GO:0051179);biological regulation(GO:0065007)	protein-containing complex(GO:0032991);cellular anatomical entity(GO:0110165)	structural molecule activity(GO:0005198);binding(GO:0005488)	--	Ribosome(ko03010);Coronavirus disease - COVID-19(ko05171)	GO:0006614,SRP-dependent cotranslational protein targeting to membrane;GO:1904401,cellular response to Thyroid stimulating hormone;GO:0006364,rRNA processing;GO:0071320,cellular response to cAMP;GO:0045860,positive regulation of protein kinase activity;GO:0000184,nuclear-transcribed mRNA catabolic process, nonsense-mediated decay;GO:0019083,viral transcription;GO:0045727,positive regulation of tr…	GO:0022625,cytosolic large ribosomal subunit;GO:0070062,extracellular exosome;GO:0005925,focal adhesion	GO:0005515,protein binding;GO:0003735,structural constituent of ribosome;GO:0043021,ribonucleoprotein complex binding	Ribosome(ko03010);Coronavirus disease - COVID-19(ko05171)	mito(score:10)	Ribosomal protein L12/P1/P2 family(IPR027534);Ribosomal protein P1/P2, N-terminal domain(IPR038716)
2847	con-P81644	4	4.22	19	SWISS-PROT:P81644 (Bos taurus) Apolipoprotein A-II precursor	--	11201.8	8.5	4	--	2	2	GSELQTQAK;TQEELTPFFK	15	15	--	0.232247	0.19	0.8183	0.000100902	0.000880015	down	metabolic process(GO:0008152);cellular process(GO:0009987);regulation of transporter activity(GO:0032409);multicellular organismal process(GO:0032501);developmental process(GO:0032502);biological process involved in interspecies interaction between organisms(GO:0044419);regulation of catalytic activity(GO:0050790);response to stimulus(GO:0050896);localization(GO:0051179);biological regulation(GO:…	protein-containing complex(GO:0032991);cellular anatomical entity(GO:0110165)	transporter activity(GO:0005215);binding(GO:0005488);molecular function regulator(GO:0098772)	--	PPAR signaling pathway(ko03320);Cholesterol metabolism(ko04979)	GO:0018206,peptidyl-methionine modification;GO:0006656,phosphatidylcholine biosynthetic process;GO:0033700,phospholipid efflux;GO:0046340,diacylglycerol catabolic process;GO:0031647,regulation of protein stability;GO:0034374,low-density lipoprotein particle remodeling;GO:0033344,cholesterol efflux;GO:0009749,response to glucose;GO:0043691,reverse cholesterol transport;GO:0042742,defense response …	GO:0005788,endoplasmic reticulum lumen;GO:0034366,spherical high-density lipoprotein particle;GO:0005829,cytosol;GO:0042627,chylomicron;GO:0034361,very-low-density lipoprotein particle;GO:0072562,blood microparticle;GO:0005769,early endosome;GO:0070062,extracellular exosome	GO:0015485,cholesterol binding;GO:0070653,high-density lipoprotein particle receptor binding;GO:0055102,lipase inhibitor activity;GO:0017129,triglyceride binding;GO:0042803,protein homodimerization activity;GO:0046982,protein heterodimerization activity;GO:0034190,apolipoprotein receptor binding;GO:0031210,phosphatidylcholine binding;GO:0120020,cholesterol transfer activity;GO:0008035,high-densit…	PPAR signaling pathway(ko03320);Cholesterol metabolism(ko04979)	extr(score:31)	Apolipoprotein A-II (ApoA-II)(IPR006801);Apolipoprotein A-II (ApoA-II) superfamily(IPR036172)
2855	tr|A0A087WWM0|A0A087WWM0_HUMAN	4	4.15	10.11	Trafficking protein particle complex subunit OS=Homo sapiens OX=9606 GN=TRAPPC3 PE=1 SV=1	TRAPPC3	21231	4.7	2	sp|O43617|TPPC3_HUMAN	2	2	LIEDFLAR;RIEDNLPAGEE	12	12	--	2.10386	0.64	0.3042	0.00031422	0.00195258	up	cellular process(GO:0009987)	protein-containing complex(GO:0032991);cellular anatomical entity(GO:0110165)	binding(GO:0005488)	--	--	GO:0048208,COPII vesicle coating	GO:0005829,cytosol;GO:0000139,Golgi membrane;GO:0030008,TRAPP complex;GO:0005783,endoplasmic reticulum	GO:0005515,protein binding	--	cyto(score:10);mito(score:17);mito_pero(score:10)	Transport protein particle (TRAPP) component(IPR007194);Bet3 family(IPR016721);NO signalling/Golgi transport ligand-binding domain superfamily(IPR024096)
2914	sp|Q13243|SRSF5_HUMAN	3.83	6.58	16.54	Serine/arginine-rich splicing factor 5 OS=Homo sapiens OX=9606 GN=SRSF5 PE=1 SV=1	SRSF5	31263.4	12.1	5	--	4	3	LNEGVVEFASYGDLK;QAGEVTFADAHRPK;VSWQDLK	15	7	--	4.5889	3.98	0.8673	0.00216532	0.00884134	up	metabolic process(GO:0008152);cellular process(GO:0009987);developmental process(GO:0032502);response to stimulus(GO:0050896);localization(GO:0051179);biological regulation(GO:0065007)	cellular anatomical entity(GO:0110165)	binding(GO:0005488)	--	Spliceosome(ko03040);Herpes simplex virus 1 infection(ko05168)	GO:0097421,liver regeneration;GO:0006376,mRNA splice site selection;GO:0006369,termination of RNA polymerase II transcription;GO:0006406,mRNA export from nucleus;GO:0051726,regulation of cell cycle;GO:0006355,regulation of transcription, DNA-templated;GO:0032869,cellular response to insulin stimulus;GO:0009611,response to wounding;GO:0033120,positive regulation of RNA splicing;GO:0031124,mRNA 3'-…	GO:0005737,cytoplasm;GO:0016607,nuclear speck;GO:0005730,nucleolus	GO:0050733,RS domain binding;GO:0000166,nucleotide binding;GO:0043422,protein kinase B binding;GO:0003723,RNA binding	Spliceosome(ko03040);Herpes simplex virus 1 infection(ko05168)	nucl(score:32)	RNA recognition motif domain(IPR000504);Nucleotide-binding alpha-beta plait domain superfamily(IPR012677);Serine/arginine-rich splicing factor SRSF4-like, RNA recognition motif 1(IPR035585);RNA-binding domain superfamily(IPR035979)
2926	sp|Q9H6Z4|RANB3_HUMAN	3.77	5.04	5.291	Ran-binding protein 3 OS=Homo sapiens OX=9606 GN=RANBP3 PE=1 SV=1	RANBP3	60209.3	4.4	3	--	3	2	KDPATQQAFVFGQNLR;VFLISASSK	3	2	--	4.78876	5.22	1.09	0.0202461	0.0494587	up	biological regulation(GO:0065007)	cellular anatomical entity(GO:0110165)	binding(GO:0005488)	--	Human T-cell leukemia virus 1 infection(ko05166)	GO:0046827,positive regulation of protein export from nucleus	GO:0005654,nucleoplasm;GO:0005829,cytosol	GO:0070412,R-SMAD binding;GO:0031267,small GTPase binding	Human T-cell leukemia virus 1 infection(ko05166)	cyto_nucl(score:17);nucl(score:21.5)	Ran binding domain(IPR000156);PH-like domain superfamily(IPR011993)
2929	sp|O95294|RASL1_HUMAN	3.75	4.8	2.488	RasGAP-activating-like protein 1 OS=Homo sapiens OX=9606 GN=RASAL1 PE=1 SV=3	RASAL1	90015.4	6.5	2	--	2	2	GIDSWINLSR;LLEVLADLDR	4	4	--	2.01936	0.81	0.4012	0.0013883	0.00629563	up	cellular process(GO:0009987);regulation of catalytic activity(GO:0050790);biological regulation(GO:0065007)	cellular anatomical entity(GO:0110165)	binding(GO:0005488);molecular function regulator(GO:0098772)	--	Ras signaling pathway(ko04014)	GO:0000165,MAPK cascade;GO:0043547,positive regulation of GTPase activity;GO:0046580,negative regulation of Ras protein signal transduction;GO:1903861,positive regulation of dendrite extension	GO:0031235,intrinsic component of the cytoplasmic side of the plasma membrane;GO:0005829,cytosol	GO:0005543,phospholipid binding;GO:0046872,metal ion binding;GO:0005096,GTPase activator activity	Ras signaling pathway(ko04014)	nucl(score:10.5)	C2 domain(IPR000008);Zinc finger, Btk motif(IPR001562);Pleckstrin homology domain(IPR001849);Ras GTPase-activating domain(IPR001936);Rho GTPase activation protein(IPR008936);PH-like domain superfamily(IPR011993);Ras GTPase-activating protein, conserved site(IPR023152);RasGAP-activating-like protein 1(IPR028555);C2 domain superfamily(IPR035892);RASAL, RasGAP domain(IPR037776);Ras GTPase-activating…
2971	tr|F5H2A4|F5H2A4_HUMAN	3.54	3.72	18.64	High mobility group protein HMGI-C OS=Homo sapiens OX=9606 GN=HMGA2 PE=1 SV=1	HMGA2	12714.4	12.3	2	--	2	2	KQQQEPTGEPSPK;KWPQQVVQK	4	4	--	4.69075	2.28	0.486	1.26383e-05	0.000202534	up	metabolic process(GO:0008152);cellular process(GO:0009987);reproductive process(GO:0022414);signaling(GO:0023052);developmental process(GO:0032502);biological process involved in interspecies interaction between organisms(GO:0044419);response to stimulus(GO:0050896);regulation of binding(GO:0051098);biological regulation(GO:0065007)	protein-containing complex(GO:0032991);cellular anatomical entity(GO:0110165)	catalytic activity(GO:0003824);binding(GO:0005488);transcription regulator activity(GO:0140110)	--	Transcriptional misregulation in cancer(ko05202)	GO:0001837,epithelial to mesenchymal transition;GO:0071158,positive regulation of cell cycle arrest;GO:0043066,negative regulation of apoptotic process;GO:0045444,fat cell differentiation;GO:0060425,lung morphogenesis;GO:0045944,positive regulation of transcription by RNA polymerase II;GO:0043065,positive regulation of apoptotic process;GO:0009615,response to virus;GO:2000685,positive regulation …	GO:0035985,senescence-associated heterochromatin focus;GO:0032993,protein-DNA complex;GO:0005654,nucleoplasm;GO:0071141,SMAD protein complex	GO:0001046,core promoter sequence-specific DNA binding;GO:0031492,nucleosomal DNA binding;GO:0001227,DNA-binding transcription repressor activity, RNA polymerase II-specific;GO:0070742,C2H2 zinc finger domain binding;GO:0035497,cAMP response element binding;GO:0008301,DNA binding, bending;GO:0003680,minor groove of adenine-thymine-rich DNA binding;GO:0001228,DNA-binding transcription activator ac…	Transcriptional misregulation in cancer(ko05202);MicroRNAs in cancer(ko05206)	nucl(score:32)	High mobility group protein HMGA(IPR000116);HMG-I/HMG-Y, DNA-binding, conserved site(IPR000637);AT hook, DNA-binding motif(IPR017956)
2975	sp|O00562|PITM1_HUMAN	3.52	3.77	2.17	Membrane-associated phosphatidylinositol transfer protein 1 OS=Homo sapiens OX=9606 GN=PITPNM1 PE=1 SV=4	PITPNM1	134846	5.8	2	--	2	2	FQAIAPLTVPR;QADVQTLSSAFEAVTR	2	2	--	5.77982	5.79	1.0017	0.0101309	0.0289445	up	metabolic process(GO:0008152);cellular process(GO:0009987);developmental process(GO:0032502);response to stimulus(GO:0050896);localization(GO:0051179);biological regulation(GO:0065007)	cellular anatomical entity(GO:0110165)	transporter activity(GO:0005215);binding(GO:0005488)	Lipid transport and metabolism(I)	--	GO:0006629,lipid metabolic process;GO:0015031,protein transport;GO:0007602,phototransduction;GO:0015914,phospholipid transport;GO:0007420,brain development	GO:0030496,midbody;GO:0005811,lipid droplet;GO:0005789,endoplasmic reticulum membrane;GO:0032154,cleavage furrow;GO:0032580,Golgi cisterna membrane	GO:0005515,protein binding;GO:0008526,phosphatidylinositol transfer activity;GO:0046872,metal ion binding;GO:0070300,phosphatidic acid binding;GO:0031210,phosphatidylcholine binding;GO:0035091,phosphatidylinositol binding	--	cyto(score:10.5)	Phosphatidylinositol transfer protein(IPR001666);DDHD domain(IPR004177);START-like domain superfamily(IPR023393);LNS2/PITP(IPR031315);HAD-like superfamily(IPR036412)
[truncated: 33 more rows]

## Sheet: 表头说明
Header	Implication
N	蛋白质group编号
Accession	蛋白质group的所有accessions，用分号分割
Unused	使用蛋白的所有winner肽段计算来的得分，该分值越大，说明蛋白可信度越高
Total	使用蛋白的所有肽段计算来的得分，该分值可直接说明蛋白包含的可信肽段
%Cov(95)	蛋白的序列覆盖度情况（95%可信度）
Name	蛋白质的描述信息
GeneSymbol	蛋白对应的官方基因名
MW[kDa]	蛋白分子量
calc.pI	根据氨基酸序列预测的蛋白等电点
Peptides(95%)	蛋白包含的可信度大于等于95%的肽段序列
SameSets	Acceesion列对应蛋白质的同源蛋白质
#of Peptides	蛋白质包含的谱图数
#of Unique Peptides	蛋白质包含的unique谱图数
Unique Pep. Seq	Unique谱图ID，该ID与mgf文件中title相对应
#of Spectra	#of Spectra
#of Unique Spectra	用于定量的谱图数目
Unique Spectra	其中20个特异性谱图编号
1xx:1xx	1xx与1xx的定量比值
PVal 1xx:1xx	统计检验两样本表达量是否有统计学差异
Sample1:Sample2	样品组的差异倍数
[truncated: 15 more rows]
