# Supplementary material for: Identification of an unrecognized circRNA associated with development of renal fibrosis
Source: Front Genet. 2023 Jan 4;13:964840. doi: 10.3389/fgene.2022.964840 (PMC9845265; doi:10.3389/fgene.2022.964840)
Supplement: Supplementary file 2 [file Table1.XLSX]

## Sheet: sheet1
N	Unused	Total	%Cov(95)	Accessions	Names	Used	Annotation	Contrib	Conf	Sequence	Modifications
3704	2	12.6	17.66	sp|Q9UMX0|UBQL1_HUMAN	Ubiquilin-1 OS=Homo sapiens OX=9606 GN=UBQLN1 PE=1 SV=2	0	auto - shared MS/MS	0	71.09	LIFAGK	iTRAQ8plex@N-term; iTRAQ8plex(K)@6
1180	14	79.5	72.75	sp|P07437|TBB5_HUMAN	Tubulin beta chain OS=Homo sapiens OX=9606 GN=TUBB PE=1 SV=2	1	auto	0	95.37	ISVYYNEATGGK	iTRAQ8plex@N-term; iTRAQ8plex(K)@12
346	34.15	35.3	31.08	sp|Q9H845|ACAD9_HUMAN	Complex I assembly factor ACAD9, mitochondrial OS=Homo sapiens OX=9606 GN=ACAD9 PE=1 SV=1	0	auto - shared MS/MS	0	88.77	ELFLGK	iTRAQ8plex@N-term; iTRAQ8plex(K)@6
292	37.65	39.31	28.1	sp|Q12797|ASPH_HUMAN	Aspartyl/asparaginyl beta-hydroxylase OS=Homo sapiens OX=9606 GN=ASPH PE=1 SV=3	0	auto - shared MS/MS	0	97.14	VPADLLK	iTRAQ8plex@N-term; iTRAQ8plex(K)@7
1849	8.16	25.22	35.63	sp|P55795|HNRH2_HUMAN	Heterogeneous nuclear ribonucleoprotein H2 OS=Homo sapiens OX=9606 GN=HNRNPH2 PE=1 SV=1	0	auto - shared MS/MS	0	89.61	YVEVFK	iTRAQ8plex@N-term; iTRAQ8plex(K)@6
42	85.05	85.36	59.59	sp|P52272|HNRPM_HUMAN	Heterogeneous nuclear ribonucleoprotein M OS=Homo sapiens OX=9606 GN=HNRNPM PE=1 SV=3	1	auto	2	99	FNECGHVLYADIK	iTRAQ8plex@N-term; Carbamidomethyl(C)@4; iTRAQ8plex(K)@13
254	39.96	41.62	17.56	sp|Q9UIQ6|LCAP_HUMAN	Leucyl-cystinyl aminopeptidase OS=Homo sapiens OX=9606 GN=LNPEP PE=1 SV=3	0	auto - shared MS/MS	0	50.49	YQSVSLLDK	iTRAQ8plex@N-term; iTRAQ8plex(K)@9
2	297.14	297.15	60.85	sp|Q09666|AHNK_HUMAN	Neuroblast differentiation-associated protein AHNAK OS=Homo sapiens OX=9606 GN=AHNAK PE=1 SV=2	1	auto	0	99	LNVGAPDVTLR	iTRAQ8plex@N-term
3684	2	126.85	88	sp|P63261|ACTG_HUMAN	Actin, cytoplasmic 2 OS=Homo sapiens OX=9606 GN=ACTG1 PE=1 SV=1	0	auto - discordant peptide type	0	77.55	EITALAPSTMK	Glu->pyro-Glu@N-term; Carbamyl(M)@10; iTRAQ8plex(K)@11
330	34.91	35.81	43.41	sp|Q9Y230|RUVB2_HUMAN	RuvB-like 2 OS=Homo sapiens OX=9606 GN=RUVBL2 PE=1 SV=3	0	auto - discordant peptide type	0	99	EVVHTVSLHEIDVINSR	iTRAQ8plex@N-term
47	79.54	79.73	72.58	sp|P68371|TBB4B_HUMAN	Tubulin beta-4B chain OS=Homo sapiens OX=9606 GN=TUBB4B PE=1 SV=1	1	auto	0	99	INVYYNEATGGK	iTRAQ8plex@N-term; iTRAQ8plex(K)@12
167	51.05	52.28	27.68	sp|Q9H0D6|XRN2_HUMAN	5'-3' exoribonuclease 2 OS=Homo sapiens OX=9606 GN=XRN2 PE=1 SV=1	1	auto	2	99	TGGYLTESGYVNLQR	iTRAQ8plex@N-term
12	151.76	152.53	43.56	sp|P02751|FINC_HUMAN	Fibronectin OS=Homo sapiens OX=9606 GN=FN1 PE=1 SV=5	0	auto - discordant peptide type	2	99	TKTETITGFQVDAVPANGQTPIQR	iTRAQ8plex@N-term; iTRAQ8plex(K)@2; Deamidated(N)@17
863	18.24	18.82	20.8	sp|O43776|SYNC_HUMAN	Asparagine--tRNA ligase, cytoplasmic OS=Homo sapiens OX=9606 GN=NARS1 PE=1 SV=1	0	auto - shared MS/MS	0	99	IGALEGYR	iTRAQ8plex@N-term
4054	1.33	1.5	0.4865	sp|O95477|ABCA1_HUMAN	Phospholipid-transporting ATPase ABCA1 OS=Homo sapiens OX=9606 GN=ABCA1 PE=1 SV=3	0	auto - shared MS/MS	0	39.42	ILEIK	iTRAQ8plex@N-term; iTRAQ8plex(K)@5
62	73.79	76.77	63.29	sp|P25705|ATPA_HUMAN	ATP synthase subunit alpha, mitochondrial OS=Homo sapiens OX=9606 GN=ATP5F1A PE=1 SV=1	1	auto	0	99	EAYPGDVFYLHSR	iTRAQ8plex@N-term
2193	6.16	7.01	26.4	sp|O60831|PRAF2_HUMAN	PRA1 family protein 2 OS=Homo sapiens OX=9606 GN=PRAF2 PE=1 SV=1	0	auto - shared MS/MS	0.161151	97.82	IESIGLK	iTRAQ8plex@N-term; iTRAQ8plex(K)@7
31	96.15	96.46	55.69	tr|A0A6Q8PFJ0|A0A6Q8PFJ0_HUMAN	Prelamin-A/C OS=Homo sapiens OX=9606 GN=LMNA PE=4 SV=1	0	auto - shared MS/MS	0	95.94	LQLELSK	iTRAQ8plex@N-term; iTRAQ8plex(K)@7
53	77.45	77.76	59.1	sp|P26038|MOES_HUMAN	Moesin OS=Homo sapiens OX=9606 GN=MSN PE=1 SV=3	1	auto	0	96.66	ESPLLFK	iTRAQ8plex@N-term; iTRAQ8plex(K)@7
32	95.32	96.75	51.17	sp|Q14697|GANAB_HUMAN	Neutral alpha-glucosidase AB OS=Homo sapiens OX=9606 GN=GANAB PE=1 SV=3	1	auto	0	99	FRIDELEPR	iTRAQ8plex@N-term
3979	1.6	65.4	70.1	tr|H3BTN5|H3BTN5_HUMAN	Pyruvate kinase (Fragment) OS=Homo sapiens OX=9606 GN=PKM PE=1 SV=1	0	auto - shared MS/MS	0	46.77	PVAVALDTK	iTRAQ8plex@N-term; iTRAQ8plex(K)@9
38	86.54	93.82	53.83	sp|P07900|HS90A_HUMAN	Heat shock protein HSP 90-alpha OS=Homo sapiens OX=9606 GN=HSP90AA1 PE=1 SV=5	1	auto	0	96.98	FYEQFSK	iTRAQ8plex@N-term; iTRAQ8plex(K)@7
3687	2	68.26	66.09	tr|F5H5D3|F5H5D3_HUMAN; sp|Q9BQE3|TBA1C_HUMAN	Tubulin alpha chain OS=Homo sapiens OX=9606 GN=TUBA1C PE=1 SV=1; Tubulin alpha-1C chain OS=Homo sapiens OX=9606 GN=TUBA1C PE=1 SV=1	0	auto - shared MS/MS	0	99	DVNAAIATIK	iTRAQ8plex@N-term; iTRAQ8plex(K)@10
6	240	240.15	37.74	sp|P78527|PRKDC_HUMAN	DNA-dependent protein kinase catalytic subunit OS=Homo sapiens OX=9606 GN=PRKDC PE=1 SV=3	1	auto	0	98.81	IAPYSVEIK	iTRAQ8plex@N-term; iTRAQ8plex(K)@9
35	87.43	87.89	54.55	sp|P13639|EF2_HUMAN	Elongation factor 2 OS=Homo sapiens OX=9606 GN=EEF2 PE=1 SV=4	1	auto	0	99	GVQYLNEIK	iTRAQ8plex@N-term; iTRAQ8plex(K)@9
91	64.63	64.98	37.33	sp|Q00839|HNRPU_HUMAN	Heterogeneous nuclear ribonucleoprotein U OS=Homo sapiens OX=9606 GN=HNRNPU PE=1 SV=6	0	auto - discordant peptide type	2	99	NFILDQTNVSAAAQR	Carbamidomethyl@N-term
3683	2	251.25	58.28	tr|A0A0D9SF54|A0A0D9SF54_HUMAN	Spectrin alpha chain, non-erythrocytic 1 OS=Homo sapiens OX=9606 GN=SPTAN1 PE=1 SV=1	0	auto - shared MS/MS	0	99	NQALNTDNYGHDLASVQALQR	iTRAQ8plex@N-term
1574	10.18	12.82	18.89	sp|P31689|DNJA1_HUMAN	DnaJ homolog subfamily A member 1 OS=Homo sapiens OX=9606 GN=DNAJA1 PE=1 SV=2	1	auto	2	99	ILEVHIDK	iTRAQ8plex@N-term; iTRAQ8plex(K)@8
1625	9.96	16.12	16.31	sp|O00505|IMA4_HUMAN	Importin subunit alpha-4 OS=Homo sapiens OX=9606 GN=KPNA3 PE=1 SV=2	1	auto	1.95861	99	NVPQEESLEDSDVDADFK	iTRAQ8plex@N-term; iTRAQ8plex(K)@18
3134	2.83	7.26	20.69	sp|Q15819|UB2V2_HUMAN	Ubiquitin-conjugating enzyme E2 variant 2 OS=Homo sapiens OX=9606 GN=UBE2V2 PE=1 SV=4	0	auto - shared MS/MS	0	98.93	VVLQELR	iTRAQ8plex@N-term
3335	2.21	4.9	2.405	sp|Q5H9R7|PP6R3_HUMAN	Serine/threonine-protein phosphatase 6 regulatory subunit 3 OS=Homo sapiens OX=9606 GN=PPP6R3 PE=1 SV=2	0	auto - shared MS/MS	0	36.94	VDFLK	iTRAQ8plex@N-term; iTRAQ8plex(K)@5
1013	16.05	16.26	61.86	sp|P62316|SMD2_HUMAN	Small nuclear ribonucleoprotein Sm D2 OS=Homo sapiens OX=9606 GN=SNRPD2 PE=1 SV=1	1	auto	2	99	GDSVIVVLR	iTRAQ8plex@N-term
2383	5.48	8.65	4.768	sp|Q9UP83|COG5_HUMAN	Conserved oligomeric Golgi complex subunit 5 OS=Homo sapiens OX=9606 GN=COG5 PE=1 SV=3	0	auto - shared MS/MS	0	36.07	LDGIIK	iTRAQ8plex@N-term; iTRAQ8plex(K)@6
1244	13.16	13.69	30.89	sp|O75436|VP26A_HUMAN	Vacuolar protein sorting-associated protein 26A OS=Homo sapiens OX=9606 GN=VPS26A PE=1 SV=2	1	auto	0.0655015	38.06	LTDLVK	iTRAQ8plex@N-term; iTRAQ8plex(K)@6
38	86.54	93.82	53.83	sp|P07900|HS90A_HUMAN	Heat shock protein HSP 90-alpha OS=Homo sapiens OX=9606 GN=HSP90AA1 PE=1 SV=5	1	auto	0	99	HLEINPDHSIIETLR	iTRAQ8plex@N-term
1668	9.57	9.82	34.46	sp|P46776|RL27A_HUMAN	60S ribosomal protein L27a OS=Homo sapiens OX=9606 GN=RPL27A PE=1 SV=2	1	auto	0	99	TGAAPIIDVVR	iTRAQ8plex@N-term
38	86.54	93.82	53.83	sp|P07900|HS90A_HUMAN	Heat shock protein HSP 90-alpha OS=Homo sapiens OX=9606 GN=HSP90AA1 PE=1 SV=5	1	auto	2	99	HLEINPDHSIIETLR	iTRAQ8plex@N-term
27	100.98	102.22	71.38	sp|P10809|CH60_HUMAN	60 kDa heat shock protein, mitochondrial OS=Homo sapiens OX=9606 GN=HSPD1 PE=1 SV=2	1	auto	0	99	LSDGVAVLK	iTRAQ8plex@N-term; iTRAQ8plex(K)@9
438	29.71	32.18	18.72	sp|Q9BXP5|SRRT_HUMAN	Serrate RNA effector molecule homolog OS=Homo sapiens OX=9606 GN=SRRT PE=1 SV=1	0	auto - discordant peptide type	0	99	AEIISLCK	iTRAQ8plex@N-term; Carbamidomethyl(C)@7; iTRAQ8plex(K)@8
1723	9.15	10.1	22.27	sp|Q9BRX8|PXL2A_HUMAN	Peroxiredoxin-like 2A OS=Homo sapiens OX=9606 GN=PRXL2A PE=1 SV=3	0	auto - shared MS/MS	0.920819	97.34	DFQPYFK	iTRAQ8plex@N-term; iTRAQ8plex(K)@7
1206	13.6	39.84	45.97	tr|A0A2U3TZH3|A0A2U3TZH3_HUMAN	Elongation factor 1-alpha OS=Homo sapiens OX=9606 GN=EEF1A2 PE=1 SV=1	0	auto - shared MS/MS	0	99	LPLQDVYK	iTRAQ8plex@N-term; iTRAQ8plex(K)@8
179	48.98	51.15	50.4	sp|P34897|GLYM_HUMAN	Serine hydroxymethyltransferase, mitochondrial OS=Homo sapiens OX=9606 GN=SHMT2 PE=1 SV=3	1	auto	0	99	EYSLQVLK	iTRAQ8plex@N-term; iTRAQ8plex(K)@8
3684	2	126.85	88	sp|P63261|ACTG_HUMAN	Actin, cytoplasmic 2 OS=Homo sapiens OX=9606 GN=ACTG1 PE=1 SV=1	0	auto - discordant peptide type	0	99	VAPEEHPVLLTEAPLNPK	iTRAQ8plex@N-term; Carbamidomethyl(E)@5; iTRAQ8plex(K)@18
1568	10.2	10.42	16.4	sp|Q16543|CDC37_HUMAN	Hsp90 co-chaperone Cdc37 OS=Homo sapiens OX=9606 GN=CDC37 PE=1 SV=1	0	auto - discordant peptide type	0.000869459	87.42	SMPWNVDTLSK	iTRAQ8plex@N-term; Carbamyl(M)@2; iTRAQ8plex(K)@11
1553	10.31	15.98	38.04	sp|P61224|RAP1B_HUMAN	Ras-related protein Rap-1b OS=Homo sapiens OX=9606 GN=RAP1B PE=1 SV=1	1	auto	2	99	QWNNCAFLESSAK	iTRAQ8plex@N-term; Carbamidomethyl(C)@5; iTRAQ8plex(K)@13
175	49.38	51.35	29.87	sp|Q12906|ILF3_HUMAN	Interleukin enhancer-binding factor 3 OS=Homo sapiens OX=9606 GN=ILF3 PE=1 SV=3	0	auto - discordant peptide type	0	17.38	VLGMDPLPSK	iTRAQ8plex@N-term; Carbamyl(M)@4; iTRAQ8plex(K)@10
292	37.65	39.31	28.1	sp|Q12797|ASPH_HUMAN	Aspartyl/asparaginyl beta-hydroxylase OS=Homo sapiens OX=9606 GN=ASPH PE=1 SV=3	0	auto - shared MS/MS	0	64.72	VPADLLK	iTRAQ8plex@N-term; iTRAQ8plex(K)@7
702	21.44	21.56	61.43	sp|P27144|KAD4_HUMAN	Adenylate kinase 4, mitochondrial OS=Homo sapiens OX=9606 GN=AK4 PE=1 SV=1	1	auto	1.40894	98.42	DVAKPVIELYK	iTRAQ8plex@N-term; iTRAQ8plex(K)@4; iTRAQ8plex(K)@11
2914	3.83	6.58	16.54	sp|Q13243|SRSF5_HUMAN	Serine/arginine-rich splicing factor 5 OS=Homo sapiens OX=9606 GN=SRSF5 PE=1 SV=1	1	auto	1.13668	99	VSWQDLK	iTRAQ8plex@N-term; iTRAQ8plex(K)@7
863	18.24	18.82	20.8	sp|O43776|SYNC_HUMAN	Asparagine--tRNA ligase, cytoplasmic OS=Homo sapiens OX=9606 GN=NARS1 PE=1 SV=1	1	auto	0	82.55	IGALEGYR	iTRAQ8plex@N-term
35	87.43	87.89	54.55	sp|P13639|EF2_HUMAN	Elongation factor 2 OS=Homo sapiens OX=9606 GN=EEF2 PE=1 SV=4	1	auto	0	61.87	GVQYLNEIK	iTRAQ8plex@N-term; iTRAQ8plex(K)@9
175	49.38	51.35	29.87	sp|Q12906|ILF3_HUMAN	Interleukin enhancer-binding factor 3 OS=Homo sapiens OX=9606 GN=ILF3 PE=1 SV=3	0	auto - discordant peptide type	2	99	VLGMDPLPSK	iTRAQ8plex@N-term; Carbamyl(M)@4; iTRAQ8plex(K)@10
811	18.99	21.91	36.19	tr|M0QYS1|M0QYS1_HUMAN; sp|P40429|RL13A_HUMAN	60S ribosomal protein L13a (Fragment) OS=Homo sapiens OX=9606 GN=RPL13A PE=1 SV=2; 60S ribosomal protein L13a OS=Homo sapiens OX=9606 GN=RPL13A PE=1 SV=2	1	auto	2	99	CEGINISGNFYR	iTRAQ8plex@N-term; Carbamidomethyl(C)@1
811	18.99	21.91	36.19	tr|M0QYS1|M0QYS1_HUMAN; sp|P40429|RL13A_HUMAN	60S ribosomal protein L13a (Fragment) OS=Homo sapiens OX=9606 GN=RPL13A PE=1 SV=2; 60S ribosomal protein L13a OS=Homo sapiens OX=9606 GN=RPL13A PE=1 SV=2	0	auto - discordant peptide type	0	99	CEGINISGNFYR	iTRAQ8plex@N-term; Carbamidomethyl(C)@1; Deamidated(N)@5
3684	2	126.85	88	sp|P63261|ACTG_HUMAN	Actin, cytoplasmic 2 OS=Homo sapiens OX=9606 GN=ACTG1 PE=1 SV=1	0	auto - shared MS/MS	0	16.62	EITALAPSTMK	iTRAQ8plex@N-term; iTRAQ8plex(K)@11
1247	13.11	22.39	34.07	sp|P16401|H15_HUMAN	Histone H1.5 OS=Homo sapiens OX=9606 GN=H1-5 PE=1 SV=3	0	auto - discordant peptide type	0	99	ATGPPVSELITK	iTRAQ8plex@N-term; iTRAQ8plex(K)@12
47	79.54	79.73	72.58	sp|P68371|TBB4B_HUMAN	Tubulin beta-4B chain OS=Homo sapiens OX=9606 GN=TUBB4B PE=1 SV=1	1	auto	0	99	INVYYNEATGGK	iTRAQ8plex@N-term; iTRAQ8plex(K)@12
94	63.31	76.64	41.98	sp|Q2TB90|HKDC1_HUMAN	Hexokinase HKDC1 OS=Homo sapiens OX=9606 GN=HKDC1 PE=1 SV=3	0	auto - discordant peptide type	0	99	ATDCEGEDVVDMLR	iTRAQ8plex@N-term; Carbamidomethyl(C)@4; Carbamyl(M)@12
4054	1.33	1.5	0.4865	sp|O95477|ABCA1_HUMAN	Phospholipid-transporting ATPase ABCA1 OS=Homo sapiens OX=9606 GN=ABCA1 PE=1 SV=3	0	auto - shared MS/MS	0	37.09	ILEIK	iTRAQ8plex@N-term; iTRAQ8plex(K)@5
12	151.76	152.53	43.56	sp|P02751|FINC_HUMAN	Fibronectin OS=Homo sapiens OX=9606 GN=FN1 PE=1 SV=5	0	auto - discordant peptide type	0	99	TKTETITGFQVDAVPANGQTPIQR	iTRAQ8plex@N-term; iTRAQ8plex(K)@2; Deamidated(N)@17
1002	16.19	16.22	77.39	sp|P05387|RLA2_HUMAN	60S acidic ribosomal protein P2 OS=Homo sapiens OX=9606 GN=RPLP2 PE=1 SV=1	1	auto	0	99	LASVPAGGAVAVSAAPGSAAPAAGSAPAAAEEK	iTRAQ8plex@N-term; iTRAQ8plex(K)@33
61	74.07	81.77	58.2	tr|A0A499FI48|A0A499FI48_HUMAN; sp|P13667|PDIA4_HUMAN	Protein disulfide-isomerase OS=Homo sapiens OX=9606 GN=PDIA4 PE=1 SV=1; Protein disulfide-isomerase A4 OS=Homo sapiens OX=9606 GN=PDIA4 PE=1 SV=2	1	auto	0	99	QLEPVYNSLAK	iTRAQ8plex@N-term; iTRAQ8plex(K)@11
845	18.43	18.65	56.55	sp|P39019|RS19_HUMAN	40S ribosomal protein S19 OS=Homo sapiens OX=9606 GN=RPS19 PE=1 SV=2	1	auto	0	99	HKELAPYDENWFYTR	iTRAQ8plex@N-term; iTRAQ8plex(K)@2
346	34.15	35.3	31.08	sp|Q9H845|ACAD9_HUMAN	Complex I assembly factor ACAD9, mitochondrial OS=Homo sapiens OX=9606 GN=ACAD9 PE=1 SV=1	1	auto	0.931814	93.34	ELFLGK	iTRAQ8plex@N-term; iTRAQ8plex(K)@6
151	53.33	54.32	27.36	sp|Q9UQE7|SMC3_HUMAN	Structural maintenance of chromosomes protein 3 OS=Homo sapiens OX=9606 GN=SMC3 PE=1 SV=2	0	auto - discordant peptide type	0.0491485	97.49	VSHIDVITAEMAK	iTRAQ8plex@N-term; iTRAQ8plex(K)@13
1208	13.57	15.74	8.059	sp|Q8TDD1|DDX54_HUMAN	ATP-dependent RNA helicase DDX54 OS=Homo sapiens OX=9606 GN=DDX54 PE=1 SV=2	1	auto	0	86.01	AGLTEPVLIR	iTRAQ8plex@N-term
3966	1.64	4.18	20.22	sp|Q96FJ2|DYL2_HUMAN	Dynein light chain 2, cytoplasmic OS=Homo sapiens OX=9606 GN=DYNLL2 PE=1 SV=1	0	auto - discordant peptide type	0	98.42	DIAAYIK	iTRAQ8plex@N-term; iTRAQ8plex(K)@7
138	55.36	56.85	65.22	sp|P06576|ATPB_HUMAN	ATP synthase subunit beta, mitochondrial OS=Homo sapiens OX=9606 GN=ATP5F1B PE=1 SV=3	1	auto	2	99	IMDPNIVGSEHYDVAR	iTRAQ8plex@N-term
11	158.72	160.76	57.53	sp|P42704|LPPRC_HUMAN	Leucine-rich PPR motif-containing protein, mitochondrial OS=Homo sapiens OX=9606 GN=LRPPRC PE=1 SV=3	0	auto - shared MS/MS	0	97.01	LVELTQK	iTRAQ8plex@N-term; iTRAQ8plex(K)@7
53	77.45	77.76	59.1	sp|P26038|MOES_HUMAN	Moesin OS=Homo sapiens OX=9606 GN=MSN PE=1 SV=3	1	auto	0	98.87	ESPLLFK	iTRAQ8plex@N-term; iTRAQ8plex(K)@7
2400	5.42	5.58	7.914	con-REFSEQ:XP_001252647	(Bos taurus) similar to endopin 2B	1	auto	0.334419	88.89	LINEYVK	iTRAQ8plex@N-term; iTRAQ8plex(K)@7
20	113.16	115.44	28.82	sp|Q6P2Q9|PRP8_HUMAN	Pre-mRNA-processing-splicing factor 8 OS=Homo sapiens OX=9606 GN=PRPF8 PE=1 SV=2	0	auto - discordant peptide type	2	99	LIVDHNIADYMTAK	iTRAQ8plex@N-term; Carbamyl(M)@11; iTRAQ8plex(K)@14
1190	13.86	13.9	29.75	sp|Q8NFH4|NUP37_HUMAN	Nucleoporin Nup37 OS=Homo sapiens OX=9606 GN=NUP37 PE=1 SV=1	1	auto	0	32.02	VDGIAWSPETR	iTRAQ8plex@N-term
790	19.32	19.5	45.75	sp|P23919|KTHY_HUMAN	Thymidylate kinase OS=Homo sapiens OX=9606 GN=DTYMK PE=1 SV=4	1	auto	0.686133	91.34	TATEKPLGELWK	iTRAQ8plex@N-term; iTRAQ8plex(K)@5; iTRAQ8plex(K)@12
3684	2	126.85	88	sp|P63261|ACTG_HUMAN	Actin, cytoplasmic 2 OS=Homo sapiens OX=9606 GN=ACTG1 PE=1 SV=1	0	auto - discordant peptide type	0	99	VAPEEHPVLLTEAPLNPK	iTRAQ8plex@N-term; Carbamidomethyl(E)@4; iTRAQ8plex(K)@18
20	113.16	115.44	28.82	sp|Q6P2Q9|PRP8_HUMAN	Pre-mRNA-processing-splicing factor 8 OS=Homo sapiens OX=9606 GN=PRPF8 PE=1 SV=2	1	auto	0.679854	95.65	ETGYTYILPK	iTRAQ8plex@N-term; iTRAQ8plex(K)@10
3335	2.21	4.9	2.405	sp|Q5H9R7|PP6R3_HUMAN	Serine/threonine-protein phosphatase 6 regulatory subunit 3 OS=Homo sapiens OX=9606 GN=PPP6R3 PE=1 SV=2	0	auto - shared MS/MS	0	48.16	VDFLK	iTRAQ8plex@N-term; iTRAQ8plex(K)@5
1315	12.37	13.55	15.37	sp|O60216|RAD21_HUMAN	Double-strand-break repair protein rad21 homolog OS=Homo sapiens OX=9606 GN=RAD21 PE=1 SV=2	1	auto	0	99	DVIDEPIIEEPSR	iTRAQ8plex@N-term
103	61.01	62.74	31.51	sp|P55060|XPO2_HUMAN	Exportin-2 OS=Homo sapiens OX=9606 GN=CSE1L PE=1 SV=3	1	auto	2	99	SANVNEFPVLK	iTRAQ8plex@N-term; iTRAQ8plex(K)@11
3684	2	126.85	88	sp|P63261|ACTG_HUMAN	Actin, cytoplasmic 2 OS=Homo sapiens OX=9606 GN=ACTG1 PE=1 SV=1	0	auto - discordant peptide type	0	99	VAPEEHPVLLTEAPLNPK	iTRAQ8plex@N-term; Carbamidomethyl(E)@5; iTRAQ8plex(K)@18
156	52.33	53.6	36.02	sp|Q8N1F7|NUP93_HUMAN	Nuclear pore complex protein Nup93 OS=Homo sapiens OX=9606 GN=NUP93 PE=1 SV=2	0	auto - discordant peptide type	0	85.58	LYDLAK	iTRAQ8plex@N-term; iTRAQ8plex(K)@6
32	95.32	96.75	51.17	sp|Q14697|GANAB_HUMAN	Neutral alpha-glucosidase AB OS=Homo sapiens OX=9606 GN=GANAB PE=1 SV=3	0	auto - shared MS/MS	0	54.42	FRIDELEPR	iTRAQ8plex@N-term
27	100.98	102.22	71.38	sp|P10809|CH60_HUMAN	60 kDa heat shock protein, mitochondrial OS=Homo sapiens OX=9606 GN=HSPD1 PE=1 SV=2	1	auto	0	99	LSDGVAVLK	iTRAQ8plex@N-term; iTRAQ8plex(K)@9
875	18.06	18.26	31.4	sp|O43684|BUB3_HUMAN	Mitotic checkpoint protein BUB3 OS=Homo sapiens OX=9606 GN=BUB3 PE=1 SV=1	1	auto	0	99	QGYVLSSIEGR	iTRAQ8plex@N-term
13	143.96	145.19	84.55	sp|P08670|VIME_HUMAN	Vimentin OS=Homo sapiens OX=9606 GN=VIM PE=1 SV=4	0	auto - discordant peptide type	0	95.02	FANYIDK	iTRAQ8plex@N-term; Carbamidomethyl(Y)@4; iTRAQ8plex(K)@7
49	78.59	80	82.26	sp|P06733|ENOA_HUMAN	Alpha-enolase OS=Homo sapiens OX=9606 GN=ENO1 PE=1 SV=2	0	auto - discordant peptide type	0	31.13	IEEELGSK	Carbamyl@N-term; iTRAQ8plex(K)@8
438	29.71	32.18	18.72	sp|Q9BXP5|SRRT_HUMAN	Serrate RNA effector molecule homolog OS=Homo sapiens OX=9606 GN=SRRT PE=1 SV=1	1	auto	0	99	AEIISLCK	iTRAQ8plex@N-term; Carbamidomethyl(C)@7; iTRAQ8plex(K)@8
9	185.11	211.86	51.77	sp|O75369|FLNB_HUMAN	Filamin-B OS=Homo sapiens OX=9606 GN=FLNB PE=1 SV=2	0	auto - discordant peptide type	2	99	AHGPGLEGGLVGKPAEFTIDTK	iTRAQ8plex@N-term; iTRAQ8plex(K)@13; iTRAQ8plex(K)@22
9	185.11	211.86	51.77	sp|O75369|FLNB_HUMAN	Filamin-B OS=Homo sapiens OX=9606 GN=FLNB PE=1 SV=2	1	auto	0	99	AHGPGLEGGLVGKPAEFTIDTK	iTRAQ8plex@N-term; iTRAQ8plex(K)@13; iTRAQ8plex(K)@22
1206	13.6	39.84	45.97	tr|A0A2U3TZH3|A0A2U3TZH3_HUMAN	Elongation factor 1-alpha OS=Homo sapiens OX=9606 GN=EEF1A2 PE=1 SV=1	0	auto - shared MS/MS	0	98.86	LPLQDVYK	iTRAQ8plex@N-term; iTRAQ8plex(K)@8
179	48.98	51.15	50.4	sp|P34897|GLYM_HUMAN	Serine hydroxymethyltransferase, mitochondrial OS=Homo sapiens OX=9606 GN=SHMT2 PE=1 SV=3	1	auto	0	99	EYSLQVLK	iTRAQ8plex@N-term; iTRAQ8plex(K)@8
35	87.43	87.89	54.55	sp|P13639|EF2_HUMAN	Elongation factor 2 OS=Homo sapiens OX=9606 GN=EEF2 PE=1 SV=4	0	auto - discordant peptide type	0	99	GHVFEESQVAGTPMFVVK	iTRAQ8plex@N-term; Oxidation(M)@14; iTRAQ8plex(K)@18
789	19.35	20.79	53.6	sp|P04179|SODM_HUMAN	Superoxide dismutase [Mn], mitochondrial OS=Homo sapiens OX=9606 GN=SOD2 PE=1 SV=3	0	auto - discordant peptide type	0	99	GDVTAQIALQPALK	Carbamidomethyl@N-term; iTRAQ8plex(K)@14
734	20.49	20.94	38.82	sp|Q9H9B4|SFXN1_HUMAN	Sideroflexin-1 OS=Homo sapiens OX=9606 GN=SFXN1 PE=1 SV=4	1	auto	0	99	NILLTNEQLESAR	iTRAQ8plex@N-term
381	32.3	33.5	32.88	sp|P46060|RAGP1_HUMAN	Ran GTPase-activating protein 1 OS=Homo sapiens OX=9606 GN=RANGAP1 PE=1 SV=1	1	auto	2	99	GAVAIADAIR	iTRAQ8plex@N-term
61	74.07	81.77	58.2	tr|A0A499FI48|A0A499FI48_HUMAN; sp|P13667|PDIA4_HUMAN	Protein disulfide-isomerase OS=Homo sapiens OX=9606 GN=PDIA4 PE=1 SV=1; Protein disulfide-isomerase A4 OS=Homo sapiens OX=9606 GN=PDIA4 PE=1 SV=2	1	auto	0	99	QLEPVYNSLAK	iTRAQ8plex@N-term; iTRAQ8plex(K)@11
103	61.01	62.74	31.51	sp|P55060|XPO2_HUMAN	Exportin-2 OS=Homo sapiens OX=9606 GN=CSE1L PE=1 SV=3	1	auto	0	99	AADEEAFEDNSEEYIR	iTRAQ8plex@N-term
1298	12.58	12.8	16.47	sp|Q9Y5X1|SNX9_HUMAN	Sorting nexin-9 OS=Homo sapiens OX=9606 GN=SNX9 PE=1 SV=1	1	auto	1.74473	99	ELLTVGQEHWK	iTRAQ8plex@N-term; iTRAQ8plex(K)@11
863	18.24	18.82	20.8	sp|O43776|SYNC_HUMAN	Asparagine--tRNA ligase, cytoplasmic OS=Homo sapiens OX=9606 GN=NARS1 PE=1 SV=1	1	auto	0	35.5	FPVEIK	iTRAQ8plex@N-term; iTRAQ8plex(K)@6
1668	9.57	9.82	34.46	sp|P46776|RL27A_HUMAN	60S ribosomal protein L27a OS=Homo sapiens OX=9606 GN=RPL27A PE=1 SV=2	1	auto	0	99	TGAAPIIDVVR	iTRAQ8plex@N-term
313	36.03	37.09	20.82	tr|A0A2R8YDW2|A0A2R8YDW2_HUMAN	Chromodomain-helicase-DNA-binding protein 4 (Fragment) OS=Homo sapiens OX=9606 GN=CHD4 PE=1 SV=1	1	auto	0	99	GNFLEIK	iTRAQ8plex@N-term; iTRAQ8plex(K)@7
3	289.76	289.92	65.77	sp|P21333|FLNA_HUMAN	Filamin-A OS=Homo sapiens OX=9606 GN=FLNA PE=1 SV=4	0	auto - discordant peptide type	0	99	VNQPASFAVSLNGAK	iTRAQ8plex@N-term; Deamidated(N)@12; iTRAQ8plex(K)@15
113	58.46	60.78	57.64	sp|Q07065|CKAP4_HUMAN	Cytoskeleton-associated protein 4 OS=Homo sapiens OX=9606 GN=CKAP4 PE=1 SV=2	1	auto	0	32.84	ISEVLQK	iTRAQ8plex@N-term; iTRAQ8plex(K)@7
469	28.62	30.59	63.98	sp|P12004|PCNA_HUMAN	Proliferating cell nuclear antigen OS=Homo sapiens OX=9606 GN=PCNA PE=1 SV=1	0	auto - discordant peptide type	0	99	DLSHIGDAVVISCAK	iTRAQ8plex@N-term; Carbamidomethyl(C)@13; iTRAQ8plex(K)@15
2914	3.83	6.58	16.54	sp|Q13243|SRSF5_HUMAN	Serine/arginine-rich splicing factor 5 OS=Homo sapiens OX=9606 GN=SRSF5 PE=1 SV=1	1	auto	0	87.54	VSWQDLK	iTRAQ8plex@N-term; iTRAQ8plex(K)@7
1423	11.57	13.97	18.6	sp|Q9NVH1|DJC11_HUMAN	DnaJ homolog subfamily C member 11 OS=Homo sapiens OX=9606 GN=DNAJC11 PE=1 SV=2	1	auto	0.0315171	23.97	AIYDIYGK	iTRAQ8plex@N-term; iTRAQ8plex(K)@8
758	20.05	20.14	5.051	sp|P35555|FBN1_HUMAN	Fibrillin-1 OS=Homo sapiens OX=9606 GN=FBN1 PE=1 SV=4	1	auto	0.764472	99	GTCWQTVIDGR	iTRAQ8plex@N-term; Carbamidomethyl(C)@3
4066	1.3	1.39	2.889	sp|P41240|CSK_HUMAN	Tyrosine-protein kinase CSK OS=Homo sapiens OX=9606 GN=CSK PE=1 SV=1	1	auto	0.0181814	32.64	SVLGGDCLLK	iTRAQ8plex@N-term; Carbamidomethyl(C)@7; iTRAQ8plex(K)@10
872	18.1	18.98	11.11	sp|P98155|VLDLR_HUMAN	Very low-density lipoprotein receptor OS=Homo sapiens OX=9606 GN=VLDLR PE=1 SV=1	1	auto	2	99	AIFSASIDDK	iTRAQ8plex@N-term; iTRAQ8plex(K)@10
175	49.38	51.35	29.87	sp|Q12906|ILF3_HUMAN	Interleukin enhancer-binding factor 3 OS=Homo sapiens OX=9606 GN=ILF3 PE=1 SV=3	0	auto - discordant peptide type	0	99	VLGMDPLPSK	iTRAQ8plex@N-term; Carbamyl(M)@4; iTRAQ8plex(K)@10
811	18.99	21.91	36.19	tr|M0QYS1|M0QYS1_HUMAN; sp|P40429|RL13A_HUMAN	60S ribosomal protein L13a (Fragment) OS=Homo sapiens OX=9606 GN=RPL13A PE=1 SV=2; 60S ribosomal protein L13a OS=Homo sapiens OX=9606 GN=RPL13A PE=1 SV=2	1	auto	0	95.53	CEGINISGNFYR	iTRAQ8plex@N-term; Carbamidomethyl(C)@1
734	20.49	20.94	38.82	sp|Q9H9B4|SFXN1_HUMAN	Sideroflexin-1 OS=Homo sapiens OX=9606 GN=SFXN1 PE=1 SV=4	1	auto	2	99	NILLTNEQLESAR	iTRAQ8plex@N-term
1247	13.11	22.39	34.07	sp|P16401|H15_HUMAN	Histone H1.5 OS=Homo sapiens OX=9606 GN=H1-5 PE=1 SV=3	0	auto - discordant peptide type	1.79588	99	ATGPPVSELITK	iTRAQ8plex@N-term; iTRAQ8plex(K)@12
499	27.44	28	21.41	sp|O94776|MTA2_HUMAN	Metastasis-associated protein MTA2 OS=Homo sapiens OX=9606 GN=MTA2 PE=1 SV=1	1	auto	2	99	DISSSLNSLADSNAR	iTRAQ8plex@N-term
94	63.31	76.64	41.98	sp|Q2TB90|HKDC1_HUMAN	Hexokinase HKDC1 OS=Homo sapiens OX=9606 GN=HKDC1 PE=1 SV=3	0	auto - discordant peptide type	2	99	ATDCEGEDVVDMLR	iTRAQ8plex@N-term; Carbamidomethyl(C)@4; Carbamyl(M)@12
1002	16.19	16.22	77.39	sp|P05387|RLA2_HUMAN	60S acidic ribosomal protein P2 OS=Homo sapiens OX=9606 GN=RPLP2 PE=1 SV=1	1	auto	2	99	LASVPAGGAVAVSAAPGSAAPAAGSAPAAAEEK	iTRAQ8plex@N-term; iTRAQ8plex(K)@33
102	61.79	62.92	53.45	sp|P29401|TKT_HUMAN	Transketolase OS=Homo sapiens OX=9606 GN=TKT PE=1 SV=3	1	auto	0	99	SVPTSTVFYPSDGVATEK	iTRAQ8plex@N-term; iTRAQ8plex(K)@18
1181	14	14.69	39.73	sp|P49755|TMEDA_HUMAN	Transmembrane emp24 domain-containing protein 10 OS=Homo sapiens OX=9606 GN=TMED10 PE=1 SV=2	1	auto	0	55.16	LKPLEVELR	iTRAQ8plex@N-term; iTRAQ8plex(K)@2
8	200.1	200.38	29.79	sp|Q14204|DYHC1_HUMAN	Cytoplasmic dynein 1 heavy chain 1 OS=Homo sapiens OX=9606 GN=DYNC1H1 PE=1 SV=5	1	auto	1.48149	99	LQGEFQLR	iTRAQ8plex@N-term
142	55.05	55.93	60.53	sp|P50454|SERPH_HUMAN	Serpin H1 OS=Homo sapiens OX=9606 GN=SERPINH1 PE=1 SV=2	1	auto	0	29.58	HLAGLGLTEAIDK	iTRAQ8plex@N-term; iTRAQ8plex(K)@13
613	23.72	25.88	22.31	sp|Q9H4A4|AMPB_HUMAN	Aminopeptidase B OS=Homo sapiens OX=9606 GN=RNPEP PE=1 SV=2	0	auto - discordant peptide type	0	99	LDSHPCLEVTAAALR	iTRAQ8plex@N-term; Carbamidomethyl(C)@6
156	52.33	53.6	36.02	sp|Q8N1F7|NUP93_HUMAN	Nuclear pore complex protein Nup93 OS=Homo sapiens OX=9606 GN=NUP93 PE=1 SV=2	1	auto	0	90.66	LYDLAK	iTRAQ8plex@N-term; iTRAQ8plex(K)@6
1208	13.57	15.74	8.059	sp|Q8TDD1|DDX54_HUMAN	ATP-dependent RNA helicase DDX54 OS=Homo sapiens OX=9606 GN=DDX54 PE=1 SV=2	1	auto	0	89.04	AGLTEPVLIR	iTRAQ8plex@N-term
3966	1.64	4.18	20.22	sp|Q96FJ2|DYL2_HUMAN	Dynein light chain 2, cytoplasmic OS=Homo sapiens OX=9606 GN=DYNLL2 PE=1 SV=1	0	auto - shared MS/MS	0	98.73	DIAAYIK	iTRAQ8plex@N-term; iTRAQ8plex(K)@7
113	58.46	60.78	57.64	sp|Q07065|CKAP4_HUMAN	Cytoskeleton-associated protein 4 OS=Homo sapiens OX=9606 GN=CKAP4 PE=1 SV=2	1	auto	0	98.76	ISEVLQK	iTRAQ8plex@N-term; iTRAQ8plex(K)@7
53	77.45	77.76	59.1	sp|P26038|MOES_HUMAN	Moesin OS=Homo sapiens OX=9606 GN=MSN PE=1 SV=3	0	auto - shared MS/MS	0	86.7	ESPLLFK	iTRAQ8plex@N-term; iTRAQ8plex(K)@7
228	42.55	43.03	50.59	sp|P07954|FUMH_HUMAN	Fumarate hydratase, mitochondrial OS=Homo sapiens OX=9606 GN=FH PE=1 SV=3	1	auto	0	62.25	EFAQIIK	iTRAQ8plex@N-term; iTRAQ8plex(K)@7
469	28.62	30.59	63.98	sp|P12004|PCNA_HUMAN	Proliferating cell nuclear antigen OS=Homo sapiens OX=9606 GN=PCNA PE=1 SV=1	1	auto	0	99	DLSHIGDAVVISCAK	iTRAQ8plex@N-term; Carbamidomethyl(C)@13; iTRAQ8plex(K)@15
1966	7.66	8.66	36.75	sp|Q13405|RM49_HUMAN	39S ribosomal protein L49, mitochondrial OS=Homo sapiens OX=9606 GN=MRPL49 PE=1 SV=1	1	auto	0.669586	95.42	KVEGDIWALQK	iTRAQ8plex@N-term; iTRAQ8plex(K)@1; iTRAQ8plex(K)@11
2453	5.09	5.22	6.318	tr|C9J0I9|C9J0I9_HUMAN; sp|Q86WB0|NIPA_HUMAN	Nuclear-interacting partner of ALK OS=Homo sapiens OX=9606 GN=ZC3HC1 PE=1 SV=1; Nuclear-interacting partner of ALK OS=Homo sapiens OX=9606 GN=ZC3HC1 PE=1 SV=1	1	auto	0.0819697	59.46	VETFSSLK	iTRAQ8plex@N-term; iTRAQ8plex(K)@8
155	52.52	53.63	41.31	sp|P33993|MCM7_HUMAN	DNA replication licensing factor MCM7 OS=Homo sapiens OX=9606 GN=MCM7 PE=1 SV=4	1	auto	0	98.46	SITVLVEGENTR	iTRAQ8plex@N-term
187	47.47	48.01	71.89	sp|P40926|MDHM_HUMAN	Malate dehydrogenase, mitochondrial OS=Homo sapiens OX=9606 GN=MDH2 PE=1 SV=3	1	auto	0	99	GCDVVVIPAGVPR	iTRAQ8plex@N-term; Carbamidomethyl(C)@2
43	84.18	84.39	21.32	sp|P11717|MPRI_HUMAN	Cation-independent mannose-6-phosphate receptor OS=Homo sapiens OX=9606 GN=IGF2R PE=1 SV=3	1	auto	2	99	DGAGNSFDLSSLSR	iTRAQ8plex@N-term
3684	2	126.85	88	sp|P63261|ACTG_HUMAN	Actin, cytoplasmic 2 OS=Homo sapiens OX=9606 GN=ACTG1 PE=1 SV=1	0	auto - discordant peptide type	0	99	VAPEEHPVLLTEAPLNPK	iTRAQ8plex@N-term; Carbamidomethyl(E)@5; iTRAQ8plex(K)@18
3687	2	68.26	66.09	tr|F5H5D3|F5H5D3_HUMAN; sp|Q9BQE3|TBA1C_HUMAN	Tubulin alpha chain OS=Homo sapiens OX=9606 GN=TUBA1C PE=1 SV=1; Tubulin alpha-1C chain OS=Homo sapiens OX=9606 GN=TUBA1C PE=1 SV=1	0	auto - discordant peptide type	0	86.47	DVNAAIATIK	iTRAQ8plex@N-term; iTRAQ8plex(K)@10
1315	12.37	13.55	15.37	sp|O60216|RAD21_HUMAN	Double-strand-break repair protein rad21 homolog OS=Homo sapiens OX=9606 GN=RAD21 PE=1 SV=2	1	auto	2	99	DVIDEPIIEEPSR	iTRAQ8plex@N-term
103	61.01	62.74	31.51	sp|P55060|XPO2_HUMAN	Exportin-2 OS=Homo sapiens OX=9606 GN=CSE1L PE=1 SV=3	1	auto	0	99	SANVNEFPVLK	iTRAQ8plex@N-term; iTRAQ8plex(K)@11
20	113.16	115.44	28.82	sp|Q6P2Q9|PRP8_HUMAN	Pre-mRNA-processing-splicing factor 8 OS=Homo sapiens OX=9606 GN=PRPF8 PE=1 SV=2	1	auto	0	82.77	ETGYTYILPK	iTRAQ8plex@N-term; iTRAQ8plex(K)@10
12	151.76	152.53	43.56	sp|P02751|FINC_HUMAN	Fibronectin OS=Homo sapiens OX=9606 GN=FN1 PE=1 SV=5	1	auto	0	99	VDVIPVNLPGEHGQR	iTRAQ8plex@N-term
1374	12	12.02	26.77	sp|P50402|EMD_HUMAN	Emerin OS=Homo sapiens OX=9606 GN=EMD PE=1 SV=1	1	auto	0	23.44	IFEYETQR	iTRAQ8plex@N-term
331	34.88	36.47	47.28	sp|P06748|NPM_HUMAN	Nucleophosmin OS=Homo sapiens OX=9606 GN=NPM1 PE=1 SV=2	0	auto - discordant peptide type	0	75.67	FINYVK	iTRAQ8plex@N-term; Deamidated(N)@3; iTRAQ8plex(K)@6
1668	9.57	9.82	34.46	sp|P46776|RL27A_HUMAN	60S ribosomal protein L27a OS=Homo sapiens OX=9606 GN=RPL27A PE=1 SV=2	1	auto	2	99	TGAAPIIDVVR	iTRAQ8plex@N-term
13	143.96	145.19	84.55	sp|P08670|VIME_HUMAN	Vimentin OS=Homo sapiens OX=9606 GN=VIM PE=1 SV=4	1	auto	0	99	FANYIDK	iTRAQ8plex@N-term; iTRAQ8plex(K)@7
4060	1.32	1.42	4.778	sp|Q15800|MSMO1_HUMAN	Methylsterol monooxygenase 1 OS=Homo sapiens OX=9606 GN=MSMO1 PE=1 SV=1	1	auto	1.25181	99	IFGTDSQYNAYNEK	iTRAQ8plex@N-term; iTRAQ8plex(K)@14
26	102.36	102.76	60.27	sp|P14625|ENPL_HUMAN	Endoplasmin OS=Homo sapiens OX=9606 GN=HSP90B1 PE=1 SV=1	0	auto - discordant peptide type	0	97.73	VFITDDFHDMMPK	iTRAQ8plex@N-term; Oxidation(M)@10; Carbamyl(M)@11; iTRAQ8plex(K)@13
875	18.06	18.26	31.4	sp|O43684|BUB3_HUMAN	Mitotic checkpoint protein BUB3 OS=Homo sapiens OX=9606 GN=BUB3 PE=1 SV=1	1	auto	2	99	QGYVLSSIEGR	iTRAQ8plex@N-term
361	33.27	41.95	51.39	sp|Q8NBS9|TXND5_HUMAN	Thioredoxin domain-containing protein 5 OS=Homo sapiens OX=9606 GN=TXNDC5 PE=1 SV=2	1	auto	0	99	EFPGLAGVK	iTRAQ8plex@N-term; iTRAQ8plex(K)@9
13	143.96	145.19	84.55	sp|P08670|VIME_HUMAN	Vimentin OS=Homo sapiens OX=9606 GN=VIM PE=1 SV=4	0	auto - discordant peptide type	0	31.05	FANYIDK	iTRAQ8plex@N-term; Carbamidomethyl(Y)@4; iTRAQ8plex(K)@7
9	185.11	211.86	51.77	sp|O75369|FLNB_HUMAN	Filamin-B OS=Homo sapiens OX=9606 GN=FLNB PE=1 SV=2	1	auto	0	99	AHGPGLEGGLVGKPAEFTIDTK	iTRAQ8plex@N-term; iTRAQ8plex(K)@13; iTRAQ8plex(K)@22
27	100.98	102.22	71.38	sp|P10809|CH60_HUMAN	60 kDa heat shock protein, mitochondrial OS=Homo sapiens OX=9606 GN=HSPD1 PE=1 SV=2	0	auto - discordant peptide type	0	77.06	IGIEIIK	Carbamidomethyl@N-term; iTRAQ8plex(K)@7
1229	13.33	35.56	28.64	tr|A0A2R8Y5S7|A0A2R8Y5S7_HUMAN; sp|P35241|RADI_HUMAN	Radixin OS=Homo sapiens OX=9606 GN=RDX PE=1 SV=1; Radixin OS=Homo sapiens OX=9606 GN=RDX PE=1 SV=1	0	auto - shared MS/MS	0	99	QLFDQVVK	iTRAQ8plex@N-term; iTRAQ8plex(K)@8
179	48.98	51.15	50.4	sp|P34897|GLYM_HUMAN	Serine hydroxymethyltransferase, mitochondrial OS=Homo sapiens OX=9606 GN=SHMT2 PE=1 SV=3	1	auto	0	99	EYSLQVLK	iTRAQ8plex@N-term; iTRAQ8plex(K)@8
120	57.12	58.67	64.19	sp|P50991|TCPD_HUMAN	T-complex protein 1 subunit delta OS=Homo sapiens OX=9606 GN=CCT4 PE=1 SV=4	1	auto	0	98.62	VIDPATATSVDLR	iTRAQ8plex@N-term
575	25.17	41.97	24.68	sp|P06737|PYGL_HUMAN	Glycogen phosphorylase, liver form OS=Homo sapiens OX=9606 GN=PYGL PE=1 SV=4	1	auto	0.166216	51.85	YEYGIFNQK	iTRAQ8plex@N-term; iTRAQ8plex(K)@9
3	289.76	289.92	65.77	sp|P21333|FLNA_HUMAN	Filamin-A OS=Homo sapiens OX=9606 GN=FLNA PE=1 SV=4	1	auto	0	99	AWGPGLEGGVVGK	iTRAQ8plex@N-term; iTRAQ8plex(K)@13
61	74.07	81.77	58.2	tr|A0A499FI48|A0A499FI48_HUMAN; sp|P13667|PDIA4_HUMAN	Protein disulfide-isomerase OS=Homo sapiens OX=9606 GN=PDIA4 PE=1 SV=1; Protein disulfide-isomerase A4 OS=Homo sapiens OX=9606 GN=PDIA4 PE=1 SV=2	1	auto	2	99	QLEPVYNSLAK	iTRAQ8plex@N-term; iTRAQ8plex(K)@11
111	59.21	59.64	87.36	sp|P04075|ALDOA_HUMAN	Fructose-bisphosphate aldolase A OS=Homo sapiens OX=9606 GN=ALDOA PE=1 SV=2	0	auto - discordant peptide type	2	99	YTPSGQAGAAASESLFVSNHAY	iTRAQ8plex@N-term; iTRAQ8plex(Y)@22
589	24.56	32.6	24.89	sp|O60488|ACSL4_HUMAN	Long-chain-fatty-acid--CoA ligase 4 OS=Homo sapiens OX=9606 GN=ACSL4 PE=1 SV=2	0	auto - discordant peptide type	0	99	LQAGEYVSLGK	iTRAQ8plex@N-term; iTRAQ8plex(K)@11
103	61.01	62.74	31.51	sp|P55060|XPO2_HUMAN	Exportin-2 OS=Homo sapiens OX=9606 GN=CSE1L PE=1 SV=3	1	auto	2	99	AADEEAFEDNSEEYIR	iTRAQ8plex@N-term
103	61.01	62.74	31.51	sp|P55060|XPO2_HUMAN	Exportin-2 OS=Homo sapiens OX=9606 GN=CSE1L PE=1 SV=3	1	auto	0	99	AADEEAFEDNSEEYIR	iTRAQ8plex@N-term
61	74.07	81.77	58.2	tr|A0A499FI48|A0A499FI48_HUMAN; sp|P13667|PDIA4_HUMAN	Protein disulfide-isomerase OS=Homo sapiens OX=9606 GN=PDIA4 PE=1 SV=1; Protein disulfide-isomerase A4 OS=Homo sapiens OX=9606 GN=PDIA4 PE=1 SV=2	1	auto	0	99	QLEPVYNSLAK	iTRAQ8plex@N-term; iTRAQ8plex(K)@11
1844	8.2	8.24	49.44	tr|E5RHG8|E5RHG8_HUMAN; sp|Q15369|ELOC_HUMAN	Elongin-C (Fragment) OS=Homo sapiens OX=9606 GN=ELOC PE=1 SV=1; Elongin-C OS=Homo sapiens OX=9606 GN=ELOC PE=1 SV=1	1	auto	0	99	LISSDGHEFIVK	iTRAQ8plex@N-term; iTRAQ8plex(K)@12
8	200.1	200.38	29.79	sp|Q14204|DYHC1_HUMAN	Cytoplasmic dynein 1 heavy chain 1 OS=Homo sapiens OX=9606 GN=DYNC1H1 PE=1 SV=5	1	auto	0	96.8	LQGEFQLR	iTRAQ8plex@N-term
613	23.72	25.88	22.31	sp|Q9H4A4|AMPB_HUMAN	Aminopeptidase B OS=Homo sapiens OX=9606 GN=RNPEP PE=1 SV=2	1	auto	2	99	LDSHPCLEVTAAALR	iTRAQ8plex@N-term; Carbamidomethyl(C)@6
3684	2	126.85	88	sp|P63261|ACTG_HUMAN	Actin, cytoplasmic 2 OS=Homo sapiens OX=9606 GN=ACTG1 PE=1 SV=1	0	auto - discordant peptide type	0	99	VAPEEHPVLLTEAPLNPK	iTRAQ8plex@N-term; Carbamidomethyl(E)@5; iTRAQ8plex(K)@18
322	35.34	35.91	27.08	sp|O95573|ACSL3_HUMAN	Long-chain-fatty-acid--CoA ligase 3 OS=Homo sapiens OX=9606 GN=ACSL3 PE=1 SV=3	1	auto	0	74.1	FEIPVK	iTRAQ8plex@N-term; iTRAQ8plex(K)@6
232	41.89	42.7	68.82	sp|P62701|RS4X_HUMAN	40S ribosomal protein S4, X isoform OS=Homo sapiens OX=9606 GN=RPS4X PE=1 SV=2	0	auto - shared MS/MS	0	68.93	ITDFIK	iTRAQ8plex@N-term; iTRAQ8plex(K)@6
1908	8	9.62	19.19	sp|P51911|CNN1_HUMAN	Calponin-1 OS=Homo sapiens OX=9606 GN=CNN1 PE=1 SV=2	1	auto	2	99	EWIEGVTGR	iTRAQ8plex@N-term
1163	14.1	19.6	8.5	sp|Q9NTI5|PDS5B_HUMAN	Sister chromatid cohesion protein PDS5 homolog B OS=Homo sapiens OX=9606 GN=PDS5B PE=1 SV=1	0	auto - shared MS/MS	0.9914	98.5	AGLELLK	iTRAQ8plex@N-term; iTRAQ8plex(K)@7
143	55.03	57.42	33.72	tr|A0A087X054|A0A087X054_HUMAN	Hypoxia up-regulated protein 1 OS=Homo sapiens OX=9606 GN=HYOU1 PE=1 SV=1	0	auto - shared MS/MS	0	98.79	VQEVLLK	iTRAQ8plex@N-term; iTRAQ8plex(K)@7
89	65.36	67.12	46.7	sp|Q16891|MIC60_HUMAN	MICOS complex subunit MIC60 OS=Homo sapiens OX=9606 GN=IMMT PE=1 SV=1	1	auto	0	99	VAQDWLK	iTRAQ8plex@N-term; iTRAQ8plex(K)@7
3700	2	22.11	54.41	sp|P68431|H31_HUMAN	Histone H3.1 OS=Homo sapiens OX=9606 GN=H3C1 PE=1 SV=2	0	auto - discordant peptide type	0	27.31	YQKSTELLIR	Carbamyl@N-term; iTRAQ8plex(K)@3
734	20.49	20.94	38.82	sp|Q9H9B4|SFXN1_HUMAN	Sideroflexin-1 OS=Homo sapiens OX=9606 GN=SFXN1 PE=1 SV=4	1	auto	0	99	NILLTNEQLESAR	iTRAQ8plex@N-term
3	289.76	289.92	65.77	sp|P21333|FLNA_HUMAN	Filamin-A OS=Homo sapiens OX=9606 GN=FLNA PE=1 SV=4	1	auto	2	99	AWGPGLEGGVVGK	iTRAQ8plex@N-term; iTRAQ8plex(K)@13
1181	14	14.69	39.73	sp|P49755|TMEDA_HUMAN	Transmembrane emp24 domain-containing protein 10 OS=Homo sapiens OX=9606 GN=TMED10 PE=1 SV=2	1	auto	0	99	LKPLEVELR	iTRAQ8plex@N-term; iTRAQ8plex(K)@2
3	289.76	289.92	65.77	sp|P21333|FLNA_HUMAN	Filamin-A OS=Homo sapiens OX=9606 GN=FLNA PE=1 SV=4	0	auto - discordant peptide type	2	99	VNQPASFAVSLNGAK	iTRAQ8plex@N-term; Deamidated(N)@12; iTRAQ8plex(K)@15
4	258.49	258.54	60.66	sp|P35579|MYH9_HUMAN	Myosin-9 OS=Homo sapiens OX=9606 GN=MYH9 PE=1 SV=4	1	auto	0	99	QAQQERDELADEIANSSGK	Gln->pyro-Glu@N-term; iTRAQ8plex(K)@19
49	78.59	80	82.26	sp|P06733|ENOA_HUMAN	Alpha-enolase OS=Homo sapiens OX=9606 GN=ENO1 PE=1 SV=2	0	auto - discordant peptide type	0	77.52	IEEELGSK	Carbamyl@N-term; iTRAQ8plex(K)@8
852	18.35	18.71	30.36	tr|F5GYQ1|F5GYQ1_HUMAN; sp|P61421|VA0D1_HUMAN	V-type proton ATPase subunit OS=Homo sapiens OX=9606 GN=ATP6V0D1 PE=1 SV=1; V-type proton ATPase subunit d 1 OS=Homo sapiens OX=9606 GN=ATP6V0D1 PE=1 SV=1	1	auto	0	99	LLFEGAGSNPGDK	iTRAQ8plex@N-term; iTRAQ8plex(K)@13
2802	4.01	13.44	17.9	sp|P31150|GDIA_HUMAN	Rab GDP dissociation inhibitor alpha OS=Homo sapiens OX=9606 GN=GDI1 PE=1 SV=2	0	auto - shared MS/MS	0	98.43	GRDWNVDLIPK	iTRAQ8plex@N-term; iTRAQ8plex(K)@11
263	39.49	40.75	66.24	sp|Q9UQ80|PA2G4_HUMAN	Proliferation-associated protein 2G4 OS=Homo sapiens OX=9606 GN=PA2G4 PE=1 SV=3	1	auto	0	99	AFFSEVER	iTRAQ8plex@N-term
228	42.55	43.03	50.59	sp|P07954|FUMH_HUMAN	Fumarate hydratase, mitochondrial OS=Homo sapiens OX=9606 GN=FH PE=1 SV=3	0	auto - shared MS/MS	1.5376	98.14	EFAQIIK	iTRAQ8plex@N-term; iTRAQ8plex(K)@7
122	56.8	57.5	27	sp|O60264|SMCA5_HUMAN	SWI/SNF-related matrix-associated actin-dependent regulator of chromatin subfamily A member 5 OS=Homo sapiens OX=9606 GN=SMARCA5 PE=1 SV=1	0	auto - shared MS/MS	0	59.58	DFNQFIK	iTRAQ8plex@N-term; iTRAQ8plex(K)@7
1208	13.57	15.74	8.059	sp|Q8TDD1|DDX54_HUMAN	ATP-dependent RNA helicase DDX54 OS=Homo sapiens OX=9606 GN=DDX54 PE=1 SV=2	0	auto - shared MS/MS	0	96.83	ELALQTLK	iTRAQ8plex@N-term; iTRAQ8plex(K)@8
2784	4.02	24.66	35.83	sp|O00148|DX39A_HUMAN	ATP-dependent RNA helicase DDX39A OS=Homo sapiens OX=9606 GN=DDX39A PE=1 SV=2	0	auto - shared MS/MS	0	86.66	ELAFQISK	iTRAQ8plex@N-term; iTRAQ8plex(K)@8
900	17.74	19.75	46.07	sp|P62913|RL11_HUMAN	60S ribosomal protein L11 OS=Homo sapiens OX=9606 GN=RPL11 PE=1 SV=2	0	auto - shared MS/MS	0	96.83	YDGIILPGK	iTRAQ8plex@N-term; iTRAQ8plex(K)@9
260	39.61	40.18	53.44	sp|P09622|DLDH_HUMAN	Dihydrolipoyl dehydrogenase, mitochondrial OS=Homo sapiens OX=9606 GN=DLD PE=1 SV=2	1	auto	0	99	NETLGGTCLNVGCIPSK	iTRAQ8plex@N-term; Carbamidomethyl(C)@8; Carbamidomethyl(C)@13; iTRAQ8plex(K)@17
361	33.27	41.95	51.39	sp|Q8NBS9|TXND5_HUMAN	Thioredoxin domain-containing protein 5 OS=Homo sapiens OX=9606 GN=TXNDC5 PE=1 SV=2	1	auto	0	98.86	EFPGLAGVK	iTRAQ8plex@N-term; iTRAQ8plex(K)@9
2457	5.05	5.26	15.17	sp|Q7LGA3|HS2ST_HUMAN	Heparan sulfate 2-O-sulfotransferase 1 OS=Homo sapiens OX=9606 GN=HS2ST1 PE=1 SV=1	0	auto - shared MS/MS	0	57.45	LQQSDIWK	iTRAQ8plex@N-term; iTRAQ8plex(K)@8
10	162.61	164.72	47.79	sp|Q9NZM1|MYOF_HUMAN	Myoferlin OS=Homo sapiens OX=9606 GN=MYOF PE=1 SV=1	0	auto - shared MS/MS	0	99	LQTNIEALK	iTRAQ8plex@N-term; iTRAQ8plex(K)@9
187	47.47	48.01	71.89	sp|P40926|MDHM_HUMAN	Malate dehydrogenase, mitochondrial OS=Homo sapiens OX=9606 GN=MDH2 PE=1 SV=3	1	auto	0	99	GCDVVVIPAGVPR	iTRAQ8plex@N-term; Carbamidomethyl(C)@2
43	84.18	84.39	21.32	sp|P11717|MPRI_HUMAN	Cation-independent mannose-6-phosphate receptor OS=Homo sapiens OX=9606 GN=IGF2R PE=1 SV=3	1	auto	0	99	DGAGNSFDLSSLSR	iTRAQ8plex@N-term
3684	2	126.85	88	sp|P63261|ACTG_HUMAN	Actin, cytoplasmic 2 OS=Homo sapiens OX=9606 GN=ACTG1 PE=1 SV=1	0	auto - discordant peptide type	0	99	VAPEEHPVLLTEAPLNPK	iTRAQ8plex@N-term; Carbamidomethyl(E)@5; iTRAQ8plex(K)@18
26	102.36	102.76	60.27	sp|P14625|ENPL_HUMAN	Endoplasmin OS=Homo sapiens OX=9606 GN=HSP90B1 PE=1 SV=1	1	auto	0	98.29	GVVDSDDLPLNVSR	iTRAQ8plex@N-term
1180	14	79.5	72.75	sp|P07437|TBB5_HUMAN	Tubulin beta chain OS=Homo sapiens OX=9606 GN=TUBB PE=1 SV=2	1	auto	2	99	ISVYYNEATGGK	iTRAQ8plex@N-term; iTRAQ8plex(K)@12
71	70.8	71.44	77.58	sp|P07355|ANXA2_HUMAN	Annexin A2 OS=Homo sapiens OX=9606 GN=ANXA2 PE=1 SV=2	0	auto - discordant peptide type	2	99	RAEDGSVIDYELIDQDAR	Carbamidomethyl@N-term
443	29.53	34.83	32.25	sp|P08582|TRFM_HUMAN	Melanotransferrin OS=Homo sapiens OX=9606 GN=MELTF PE=1 SV=2	1	auto	2	99	NYPSSLCALCVGDEQGR	iTRAQ8plex@N-term; Carbamidomethyl(C)@7; Carbamidomethyl(C)@10
1180	14	79.5	72.75	sp|P07437|TBB5_HUMAN	Tubulin beta chain OS=Homo sapiens OX=9606 GN=TUBB PE=1 SV=2	1	auto	0	98.45	ISVYYNEATGGK	iTRAQ8plex@N-term; iTRAQ8plex(K)@12
156	52.33	53.6	36.02	sp|Q8N1F7|NUP93_HUMAN	Nuclear pore complex protein Nup93 OS=Homo sapiens OX=9606 GN=NUP93 PE=1 SV=2	1	auto	0	93.65	LYDLAK	iTRAQ8plex@N-term; iTRAQ8plex(K)@6
113	58.46	60.78	57.64	sp|Q07065|CKAP4_HUMAN	Cytoskeleton-associated protein 4 OS=Homo sapiens OX=9606 GN=CKAP4 PE=1 SV=2	0	auto - shared MS/MS	0	98.63	ISEVLQK	iTRAQ8plex@N-term; iTRAQ8plex(K)@7
3	289.76	289.92	65.77	sp|P21333|FLNA_HUMAN	Filamin-A OS=Homo sapiens OX=9606 GN=FLNA PE=1 SV=4	0	auto - discordant peptide type	0	99	VNQPASFAVSLNGAK	iTRAQ8plex@N-term; Deamidated(N)@12; iTRAQ8plex(K)@15
3	289.76	289.92	65.77	sp|P21333|FLNA_HUMAN	Filamin-A OS=Homo sapiens OX=9606 GN=FLNA PE=1 SV=4	0	auto - discordant peptide type	0	99	VNQPASFAVSLNGAK	iTRAQ8plex@N-term; Deamidated(N)@12; iTRAQ8plex(K)@15
1668	9.57	9.82	34.46	sp|P46776|RL27A_HUMAN	60S ribosomal protein L27a OS=Homo sapiens OX=9606 GN=RPL27A PE=1 SV=2	1	auto	0	99	TGAAPIIDVVR	iTRAQ8plex@N-term
469	28.62	30.59	63.98	sp|P12004|PCNA_HUMAN	Proliferating cell nuclear antigen OS=Homo sapiens OX=9606 GN=PCNA PE=1 SV=1	1	auto	2	99	DLSHIGDAVVISCAK	iTRAQ8plex@N-term; Carbamidomethyl(C)@13; iTRAQ8plex(K)@15
13	143.96	145.19	84.55	sp|P08670|VIME_HUMAN	Vimentin OS=Homo sapiens OX=9606 GN=VIM PE=1 SV=4	1	auto	0	99	FANYIDK	iTRAQ8plex@N-term; iTRAQ8plex(K)@7
27	100.98	102.22	71.38	sp|P10809|CH60_HUMAN	60 kDa heat shock protein, mitochondrial OS=Homo sapiens OX=9606 GN=HSPD1 PE=1 SV=2	0	auto - discordant peptide type	0	99	VGLQVVAVK	iTRAQ8plex@N-term; Deamidated(Q)@4; iTRAQ8plex(K)@9
361	33.27	41.95	51.39	sp|Q8NBS9|TXND5_HUMAN	Thioredoxin domain-containing protein 5 OS=Homo sapiens OX=9606 GN=TXNDC5 PE=1 SV=2	1	auto	2	99	EFPGLAGVK	iTRAQ8plex@N-term; iTRAQ8plex(K)@9
13	143.96	145.19	84.55	sp|P08670|VIME_HUMAN	Vimentin OS=Homo sapiens OX=9606 GN=VIM PE=1 SV=4	0	auto - discordant peptide type	0	97.29	FANYIDK	iTRAQ8plex@N-term; Carbamidomethyl(D)@6; iTRAQ8plex(K)@7
27	100.98	102.22	71.38	sp|P10809|CH60_HUMAN	60 kDa heat shock protein, mitochondrial OS=Homo sapiens OX=9606 GN=HSPD1 PE=1 SV=2	0	auto - discordant peptide type	0	25.79	IGIEIIK	Carbamidomethyl@N-term; iTRAQ8plex(K)@7
419	30.43	30.87	46.22	sp|Q15293|RCN1_HUMAN	Reticulocalbin-1 OS=Homo sapiens OX=9606 GN=RCN1 PE=1 SV=1	1	auto	0	99	YIFDNVAK	iTRAQ8plex@N-term; iTRAQ8plex(K)@8
77	68.66	69.56	64.43	sp|P49748|ACADV_HUMAN	Very long-chain specific acyl-CoA dehydrogenase, mitochondrial OS=Homo sapiens OX=9606 GN=ACADVL PE=1 SV=1	1	auto	0	99	ELSGLGSALK	iTRAQ8plex@N-term; iTRAQ8plex(K)@10
3684	2	126.85	88	sp|P63261|ACTG_HUMAN	Actin, cytoplasmic 2 OS=Homo sapiens OX=9606 GN=ACTG1 PE=1 SV=1	0	auto - discordant peptide type	0	99	YPIEHGIVTNWDDMEK	iTRAQ8plex@N-term; Methyl(H)@5; Oxidation(M)@14; iTRAQ8plex(K)@16
1062	15.35	15.56	51.28	sp|P62979|RS27A_HUMAN	Ubiquitin-40S ribosomal protein S27a OS=Homo sapiens OX=9606 GN=RPS27A PE=1 SV=2	0	auto - discordant peptide type	0	99	TLSDYNIQK	iTRAQ8plex@N-term; Iodo(Y)@5; iTRAQ8plex(K)@9
150	53.59	56.54	56.45	sp|P00367|DHE3_HUMAN	Glutamate dehydrogenase 1, mitochondrial OS=Homo sapiens OX=9606 GN=GLUD1 PE=1 SV=2	1	auto	0	99	CAVVDVPFGGAK	iTRAQ8plex@N-term; Carbamidomethyl(C)@1; iTRAQ8plex(K)@12
299	37.06	39.7	20.39	sp|Q8WUM4|PDC6I_HUMAN	Programmed cell death 6-interacting protein OS=Homo sapiens OX=9606 GN=PDCD6IP PE=1 SV=1	1	auto	0	99	LLDEEEATDNDLR	iTRAQ8plex@N-term
499	27.44	28	21.41	sp|O94776|MTA2_HUMAN	Metastasis-associated protein MTA2 OS=Homo sapiens OX=9606 GN=MTA2 PE=1 SV=1	1	auto	0	99	DISSSLNSLADSNAR	iTRAQ8plex@N-term
1844	8.2	8.24	49.44	tr|E5RHG8|E5RHG8_HUMAN; sp|Q15369|ELOC_HUMAN	Elongin-C (Fragment) OS=Homo sapiens OX=9606 GN=ELOC PE=1 SV=1; Elongin-C OS=Homo sapiens OX=9606 GN=ELOC PE=1 SV=1	1	auto	2	99	LISSDGHEFIVK	iTRAQ8plex@N-term; iTRAQ8plex(K)@12
260	39.61	40.18	53.44	sp|P09622|DLDH_HUMAN	Dihydrolipoyl dehydrogenase, mitochondrial OS=Homo sapiens OX=9606 GN=DLD PE=1 SV=2	1	auto	2	99	NETLGGTCLNVGCIPSK	iTRAQ8plex@N-term; Carbamidomethyl(C)@8; Carbamidomethyl(C)@13; iTRAQ8plex(K)@17
49	78.59	80	82.26	sp|P06733|ENOA_HUMAN	Alpha-enolase OS=Homo sapiens OX=9606 GN=ENO1 PE=1 SV=2	0	auto - discordant peptide type	0	18.01	TIAPALVSK	Carbamyl@N-term; iTRAQ8plex(K)@9
788	19.42	19.78	27.58	sp|P26368|U2AF2_HUMAN	Splicing factor U2AF 65 kDa subunit OS=Homo sapiens OX=9606 GN=U2AF2 PE=1 SV=4	1	auto	0	99	SIEIPRPVDGVEVPGCGK	iTRAQ8plex@N-term; Carbamidomethyl(C)@16; iTRAQ8plex(K)@18
331	34.88	36.47	47.28	sp|P06748|NPM_HUMAN	Nucleophosmin OS=Homo sapiens OX=9606 GN=NPM1 PE=1 SV=2	0	auto - discordant peptide type	0	81.88	FINYVK	iTRAQ8plex@N-term; Deamidated(N)@3; iTRAQ8plex(K)@6
3912	1.85	1.89	2.727	sp|P16035|TIMP2_HUMAN	Metalloproteinase inhibitor 2 OS=Homo sapiens OX=9606 GN=TIMP2 PE=1 SV=2	0	auto - shared MS/MS	0	65.84	IQYEIK	iTRAQ8plex@N-term; iTRAQ8plex(K)@6
340	34.29	37.17	57.28	sp|P12429|ANXA3_HUMAN	Annexin A3 OS=Homo sapiens OX=9606 GN=ANXA3 PE=1 SV=3	0	auto - discordant peptide type	0	97.23	DISQAYYTVYK	iTRAQ8plex@N-term; iTRAQ8plex(K)@11
2119	6.53	9.95	3.812	tr|A0A6E1XQM6|A0A6E1XQM6_HUMAN	Protein furry homolog-like OS=Homo sapiens OX=9606 GN=FRYL PE=1 SV=1	0	auto - shared MS/MS	0	88.77	LVEVLK	iTRAQ8plex@N-term; iTRAQ8plex(K)@6
322	35.34	35.91	27.08	sp|O95573|ACSL3_HUMAN	Long-chain-fatty-acid--CoA ligase 3 OS=Homo sapiens OX=9606 GN=ACSL3 PE=1 SV=3	1	auto	0	90.49	FEIPVK	iTRAQ8plex@N-term; iTRAQ8plex(K)@6
662	22.33	22.84	63.78	sp|P18669|PGAM1_HUMAN	Phosphoglycerate mutase 1 OS=Homo sapiens OX=9606 GN=PGAM1 PE=1 SV=2	1	auto	2	99	FSGWYDADLSPAGHEEAKR	iTRAQ8plex@N-term; iTRAQ8plex(K)@18
143	55.03	57.42	33.72	tr|A0A087X054|A0A087X054_HUMAN	Hypoxia up-regulated protein 1 OS=Homo sapiens OX=9606 GN=HYOU1 PE=1 SV=1	0	auto - shared MS/MS	0	98.29	VQEVLLK	iTRAQ8plex@N-term; iTRAQ8plex(K)@7
269	39.03	39.45	62.96	sp|P23284|PPIB_HUMAN	Peptidyl-prolyl cis-trans isomerase B OS=Homo sapiens OX=9606 GN=PPIB PE=1 SV=2	1	auto	0	78.71	IEVEKPFAIAK	iTRAQ8plex@N-term; iTRAQ8plex(K)@5; iTRAQ8plex(K)@11
89	65.36	67.12	46.7	sp|Q16891|MIC60_HUMAN	MICOS complex subunit MIC60 OS=Homo sapiens OX=9606 GN=IMMT PE=1 SV=1	1	auto	0	64.06	VAQDWLK	iTRAQ8plex@N-term; iTRAQ8plex(K)@7
469	28.62	30.59	63.98	sp|P12004|PCNA_HUMAN	Proliferating cell nuclear antigen OS=Homo sapiens OX=9606 GN=PCNA PE=1 SV=1	1	auto	0	99	DLSHIGDAVVISCAK	iTRAQ8plex@N-term; Carbamidomethyl(C)@13; iTRAQ8plex(K)@15
3700	2	22.11	54.41	sp|P68431|H31_HUMAN	Histone H3.1 OS=Homo sapiens OX=9606 GN=H3C1 PE=1 SV=2	0	auto - discordant peptide type	0	27.53	YQKSTELLIR	Carbamyl@N-term; iTRAQ8plex(K)@3
897	17.76	20.13	56.16	sp|P51153|RAB13_HUMAN	Ras-related protein Rab-13 OS=Homo sapiens OX=9606 GN=RAB13 PE=1 SV=1	1	auto	2	99	LQVWDTAGQER	iTRAQ8plex@N-term
120	57.12	58.67	64.19	sp|P50991|TCPD_HUMAN	T-complex protein 1 subunit delta OS=Homo sapiens OX=9606 GN=CCT4 PE=1 SV=4	1	auto	0	99	VIDPATATSVDLR	iTRAQ8plex@N-term
1399	11.77	11.98	25.86	sp|Q969X5|ERGI1_HUMAN	Endoplasmic reticulum-Golgi intermediate compartment protein 1 OS=Homo sapiens OX=9606 GN=ERGIC1 PE=1 SV=1	0	auto - discordant peptide type	0	63.13	FEGQFSINK	iTRAQ8plex@N-term; iTRAQ8plex(K)@9
3	289.76	289.92	65.77	sp|P21333|FLNA_HUMAN	Filamin-A OS=Homo sapiens OX=9606 GN=FLNA PE=1 SV=4	1	auto	0	99	AWGPGLEGGVVGK	iTRAQ8plex@N-term; iTRAQ8plex(K)@13
733	20.49	21.02	55.89	tr|C9J9K3|C9J9K3_HUMAN; tr|A0A0C4DG17|A0A0C4DG17_HUMAN; sp|P08865|RSSA_HUMAN	40S ribosomal protein SA (Fragment) OS=Homo sapiens OX=9606 GN=RPSA PE=1 SV=8; 40S ribosomal protein SA OS=Homo sapiens OX=9606 GN=RPSA PE=1 SV=1; 40S ribosomal protein SA OS=Homo sapiens OX=9606 GN=RPSA PE=1 SV=4	1	auto	2	99	YVDIAIPCNNK	iTRAQ8plex@N-term; Carbamidomethyl(C)@8; iTRAQ8plex(K)@11
183	48.31	51.33	57.27	sp|Q15084|PDIA6_HUMAN	Protein disulfide-isomerase A6 OS=Homo sapiens OX=9606 GN=PDIA6 PE=1 SV=1	0	auto - discordant peptide type	0	99	GSTAPVGGGAFPTIVER	iTRAQ8plex@N-term
169	50.48	69.63	57.94	tr|A0A0G2JIW1|A0A0G2JIW1_HUMAN; sp|P0DMV9|HS71B_HUMAN; sp|P0DMV8|HS71A_HUMAN	Heat shock 70 kDa protein 1B OS=Homo sapiens OX=9606 GN=HSPA1B PE=1 SV=1; Heat shock 70 kDa protein 1B OS=Homo sapiens OX=9606 GN=HSPA1B PE=1 SV=1; Heat shock 70 kDa protein 1A OS=Homo sapiens OX=9606 GN=HSPA1A PE=1 SV=1	0	auto - discordant peptide type	0	99	NALESYAFNMK	iTRAQ8plex@N-term; Carbamyl(M)@10; iTRAQ8plex(K)@11
1198	13.77	28.69	48.02	sp|P08754|GNAI3_HUMAN	Guanine nucleotide-binding protein G(i) subunit alpha OS=Homo sapiens OX=9606 GN=GNAI3 PE=1 SV=3	1	auto	2	99	ISQSNYIPTQQDVLR	iTRAQ8plex@N-term
4	258.49	258.54	60.66	sp|P35579|MYH9_HUMAN	Myosin-9 OS=Homo sapiens OX=9606 GN=MYH9 PE=1 SV=4	1	auto	2	99	QAQQERDELADEIANSSGK	Gln->pyro-Glu@N-term; iTRAQ8plex(K)@19
3684	2	126.85	88	sp|P63261|ACTG_HUMAN	Actin, cytoplasmic 2 OS=Homo sapiens OX=9606 GN=ACTG1 PE=1 SV=1	0	auto - discordant peptide type	0	91.32	VAPEEHPVLLTEAPLNPK	iTRAQ8plex@N-term; iTRAQ8plex(K)@18
263	39.49	40.75	66.24	sp|Q9UQ80|PA2G4_HUMAN	Proliferation-associated protein 2G4 OS=Homo sapiens OX=9606 GN=PA2G4 PE=1 SV=3	1	auto	0	99	AFFSEVER	iTRAQ8plex@N-term
1121	14.55	15.03	17.17	sp|Q12874|SF3A3_HUMAN	Splicing factor 3A subunit 3 OS=Homo sapiens OX=9606 GN=SF3A3 PE=1 SV=1	1	auto	0	99	YLDLHDCYLK	iTRAQ8plex@N-term; Carbamidomethyl(C)@7; iTRAQ8plex(K)@10
1726	9.13	9.39	14.32	sp|Q9Y617|SERC_HUMAN	Phosphoserine aminotransferase OS=Homo sapiens OX=9606 GN=PSAT1 PE=1 SV=2	1	auto	0.801343	96.37	IINNTENLVR	iTRAQ8plex@N-term
2784	4.02	24.66	35.83	sp|O00148|DX39A_HUMAN	ATP-dependent RNA helicase DDX39A OS=Homo sapiens OX=9606 GN=DDX39A PE=1 SV=2	0	auto - shared MS/MS	0	99	ELAFQISK	iTRAQ8plex@N-term; iTRAQ8plex(K)@8
97	62.85	65.25	71.22	sp|P00558|PGK1_HUMAN	Phosphoglycerate kinase 1 OS=Homo sapiens OX=9606 GN=PGK1 PE=1 SV=3	1	auto	0	98.71	VDFNVPMK	iTRAQ8plex@N-term; iTRAQ8plex(K)@8
307	36.37	36.69	40.73	sp|P26641|EF1G_HUMAN	Elongation factor 1-gamma OS=Homo sapiens OX=9606 GN=EEF1G PE=1 SV=3	0	auto - discordant peptide type	0	99	STFVLDEFKR	Carbamidomethyl@N-term; iTRAQ8plex(K)@9
10	162.61	164.72	47.79	sp|Q9NZM1|MYOF_HUMAN	Myoferlin OS=Homo sapiens OX=9606 GN=MYOF PE=1 SV=1	1	auto	2	99	LQTNIEALK	iTRAQ8plex@N-term; iTRAQ8plex(K)@9
22	111.97	115.59	27.13	sp|P12270|TPR_HUMAN	Nucleoprotein TPR OS=Homo sapiens OX=9606 GN=TPR PE=1 SV=3	1	auto	0	99	ISTQLDFASK	iTRAQ8plex@N-term; iTRAQ8plex(K)@10
187	47.47	48.01	71.89	sp|P40926|MDHM_HUMAN	Malate dehydrogenase, mitochondrial OS=Homo sapiens OX=9606 GN=MDH2 PE=1 SV=3	1	auto	0	99	GCDVVVIPAGVPR	iTRAQ8plex@N-term; Carbamidomethyl(C)@2
187	47.47	48.01	71.89	sp|P40926|MDHM_HUMAN	Malate dehydrogenase, mitochondrial OS=Homo sapiens OX=9606 GN=MDH2 PE=1 SV=3	1	auto	2	99	GCDVVVIPAGVPR	iTRAQ8plex@N-term; Carbamidomethyl(C)@2
3684	2	126.85	88	sp|P63261|ACTG_HUMAN	Actin, cytoplasmic 2 OS=Homo sapiens OX=9606 GN=ACTG1 PE=1 SV=1	0	auto - shared MS/MS	0	99	VAPEEHPVLLTEAPLNPK	iTRAQ8plex@N-term; iTRAQ8plex(K)@18
418	30.48	32.23	28.09	sp|P17812|PYRG1_HUMAN	CTP synthase 1 OS=Homo sapiens OX=9606 GN=CTPS1 PE=1 SV=2	1	auto	2	99	FSDSYASVIK	iTRAQ8plex@N-term; iTRAQ8plex(K)@10
4042	1.36	1.58	2.305	sp|P17535|JUND_HUMAN	Transcription factor jun-D OS=Homo sapiens OX=9606 GN=JUND PE=1 SV=3	1	auto	0.0371573	50.45	SQNTELASTASLLR	iTRAQ8plex@N-term
76	68.67	69.31	53.74	sp|P40939|ECHA_HUMAN	Trifunctional enzyme subunit alpha, mitochondrial OS=Homo sapiens OX=9606 GN=HADHA PE=1 SV=2	1	auto	0	90.32	IIDVVK	iTRAQ8plex@N-term; iTRAQ8plex(K)@6
71	70.8	71.44	77.58	sp|P07355|ANXA2_HUMAN	Annexin A2 OS=Homo sapiens OX=9606 GN=ANXA2 PE=1 SV=2	0	no quant - weak signal	0	99	RAEDGSVIDYELIDQDAR	Carbamidomethyl@N-term
517	26.81	28.07	21.7	sp|P05106|ITB3_HUMAN	Integrin beta-3 OS=Homo sapiens OX=9606 GN=ITGB3 PE=1 SV=2	1	auto	2	99	NDASHLLVFTTDAK	iTRAQ8plex@N-term; iTRAQ8plex(K)@14
1858	8.14	9.79	8.444	con-P07224	SWISS-PROT:P07224 (Bos taurus) Vitamin K-dependent protein S precursor	0	auto - discordant peptide type	0.0241089	49.73	IEIQFK	iTRAQ8plex@N-term; iTRAQ8plex(K)@6
1092	14.93	15.16	25.85	sp|Q9BYD6|RM01_HUMAN	39S ribosomal protein L1, mitochondrial OS=Homo sapiens OX=9606 GN=MRPL1 PE=1 SV=2	1	auto	0	63.28	IDPLLPK	iTRAQ8plex@N-term; iTRAQ8plex(K)@7
13	143.96	145.19	84.55	sp|P08670|VIME_HUMAN	Vimentin OS=Homo sapiens OX=9606 GN=VIM PE=1 SV=4	1	auto	0	99	FANYIDK	iTRAQ8plex@N-term; iTRAQ8plex(K)@7
361	33.27	41.95	51.39	sp|Q8NBS9|TXND5_HUMAN	Thioredoxin domain-containing protein 5 OS=Homo sapiens OX=9606 GN=TXNDC5 PE=1 SV=2	1	auto	0	99	EFPGLAGVK	iTRAQ8plex@N-term; iTRAQ8plex(K)@9
77	68.66	69.56	64.43	sp|P49748|ACADV_HUMAN	Very long-chain specific acyl-CoA dehydrogenase, mitochondrial OS=Homo sapiens OX=9606 GN=ACADVL PE=1 SV=1	1	auto	2	99	ELSGLGSALK	iTRAQ8plex@N-term; iTRAQ8plex(K)@10
178	49.04	49.23	46.33	sp|O95831|AIFM1_HUMAN	Apoptosis-inducing factor 1, mitochondrial OS=Homo sapiens OX=9606 GN=AIFM1 PE=1 SV=1	1	auto	0	87.54	LFNIHED	iTRAQ8plex@N-term
260	39.61	40.18	53.44	sp|P09622|DLDH_HUMAN	Dihydrolipoyl dehydrogenase, mitochondrial OS=Homo sapiens OX=9606 GN=DLD PE=1 SV=2	1	auto	0	99	NETLGGTCLNVGCIPSK	iTRAQ8plex@N-term; Carbamidomethyl(C)@8; Carbamidomethyl(C)@13; iTRAQ8plex(K)@17
418	30.48	32.23	28.09	sp|P17812|PYRG1_HUMAN	CTP synthase 1 OS=Homo sapiens OX=9606 GN=CTPS1 PE=1 SV=2	1	auto	0	50.77	FSDSYASVIK	iTRAQ8plex@N-term; iTRAQ8plex(K)@10
1001	16.19	16.29	31	sp|P09497|CLCB_HUMAN	Clathrin light chain B OS=Homo sapiens OX=9606 GN=CLTB PE=1 SV=1	1	auto	0	98.56	VAQLCDFNPK	iTRAQ8plex@N-term; Carbamidomethyl(C)@5; iTRAQ8plex(K)@10
150	53.59	56.54	56.45	sp|P00367|DHE3_HUMAN	Glutamate dehydrogenase 1, mitochondrial OS=Homo sapiens OX=9606 GN=GLUD1 PE=1 SV=2	1	auto	0	99	CAVVDVPFGGAK	iTRAQ8plex@N-term; Carbamidomethyl(C)@1; iTRAQ8plex(K)@12
299	37.06	39.7	20.39	sp|Q8WUM4|PDC6I_HUMAN	Programmed cell death 6-interacting protein OS=Homo sapiens OX=9606 GN=PDCD6IP PE=1 SV=1	1	auto	2	99	LLDEEEATDNDLR	iTRAQ8plex@N-term
3	289.76	289.92	65.77	sp|P21333|FLNA_HUMAN	Filamin-A OS=Homo sapiens OX=9606 GN=FLNA PE=1 SV=4	1	auto	2	99	LTVSSLQESGLK	iTRAQ8plex@N-term; iTRAQ8plex(K)@12
1180	14	79.5	72.75	sp|P07437|TBB5_HUMAN	Tubulin beta chain OS=Homo sapiens OX=9606 GN=TUBB PE=1 SV=2	0	auto - discordant peptide type	0	99	ISVYYNEATGGK	iTRAQ8plex@N-term; Carbamidomethyl(E)@7; iTRAQ8plex(K)@12
3	289.76	289.92	65.77	sp|P21333|FLNA_HUMAN	Filamin-A OS=Homo sapiens OX=9606 GN=FLNA PE=1 SV=4	0	auto - discordant peptide type	0	99	VNQPASFAVSLNGAK	iTRAQ8plex@N-term; Deamidated(N)@12; iTRAQ8plex(K)@15
86	66.35	75.1	74.65	sp|P05783|K1C18_HUMAN	Keratin, type I cytoskeletal 18 OS=Homo sapiens OX=9606 GN=KRT18 PE=1 SV=2	1	auto	0	99	VKLEAEIATYR	iTRAQ8plex@N-term; iTRAQ8plex(K)@2
1844	8.2	8.24	49.44	tr|E5RHG8|E5RHG8_HUMAN; sp|Q15369|ELOC_HUMAN	Elongin-C (Fragment) OS=Homo sapiens OX=9606 GN=ELOC PE=1 SV=1; Elongin-C OS=Homo sapiens OX=9606 GN=ELOC PE=1 SV=1	1	auto	0	99	LISSDGHEFIVK	iTRAQ8plex@N-term; iTRAQ8plex(K)@12
2119	6.53	9.95	3.812	tr|A0A6E1XQM6|A0A6E1XQM6_HUMAN	Protein furry homolog-like OS=Homo sapiens OX=9606 GN=FRYL PE=1 SV=1	0	auto - shared MS/MS	0	86.84	LVEVLK	iTRAQ8plex@N-term; iTRAQ8plex(K)@6
1378	11.95	21.21	14.61	tr|A0A2R8Y891|A0A2R8Y891_HUMAN	ATP-dependent 6-phosphofructokinase OS=Homo sapiens OX=9606 GN=PFKM PE=1 SV=1	0	auto - discordant peptide type	0.0231917	99	DLQANVEHLVQK	iTRAQ8plex@N-term; iTRAQ8plex(K)@12
3685	2	84.7	88.75	sp|P08727|K1C19_HUMAN	Keratin, type I cytoskeletal 19 OS=Homo sapiens OX=9606 GN=KRT19 PE=1 SV=4	0	auto - discordant peptide type	0	99	IVLQIDNAR	iTRAQ8plex@N-term; Deamidated(N)@7
363	33.13	40.28	63.92	sp|P62258|1433E_HUMAN	14-3-3 protein epsilon OS=Homo sapiens OX=9606 GN=YWHAE PE=1 SV=1	0	auto - discordant peptide type	0	99	YLAEFATGNDRK	iTRAQ8plex@N-term; Deamidated(N)@9; iTRAQ8plex(K)@12
9	185.11	211.86	51.77	sp|O75369|FLNB_HUMAN	Filamin-B OS=Homo sapiens OX=9606 GN=FLNB PE=1 SV=2	1	auto	0	99	FADEHVPGSPFTVK	iTRAQ8plex@N-term; iTRAQ8plex(K)@14
269	39.03	39.45	62.96	sp|P23284|PPIB_HUMAN	Peptidyl-prolyl cis-trans isomerase B OS=Homo sapiens OX=9606 GN=PPIB PE=1 SV=2	1	auto	0	95.4	IEVEKPFAIAK	iTRAQ8plex@N-term; iTRAQ8plex(K)@5; iTRAQ8plex(K)@11
469	28.62	30.59	63.98	sp|P12004|PCNA_HUMAN	Proliferating cell nuclear antigen OS=Homo sapiens OX=9606 GN=PCNA PE=1 SV=1	1	auto	0	98.17	DLSHIGDAVVISCAK	iTRAQ8plex@N-term; Carbamidomethyl(C)@13; iTRAQ8plex(K)@15
3683	2	251.25	58.28	tr|A0A0D9SF54|A0A0D9SF54_HUMAN	Spectrin alpha chain, non-erythrocytic 1 OS=Homo sapiens OX=9606 GN=SPTAN1 PE=1 SV=1	0	auto - shared MS/MS	0	96.81	EELYQNLTR	iTRAQ8plex@N-term
1112	14.65	14.9	11.86	sp|P50281|MMP14_HUMAN	Matrix metalloproteinase-14 OS=Homo sapiens OX=9606 GN=MMP14 PE=1 SV=3	1	auto	0	53.43	VWEGIPESPR	iTRAQ8plex@N-term
183	48.31	51.33	57.27	sp|Q15084|PDIA6_HUMAN	Protein disulfide-isomerase A6 OS=Homo sapiens OX=9606 GN=PDIA6 PE=1 SV=1	0	auto - discordant peptide type	2	99	GSTAPVGGGAFPTIVER	iTRAQ8plex@N-term
378	32.36	33.07	80.36	sp|P30041|PRDX6_HUMAN	Peroxiredoxin-6 OS=Homo sapiens OX=9606 GN=PRDX6 PE=1 SV=3	1	auto	0	98.82	NFDEILR	iTRAQ8plex@N-term
62	73.79	76.77	63.29	sp|P25705|ATPA_HUMAN	ATP synthase subunit alpha, mitochondrial OS=Homo sapiens OX=9606 GN=ATP5F1A PE=1 SV=1	1	auto	0	99	HALIIYDDLSK	iTRAQ8plex@N-term; iTRAQ8plex(K)@11
733	20.49	21.02	55.89	tr|C9J9K3|C9J9K3_HUMAN; tr|A0A0C4DG17|A0A0C4DG17_HUMAN; sp|P08865|RSSA_HUMAN	40S ribosomal protein SA (Fragment) OS=Homo sapiens OX=9606 GN=RPSA PE=1 SV=8; 40S ribosomal protein SA OS=Homo sapiens OX=9606 GN=RPSA PE=1 SV=1; 40S ribosomal protein SA OS=Homo sapiens OX=9606 GN=RPSA PE=1 SV=4	1	auto	0	98.43	YVDIAIPCNNK	iTRAQ8plex@N-term; Carbamidomethyl(C)@8; iTRAQ8plex(K)@11
3684	2	126.85	88	sp|P63261|ACTG_HUMAN	Actin, cytoplasmic 2 OS=Homo sapiens OX=9606 GN=ACTG1 PE=1 SV=1	0	auto - shared MS/MS	0	99	VAPEEHPVLLTEAPLNPK	iTRAQ8plex@N-term; iTRAQ8plex(K)@18
3044	3.18	3.63	5.046	sp|Q15118|PDK1_HUMAN	[Pyruvate dehydrogenase (acetyl-transferring)] kinase isozyme 1, mitochondrial OS=Homo sapiens OX=9606 GN=PDK1 PE=1 SV=1	0	auto - shared MS/MS	0.179142	81.66	VLEVIK	iTRAQ8plex@N-term; iTRAQ8plex(K)@6
2590	4.43	5.31	5.838	sp|Q9NPQ8|RIC8A_HUMAN	Synembryn-A OS=Homo sapiens OX=9606 GN=RIC8A PE=1 SV=3	0	auto - shared MS/MS	0	75.74	AMEILK	iTRAQ8plex@N-term; iTRAQ8plex(K)@6
291	37.67	40.3	34.28	sp|O60568|PLOD3_HUMAN	Multifunctional procollagen lysine hydroxylase and glycosyltransferase LH3 OS=Homo sapiens OX=9606 GN=PLOD3 PE=1 SV=1	1	auto	0	99	TLGLGEEWR	iTRAQ8plex@N-term
154	52.53	54.1	27.07	sp|Q13423|NNTM_HUMAN	NAD(P) transhydrogenase, mitochondrial OS=Homo sapiens OX=9606 GN=NNT PE=1 SV=3	1	auto	0	99	AAALEQFK	iTRAQ8plex@N-term; iTRAQ8plex(K)@8
1726	9.13	9.39	14.32	sp|Q9Y617|SERC_HUMAN	Phosphoserine aminotransferase OS=Homo sapiens OX=9606 GN=PSAT1 PE=1 SV=2	1	auto	0	62.13	IINNTENLVR	iTRAQ8plex@N-term
2784	4.02	24.66	35.83	sp|O00148|DX39A_HUMAN	ATP-dependent RNA helicase DDX39A OS=Homo sapiens OX=9606 GN=DDX39A PE=1 SV=2	0	auto - shared MS/MS	0	99	ELAFQISK	iTRAQ8plex@N-term; iTRAQ8plex(K)@8
63	73.68	78.15	53.76	sp|P38646|GRP75_HUMAN	Stress-70 protein, mitochondrial OS=Homo sapiens OX=9606 GN=HSPA9 PE=1 SV=2	0	auto - discordant peptide type	0	47.12	DAGQISGLNVLR	iTRAQ8plex@N-term
344	34.21	38.42	86.06	sp|P62937|PPIA_HUMAN	Peptidyl-prolyl cis-trans isomerase A OS=Homo sapiens OX=9606 GN=PPIA PE=1 SV=2	0	no quant - weak signal	1.04096	99	AGPNTNGSQFFICTAK	iTRAQ8plex@N-term; Deamidated(N)@6; Carbamidomethyl(C)@13; iTRAQ8plex(K)@16
6	240	240.15	37.74	sp|P78527|PRKDC_HUMAN	DNA-dependent protein kinase catalytic subunit OS=Homo sapiens OX=9606 GN=PRKDC PE=1 SV=3	1	auto	2	99	SLGTIQQCCDAIDHLCR	iTRAQ8plex@N-term; Carbamidomethyl(C)@8; Carbamidomethyl(C)@9; Carbamidomethyl(C)@16
2691	4.11	42.28	14.05	sp|A5A3E0|POTEF_HUMAN	POTE ankyrin domain family member F OS=Homo sapiens OX=9606 GN=POTEF PE=1 SV=2	0	auto - discordant peptide type	0	99	VAPEEHPVLLTEATLNPKA	iTRAQ8plex@N-term; Dehydrated(T)@14; iTRAQ8plex(K)@18
3703	2	12.6	19.68	sp|P57721|PCBP3_HUMAN	Poly(rC)-binding protein 3 OS=Homo sapiens OX=9606 GN=PCBP3 PE=1 SV=2	0	auto - discordant peptide type	2	99	QICVVMLESPPK	iTRAQ8plex@N-term; Carbamidomethyl(C)@3; Carbamyl(M)@6; iTRAQ8plex(K)@12
269	39.03	39.45	62.96	sp|P23284|PPIB_HUMAN	Peptidyl-prolyl cis-trans isomerase B OS=Homo sapiens OX=9606 GN=PPIB PE=1 SV=2	1	auto	0	99	IEVEKPFAIAK	iTRAQ8plex@N-term; iTRAQ8plex(K)@5; iTRAQ8plex(K)@11
252	40.2	91.16	54.7	sp|P08238|HS90B_HUMAN	Heat shock protein HSP 90-beta OS=Homo sapiens OX=9606 GN=HSP90AB1 PE=1 SV=4	0	auto - discordant peptide type	0	78.04	NPDDITQEEYGEFYK	Carbamidomethyl@N-term; iTRAQ8plex(K)@15
263	39.49	40.75	66.24	sp|Q9UQ80|PA2G4_HUMAN	Proliferation-associated protein 2G4 OS=Homo sapiens OX=9606 GN=PA2G4 PE=1 SV=3	1	auto	0	58.09	AFFSEVER	iTRAQ8plex@N-term
169	50.48	69.63	57.94	tr|A0A0G2JIW1|A0A0G2JIW1_HUMAN; sp|P0DMV9|HS71B_HUMAN; sp|P0DMV8|HS71A_HUMAN	Heat shock 70 kDa protein 1B OS=Homo sapiens OX=9606 GN=HSPA1B PE=1 SV=1; Heat shock 70 kDa protein 1B OS=Homo sapiens OX=9606 GN=HSPA1B PE=1 SV=1; Heat shock 70 kDa protein 1A OS=Homo sapiens OX=9606 GN=HSPA1A PE=1 SV=1	0	auto - discordant peptide type	0	99	NALESYAFNMK	iTRAQ8plex@N-term; Carbamyl(M)@10; iTRAQ8plex(K)@11
76	68.67	69.31	53.74	sp|P40939|ECHA_HUMAN	Trifunctional enzyme subunit alpha, mitochondrial OS=Homo sapiens OX=9606 GN=HADHA PE=1 SV=2	1	auto	0	92.51	IIDVVK	iTRAQ8plex@N-term; iTRAQ8plex(K)@6
1121	14.55	15.03	17.17	sp|Q12874|SF3A3_HUMAN	Splicing factor 3A subunit 3 OS=Homo sapiens OX=9606 GN=SF3A3 PE=1 SV=1	1	auto	2	99	YLDLHDCYLK	iTRAQ8plex@N-term; Carbamidomethyl(C)@7; iTRAQ8plex(K)@10
3685	2	84.7	88.75	sp|P08727|K1C19_HUMAN	Keratin, type I cytoskeletal 19 OS=Homo sapiens OX=9606 GN=KRT19 PE=1 SV=4	0	auto - discordant peptide type	0	99	IVLQIDNAR	iTRAQ8plex@N-term; Deamidated(N)@7
1459	11.26	12.71	7.692	sp|Q3SY69|AL1L2_HUMAN	Mitochondrial 10-formyltetrahydrofolate dehydrogenase OS=Homo sapiens OX=9606 GN=ALDH1L2 PE=1 SV=2	1	auto	0.484126	90.22	FAELSVK	iTRAQ8plex@N-term; iTRAQ8plex(K)@7
1092	14.93	15.16	25.85	sp|Q9BYD6|RM01_HUMAN	39S ribosomal protein L1, mitochondrial OS=Homo sapiens OX=9606 GN=MRPL1 PE=1 SV=2	1	auto	0.498941	88	IDPLLPK	iTRAQ8plex@N-term; iTRAQ8plex(K)@7
852	18.35	18.71	30.36	tr|F5GYQ1|F5GYQ1_HUMAN; sp|P61421|VA0D1_HUMAN	V-type proton ATPase subunit OS=Homo sapiens OX=9606 GN=ATP6V0D1 PE=1 SV=1; V-type proton ATPase subunit d 1 OS=Homo sapiens OX=9606 GN=ATP6V0D1 PE=1 SV=1	1	auto	0	86.88	SIAELVPK	iTRAQ8plex@N-term; iTRAQ8plex(K)@8
13	143.96	145.19	84.55	sp|P08670|VIME_HUMAN	Vimentin OS=Homo sapiens OX=9606 GN=VIM PE=1 SV=4	1	auto	0	99	FANYIDK	iTRAQ8plex@N-term; iTRAQ8plex(K)@7
178	49.04	49.23	46.33	sp|O95831|AIFM1_HUMAN	Apoptosis-inducing factor 1, mitochondrial OS=Homo sapiens OX=9606 GN=AIFM1 PE=1 SV=1	1	auto	0	87.58	LFNIHED	iTRAQ8plex@N-term
77	68.66	69.56	64.43	sp|P49748|ACADV_HUMAN	Very long-chain specific acyl-CoA dehydrogenase, mitochondrial OS=Homo sapiens OX=9606 GN=ACADVL PE=1 SV=1	1	auto	0	99	ELSGLGSALK	iTRAQ8plex@N-term; iTRAQ8plex(K)@10
822	18.74	18.98	20.07	sp|Q9NPH2|INO1_HUMAN	Inositol-3-phosphate synthase 1 OS=Homo sapiens OX=9606 GN=ISYNA1 PE=1 SV=1	1	auto	0	56.88	VFVGGDDFK	iTRAQ8plex@N-term; iTRAQ8plex(K)@9
3684	2	126.85	88	sp|P63261|ACTG_HUMAN	Actin, cytoplasmic 2 OS=Homo sapiens OX=9606 GN=ACTG1 PE=1 SV=1	0	auto - discordant peptide type	0	99	DLTDYLMK	iTRAQ8plex@N-term; Carbamyl(M)@7; iTRAQ8plex(K)@8
1050	15.52	15.67	32.87	sp|O96019|ACL6A_HUMAN	Actin-like protein 6A OS=Homo sapiens OX=9606 GN=ACTL6A PE=1 SV=1	0	auto - discordant peptide type	0.534617	98.69	QGGPTYYIDTNALR	iTRAQ8plex@N-term; Deamidated(Q)@1
708	21.2	21.44	32.15	sp|Q9BZE1|RM37_HUMAN	39S ribosomal protein L37, mitochondrial OS=Homo sapiens OX=9606 GN=MRPL37 PE=1 SV=2	1	auto	2	99	VLEQPVVVQSVGTDGR	iTRAQ8plex@N-term
86	66.35	75.1	74.65	sp|P05783|K1C18_HUMAN	Keratin, type I cytoskeletal 18 OS=Homo sapiens OX=9606 GN=KRT18 PE=1 SV=2	1	auto	0	99	VKLEAEIATYR	iTRAQ8plex@N-term; iTRAQ8plex(K)@2
1694	9.4	9.5	42.31	sp|P61457|PHS_HUMAN	Pterin-4-alpha-carbinolamine dehydratase OS=Homo sapiens OX=9606 GN=PCBD1 PE=1 SV=2	1	auto	0	99	LSAEERDQLLPNLR	iTRAQ8plex@N-term
3979	1.6	65.4	70.1	tr|H3BTN5|H3BTN5_HUMAN	Pyruvate kinase (Fragment) OS=Homo sapiens OX=9606 GN=PKM PE=1 SV=1	0	auto - discordant peptide type	0	99	KGVNLPGAAVDLPAVSEK	iTRAQ8plex@N-term; iTRAQ8plex(K)@1; iTRAQ8plex(K)@18
370	32.69	36.72	18.66	sp|Q13435|SF3B2_HUMAN	Splicing factor 3B subunit 2 OS=Homo sapiens OX=9606 GN=SF3B2 PE=1 SV=2	0	auto - shared MS/MS	0	98.21	FTVAELK	iTRAQ8plex@N-term; iTRAQ8plex(K)@7
71	70.8	71.44	77.58	sp|P07355|ANXA2_HUMAN	Annexin A2 OS=Homo sapiens OX=9606 GN=ANXA2 PE=1 SV=2	0	auto - discordant peptide type	0	99	SYSPYDMLESIRK	iTRAQ8plex@N-term; Carbamyl(M)@7; iTRAQ8plex(K)@13
533	26.31	27.21	33.85	sp|O43615|TIM44_HUMAN	Mitochondrial import inner membrane translocase subunit TIM44 OS=Homo sapiens OX=9606 GN=TIMM44 PE=1 SV=2	0	auto - discordant peptide type	0.218245	96.04	LGELTGTVK	iTRAQ8plex@N-term; iTRAQ8plex(K)@9
347	34.09	34.89	68.31	sp|P23396|RS3_HUMAN	40S ribosomal protein S3 OS=Homo sapiens OX=9606 GN=RPS3 PE=1 SV=2	1	auto	0	45.79	QGVLGIK	Gln->pyro-Glu@N-term; iTRAQ8plex(K)@7
416	30.49	32.75	34.6	sp|Q9ULV4|COR1C_HUMAN	Coronin-1C OS=Homo sapiens OX=9606 GN=CORO1C PE=1 SV=1	1	auto	0	54.84	CDLISIPK	iTRAQ8plex@N-term; Carbamidomethyl(C)@1; iTRAQ8plex(K)@8
857	18.31	18.57	34.54	sp|P11177|ODPB_HUMAN	Pyruvate dehydrogenase E1 component subunit beta, mitochondrial OS=Homo sapiens OX=9606 GN=PDHB PE=1 SV=3	0	auto - discordant peptide type	0.0181814	43.43	CLEAAAVLSK	iTRAQ8plex@N-term; Carbamidomethyl(C)@1; iTRAQ8plex(K)@10
71	70.8	71.44	77.58	sp|P07355|ANXA2_HUMAN	Annexin A2 OS=Homo sapiens OX=9606 GN=ANXA2 PE=1 SV=2	0	auto - shared MS/MS	0	97.08	DALNIETAIK	iTRAQ8plex@N-term; iTRAQ8plex(K)@10
3684	2	126.85	88	sp|P63261|ACTG_HUMAN	Actin, cytoplasmic 2 OS=Homo sapiens OX=9606 GN=ACTG1 PE=1 SV=1	0	auto - shared MS/MS	0	99	VAPEEHPVLLTEAPLNPK	iTRAQ8plex@N-term; iTRAQ8plex(K)@18
394	31.62	31.74	51.91	sp|P61158|ARP3_HUMAN	Actin-related protein 3 OS=Homo sapiens OX=9606 GN=ACTR3 PE=1 SV=3	1	auto	0	99	YSYVCPDLVK	iTRAQ8plex@N-term; Carbamidomethyl(C)@5; iTRAQ8plex(K)@10
302	36.9	37.14	41.37	tr|C9JIZ6|C9JIZ6_HUMAN; sp|P07602|SAP_HUMAN	Prosaposin OS=Homo sapiens OX=9606 GN=PSAP PE=1 SV=2; Prosaposin OS=Homo sapiens OX=9606 GN=PSAP PE=1 SV=2	1	auto	2	99	GCSFLPDPYQK	iTRAQ8plex@N-term; Carbamidomethyl(C)@2; iTRAQ8plex(K)@11
1580	10.16	11.41	26.56	sp|Q13155|AIMP2_HUMAN	Aminoacyl tRNA synthase complex-interacting multifunctional protein 2 OS=Homo sapiens OX=9606 GN=AIMP2 PE=1 SV=2	1	auto	2	99	SCENLAPFNTALK	iTRAQ8plex@N-term; Carbamidomethyl(C)@2; iTRAQ8plex(K)@13
9	185.11	211.86	51.77	sp|O75369|FLNB_HUMAN	Filamin-B OS=Homo sapiens OX=9606 GN=FLNB PE=1 SV=2	1	auto	0	99	FADEHVPGSPFTVK	iTRAQ8plex@N-term; iTRAQ8plex(K)@14
378	32.36	33.07	80.36	sp|P30041|PRDX6_HUMAN	Peroxiredoxin-6 OS=Homo sapiens OX=9606 GN=PRDX6 PE=1 SV=3	1	auto	0	99	NFDEILR	iTRAQ8plex@N-term
737	20.45	21.03	29.02	tr|A0A0A0MTJ9|A0A0A0MTJ9_HUMAN; sp|Q6PIU2|NCEH1_HUMAN	Neutral cholesterol ester hydrolase 1 OS=Homo sapiens OX=9606 GN=NCEH1 PE=1 SV=1; Neutral cholesterol ester hydrolase 1 OS=Homo sapiens OX=9606 GN=NCEH1 PE=1 SV=3	1	auto	2	99	TYILTCEHDVLR	iTRAQ8plex@N-term; Carbamidomethyl(C)@6
62	73.79	76.77	63.29	sp|P25705|ATPA_HUMAN	ATP synthase subunit alpha, mitochondrial OS=Homo sapiens OX=9606 GN=ATP5F1A PE=1 SV=1	1	auto	0	99	HALIIYDDLSK	iTRAQ8plex@N-term; iTRAQ8plex(K)@11
816	18.86	23.85	33.06	tr|A0A087WUK2|A0A087WUK2_HUMAN	Heterogeneous nuclear ribonucleoprotein D-like OS=Homo sapiens OX=9606 GN=HNRNPDL PE=1 SV=1	1	auto	0	99	DLTEYLSR	iTRAQ8plex@N-term
3044	3.18	3.63	5.046	sp|Q15118|PDK1_HUMAN	[Pyruvate dehydrogenase (acetyl-transferring)] kinase isozyme 1, mitochondrial OS=Homo sapiens OX=9606 GN=PDK1 PE=1 SV=1	0	auto - shared MS/MS	0	81.54	VLEVIK	iTRAQ8plex@N-term; iTRAQ8plex(K)@6
214	43.65	46.3	30.33	sp|P53618|COPB_HUMAN	Coatomer subunit beta OS=Homo sapiens OX=9606 GN=COPB1 PE=1 SV=3	1	auto	0	98.89	VLSTPDLEVR	iTRAQ8plex@N-term
154	52.53	54.1	27.07	sp|Q13423|NNTM_HUMAN	NAD(P) transhydrogenase, mitochondrial OS=Homo sapiens OX=9606 GN=NNT PE=1 SV=3	1	auto	2	99	AAALEQFK	iTRAQ8plex@N-term; iTRAQ8plex(K)@8
2909	3.86	4.24	4.965	sp|Q9HA77|SYCM_HUMAN	Probable cysteine--tRNA ligase, mitochondrial OS=Homo sapiens OX=9606 GN=CARS2 PE=1 SV=1	1	auto	0.0150229	22.55	GNVYFDLK	iTRAQ8plex@N-term; iTRAQ8plex(K)@8
6	240	240.15	37.74	sp|P78527|PRKDC_HUMAN	DNA-dependent protein kinase catalytic subunit OS=Homo sapiens OX=9606 GN=PRKDC PE=1 SV=3	1	auto	0	99	SLGTIQQCCDAIDHLCR	iTRAQ8plex@N-term; Carbamidomethyl(C)@8; Carbamidomethyl(C)@9; Carbamidomethyl(C)@16
737	20.45	21.03	29.02	tr|A0A0A0MTJ9|A0A0A0MTJ9_HUMAN; sp|Q6PIU2|NCEH1_HUMAN	Neutral cholesterol ester hydrolase 1 OS=Homo sapiens OX=9606 GN=NCEH1 PE=1 SV=1; Neutral cholesterol ester hydrolase 1 OS=Homo sapiens OX=9606 GN=NCEH1 PE=1 SV=3	0	auto - discordant peptide type	0	99	TYILTCEHDVLR	iTRAQ8plex@N-term; Carbamidomethyl(C)@6
684	21.77	22.09	65.73	sp|P48047|ATPO_HUMAN	ATP synthase subunit O, mitochondrial OS=Homo sapiens OX=9606 GN=ATP5PO PE=1 SV=1	0	auto - discordant peptide type	0	99	TDPSILGGMIVR	iTRAQ8plex@N-term; Carbamyl(M)@9
481	28.17	30.24	61.96	sp|P38117|ETFB_HUMAN	Electron transfer flavoprotein subunit beta OS=Homo sapiens OX=9606 GN=ETFB PE=1 SV=3	1	auto	0	99	LSVISVEDPPQR	iTRAQ8plex@N-term
3684	2	126.85	88	sp|P63261|ACTG_HUMAN	Actin, cytoplasmic 2 OS=Homo sapiens OX=9606 GN=ACTG1 PE=1 SV=1	0	auto - shared MS/MS	0	98.09	VAPEEHPVLLTEAPLNPK	iTRAQ8plex@N-term; iTRAQ8plex(K)@18
2691	4.11	42.28	14.05	sp|A5A3E0|POTEF_HUMAN	POTE ankyrin domain family member F OS=Homo sapiens OX=9606 GN=POTEF PE=1 SV=2	0	auto - discordant peptide type	2	99	VAPEEHPVLLTEATLNPKA	iTRAQ8plex@N-term; Dehydrated(T)@14; iTRAQ8plex(K)@18
3684	2	126.85	88	sp|P63261|ACTG_HUMAN	Actin, cytoplasmic 2 OS=Homo sapiens OX=9606 GN=ACTG1 PE=1 SV=1	0	auto - discordant peptide type	0	58.48	VAPEEHPVLLTEAPLNPK	iTRAQ8plex@N-term; Phospho(T)@11; iTRAQ8plex(K)@18
3979	1.6	65.4	70.1	tr|H3BTN5|H3BTN5_HUMAN	Pyruvate kinase (Fragment) OS=Homo sapiens OX=9606 GN=PKM PE=1 SV=1	0	auto - shared MS/MS	0	99	KGVNLPGAAVDLPAVSEK	iTRAQ8plex@N-term; iTRAQ8plex(K)@1; iTRAQ8plex(K)@18
168	50.87	52.38	23.29	sp|O75694|NU155_HUMAN	Nuclear pore complex protein Nup155 OS=Homo sapiens OX=9606 GN=NUP155 PE=1 SV=1	0	auto - discordant peptide type	0.0809219	99	GVIQVYDLGQDGQGMSR	iTRAQ8plex@N-term; Carbamyl(M)@15
302	36.9	37.14	41.37	tr|C9JIZ6|C9JIZ6_HUMAN; sp|P07602|SAP_HUMAN	Prosaposin OS=Homo sapiens OX=9606 GN=PSAP PE=1 SV=2; Prosaposin OS=Homo sapiens OX=9606 GN=PSAP PE=1 SV=2	1	auto	0	99	GCSFLPDPYQK	iTRAQ8plex@N-term; Carbamidomethyl(C)@2; iTRAQ8plex(K)@11
35	87.43	87.89	54.55	sp|P13639|EF2_HUMAN	Elongation factor 2 OS=Homo sapiens OX=9606 GN=EEF2 PE=1 SV=4	0	auto - discordant peptide type	0	99	GHVFEESQVAGTPMFVVK	iTRAQ8plex@N-term; Carbamyl(M)@14; iTRAQ8plex(K)@18
830	18.62	20.54	12.41	sp|O75534|CSDE1_HUMAN	Cold shock domain-containing protein E1 OS=Homo sapiens OX=9606 GN=CSDE1 PE=1 SV=2	0	auto - shared MS/MS	0.659556	90.96	DGFGFIK	iTRAQ8plex@N-term; iTRAQ8plex(K)@7
9	185.11	211.86	51.77	sp|O75369|FLNB_HUMAN	Filamin-B OS=Homo sapiens OX=9606 GN=FLNB PE=1 SV=2	1	auto	0	99	FADEHVPGSPFTVK	iTRAQ8plex@N-term; iTRAQ8plex(K)@14
565	25.42	25.87	7.459	tr|A0A494C1F2|A0A494C1F2_HUMAN	Nuclear pore complex protein Nup214 OS=Homo sapiens OX=9606 GN=NUP214 PE=1 SV=1	1	auto	2	99	NVPQVVNVQELK	iTRAQ8plex@N-term; iTRAQ8plex(K)@12
3685	2	84.7	88.75	sp|P08727|K1C19_HUMAN	Keratin, type I cytoskeletal 19 OS=Homo sapiens OX=9606 GN=KRT19 PE=1 SV=4	0	auto - shared MS/MS	0	99	DYSHYYTTIQDLR	iTRAQ8plex@N-term
3979	1.6	65.4	70.1	tr|H3BTN5|H3BTN5_HUMAN	Pyruvate kinase (Fragment) OS=Homo sapiens OX=9606 GN=PKM PE=1 SV=1	0	auto - shared MS/MS	0	99	KGVNLPGAAVDLPAVSEK	iTRAQ8plex@N-term; iTRAQ8plex(K)@1; iTRAQ8plex(K)@18
931	17.14	18.58	6.657	sp|Q96RT1|ERBIN_HUMAN	Erbin OS=Homo sapiens OX=9606 GN=ERBIN PE=1 SV=2	1	auto	0.0419142	38.24	GNPFRPDDDGIFVTR	iTRAQ8plex@N-term
782	19.56	21.15	18.31	sp|Q9Y5K6|CD2AP_HUMAN	CD2-associated protein OS=Homo sapiens OX=9606 GN=CD2AP PE=1 SV=1	1	auto	2	99	SVDFDSLTVR	iTRAQ8plex@N-term
22	111.97	115.59	27.13	sp|P12270|TPR_HUMAN	Nucleoprotein TPR OS=Homo sapiens OX=9606 GN=TPR PE=1 SV=3	1	auto	0	98.86	ITELQLK	iTRAQ8plex@N-term; iTRAQ8plex(K)@7
3684	2	126.85	88	sp|P63261|ACTG_HUMAN	Actin, cytoplasmic 2 OS=Homo sapiens OX=9606 GN=ACTG1 PE=1 SV=1	0	auto - discordant peptide type	0	99	DLTDYLMK	iTRAQ8plex@N-term; Carbamyl(M)@7; iTRAQ8plex(K)@8
26	102.36	102.76	60.27	sp|P14625|ENPL_HUMAN	Endoplasmin OS=Homo sapiens OX=9606 GN=HSP90B1 PE=1 SV=1	1	auto	0	99	LSLNIDPDAK	iTRAQ8plex@N-term; iTRAQ8plex(K)@10
624	23.44	23.58	74.29	sp|P07737|PROF1_HUMAN	Profilin-1 OS=Homo sapiens OX=9606 GN=PFN1 PE=1 SV=2	0	auto - discordant peptide type	0	99	STGGAPTFNVTVTK	Formyl@N-term; iTRAQ8plex(K)@14
3684	2	126.85	88	sp|P63261|ACTG_HUMAN	Actin, cytoplasmic 2 OS=Homo sapiens OX=9606 GN=ACTG1 PE=1 SV=1	0	auto - discordant peptide type	0	99	YPIEHGIVTNWDDMEK	iTRAQ8plex@N-term; Methyl(H)@5; Oxidation(M)@14; iTRAQ8plex(K)@16
317	35.74	37.36	19.95	sp|P29590|PML_HUMAN	Protein PML OS=Homo sapiens OX=9606 GN=PML PE=1 SV=3	1	auto	0	99	DPIDVDLPEEAER	iTRAQ8plex@N-term
708	21.2	21.44	32.15	sp|Q9BZE1|RM37_HUMAN	39S ribosomal protein L37, mitochondrial OS=Homo sapiens OX=9606 GN=MRPL37 PE=1 SV=2	1	auto	0	99	VLEQPVVVQSVGTDGR	iTRAQ8plex@N-term
239	41.22	42.13	61.45	sp|P00338|LDHA_HUMAN	L-lactate dehydrogenase A chain OS=Homo sapiens OX=9606 GN=LDHA PE=1 SV=2	1	auto	0	99	SADTLWGIQK	iTRAQ8plex@N-term; iTRAQ8plex(K)@10
3684	2	126.85	88	sp|P63261|ACTG_HUMAN	Actin, cytoplasmic 2 OS=Homo sapiens OX=9606 GN=ACTG1 PE=1 SV=1	0	auto - discordant peptide type	0	99	KDLYANTVLSGGTTMYPGIADR	iTRAQ8plex@N-term; iTRAQ8plex(K)@1; Deamidated(N)@6; Carbamyl(M)@15
3680	2.01	2.01	10.38	tr|E9PNH7|E9PNH7_HUMAN; tr|A0A024R3B9|A0A024R3B9_HUMAN; sp|P02511|CRYAB_HUMAN	Alpha-crystallin B chain OS=Homo sapiens OX=9606 GN=CRYAB PE=1 SV=1; Alpha-crystallin B chain OS=Homo sapiens OX=9606 GN=CRYAB PE=1 SV=1; Alpha-crystallin B chain OS=Homo sapiens OX=9606 GN=CRYAB PE=1 SV=2	1	auto	2	99	VLGDVIEVHGK	iTRAQ8plex@N-term; iTRAQ8plex(K)@11
86	66.35	75.1	74.65	sp|P05783|K1C18_HUMAN	Keratin, type I cytoskeletal 18 OS=Homo sapiens OX=9606 GN=KRT18 PE=1 SV=2	1	auto	0	99	VKLEAEIATYR	iTRAQ8plex@N-term; iTRAQ8plex(K)@2
1313	12.41	13.62	10.1	sp|Q15582|BGH3_HUMAN	Transforming growth factor-beta-induced protein ig-h3 OS=Homo sapiens OX=9606 GN=TGFBI PE=1 SV=1	1	auto	0	35.3	ILGDPEALR	iTRAQ8plex@N-term
1694	9.4	9.5	42.31	sp|P61457|PHS_HUMAN	Pterin-4-alpha-carbinolamine dehydratase OS=Homo sapiens OX=9606 GN=PCBD1 PE=1 SV=2	1	auto	2	99	LSAEERDQLLPNLR	iTRAQ8plex@N-term
3685	2	84.7	88.75	sp|P08727|K1C19_HUMAN	Keratin, type I cytoskeletal 19 OS=Homo sapiens OX=9606 GN=KRT19 PE=1 SV=4	0	auto - discordant peptide type	0	97.37	IVLQIDNAR	iTRAQ8plex@N-term; Deamidated(N)@7
536	26.19	27.57	38.97	tr|B2R5W2|B2R5W2_HUMAN	Heterogeneous nuclear ribonucleoproteins C1/C2 OS=Homo sapiens OX=9606 GN=HNRNPC PE=1 SV=1	1	auto	0	99	KSDVEAIFSK	iTRAQ8plex@N-term; iTRAQ8plex(K)@1; iTRAQ8plex(K)@10
1132	14.45	14.51	19.54	tr|U3KQC1|U3KQC1_HUMAN; tr|A0A0A0MQU0|A0A0A0MQU0_HUMAN; sp|Q9BV38|WDR18_HUMAN	WD repeat-containing protein 18 (Fragment) OS=Homo sapiens OX=9606 GN=WDR18 PE=1 SV=1; WD repeat-containing protein 18 (Fragment) OS=Homo sapiens OX=9606 GN=WDR18 PE=1 SV=1; WD repeat-containing protein 18 OS=Homo sapiens OX=9606 GN=WDR18 PE=1 SV=2	1	auto	2	99	VTELEDEVR	iTRAQ8plex@N-term
370	32.69	36.72	18.66	sp|Q13435|SF3B2_HUMAN	Splicing factor 3B subunit 2 OS=Homo sapiens OX=9606 GN=SF3B2 PE=1 SV=2	1	auto	0	99	FTVAELK	iTRAQ8plex@N-term; iTRAQ8plex(K)@7
13	143.96	145.19	84.55	sp|P08670|VIME_HUMAN	Vimentin OS=Homo sapiens OX=9606 GN=VIM PE=1 SV=4	1	auto	0	57.16	FANYIDK	iTRAQ8plex@N-term; iTRAQ8plex(K)@7
520	26.63	27.3	58.23	sp|Q06323|PSME1_HUMAN	Proteasome activator complex subunit 1 OS=Homo sapiens OX=9606 GN=PSME1 PE=1 SV=1	0	auto - no iTRAQ	0	99	QLVHELDEAEYR	Gln->pyro-Glu@N-term
252	40.2	91.16	54.7	sp|P08238|HS90B_HUMAN	Heat shock protein HSP 90-beta OS=Homo sapiens OX=9606 GN=HSP90AB1 PE=1 SV=4	1	auto	0	96.78	IDIIPNPQER	iTRAQ8plex@N-term
3684	2	126.85	88	sp|P63261|ACTG_HUMAN	Actin, cytoplasmic 2 OS=Homo sapiens OX=9606 GN=ACTG1 PE=1 SV=1	0	auto - discordant peptide type	0	99	DLTDYLMK	iTRAQ8plex@N-term; Dethiomethyl(M)@7; iTRAQ8plex(K)@8
568	25.29	26.24	55.47	tr|D6RCD0|D6RCD0_HUMAN; sp|Q8NBQ5|DHB11_HUMAN	Estradiol 17-beta-dehydrogenase 11 OS=Homo sapiens OX=9606 GN=HSD17B11 PE=1 SV=2; Estradiol 17-beta-dehydrogenase 11 OS=Homo sapiens OX=9606 GN=HSD17B11 PE=1 SV=3	1	auto	0	99	LTAYEFAK	iTRAQ8plex@N-term; iTRAQ8plex(K)@8
416	30.49	32.75	34.6	sp|Q9ULV4|COR1C_HUMAN	Coronin-1C OS=Homo sapiens OX=9606 GN=CORO1C PE=1 SV=1	1	auto	0	99	CDLISIPK	iTRAQ8plex@N-term; Carbamidomethyl(C)@1; iTRAQ8plex(K)@8
3684	2	126.85	88	sp|P63261|ACTG_HUMAN	Actin, cytoplasmic 2 OS=Homo sapiens OX=9606 GN=ACTG1 PE=1 SV=1	0	auto - discordant peptide type	0	99	YPIEHGIVTNWDDMEK	iTRAQ8plex@N-term; Methyl(H)@5; Carbamyl(M)@14; iTRAQ8plex(K)@16
488	27.75	28.65	25.36	tr|B0YIW6|B0YIW6_HUMAN	Coatomer subunit delta OS=Homo sapiens OX=9606 GN=ARCN1 PE=1 SV=1	1	auto	2	99	SFPVNSDVGVLK	iTRAQ8plex@N-term; iTRAQ8plex(K)@12
302	36.9	37.14	41.37	tr|C9JIZ6|C9JIZ6_HUMAN; sp|P07602|SAP_HUMAN	Prosaposin OS=Homo sapiens OX=9606 GN=PSAP PE=1 SV=2; Prosaposin OS=Homo sapiens OX=9606 GN=PSAP PE=1 SV=2	1	auto	0	99	GCSFLPDPYQK	iTRAQ8plex@N-term; Carbamidomethyl(C)@2; iTRAQ8plex(K)@11
4037	1.37	2.19	1.334	sp|P42345|MTOR_HUMAN	Serine/threonine-protein kinase mTOR OS=Homo sapiens OX=9606 GN=MTOR PE=1 SV=1	0	auto - shared MS/MS	0	44.54	LELLK	iTRAQ8plex@N-term; iTRAQ8plex(K)@5
97	62.85	65.25	71.22	sp|P00558|PGK1_HUMAN	Phosphoglycerate kinase 1 OS=Homo sapiens OX=9606 GN=PGK1 PE=1 SV=3	0	auto - discordant peptide type	2	99	TGQATVASGIPAGWMGLDCGPESSKK	iTRAQ8plex@N-term; Carbamyl(M)@15; Carbamidomethyl(C)@19; iTRAQ8plex(K)@25; iTRAQ8plex(K)@26
62	73.79	76.77	63.29	sp|P25705|ATPA_HUMAN	ATP synthase subunit alpha, mitochondrial OS=Homo sapiens OX=9606 GN=ATP5F1A PE=1 SV=1	1	auto	2	99	HALIIYDDLSK	iTRAQ8plex@N-term; iTRAQ8plex(K)@11
816	18.86	23.85	33.06	tr|A0A087WUK2|A0A087WUK2_HUMAN	Heterogeneous nuclear ribonucleoprotein D-like OS=Homo sapiens OX=9606 GN=HNRNPDL PE=1 SV=1	1	auto	0	99	DLTEYLSR	iTRAQ8plex@N-term
874	18.06	23.65	69.08	sp|P30405|PPIF_HUMAN	Peptidyl-prolyl cis-trans isomerase F, mitochondrial OS=Homo sapiens OX=9606 GN=PPIF PE=1 SV=1	0	auto - shared MS/MS	0	87.66	VVLELK	iTRAQ8plex@N-term; iTRAQ8plex(K)@6
363	33.13	40.28	63.92	sp|P62258|1433E_HUMAN	14-3-3 protein epsilon OS=Homo sapiens OX=9606 GN=YWHAE PE=1 SV=1	0	auto - discordant peptide type	2	99	YLAEFATGNDRK	iTRAQ8plex@N-term; Deamidated(N)@9; iTRAQ8plex(K)@12
214	43.65	46.3	30.33	sp|P53618|COPB_HUMAN	Coatomer subunit beta OS=Homo sapiens OX=9606 GN=COPB1 PE=1 SV=3	1	auto	0	99	VLSTPDLEVR	iTRAQ8plex@N-term
154	52.53	54.1	27.07	sp|Q13423|NNTM_HUMAN	NAD(P) transhydrogenase, mitochondrial OS=Homo sapiens OX=9606 GN=NNT PE=1 SV=3	1	auto	0	99	AAALEQFK	iTRAQ8plex@N-term; iTRAQ8plex(K)@8
269	39.03	39.45	62.96	sp|P23284|PPIB_HUMAN	Peptidyl-prolyl cis-trans isomerase B OS=Homo sapiens OX=9606 GN=PPIB PE=1 SV=2	1	auto	2	99	IEVEKPFAIAKE	iTRAQ8plex@N-term; iTRAQ8plex(K)@5; iTRAQ8plex(K)@11
481	28.17	30.24	61.96	sp|P38117|ETFB_HUMAN	Electron transfer flavoprotein subunit beta OS=Homo sapiens OX=9606 GN=ETFB PE=1 SV=3	1	auto	0	99	LSVISVEDPPQR	iTRAQ8plex@N-term
826	18.68	21.86	27.73	sp|P62191|PRS4_HUMAN	26S proteasome regulatory subunit 4 OS=Homo sapiens OX=9606 GN=PSMC1 PE=1 SV=1	0	auto - discordant peptide type	2	99	AICTEAGLMALR	iTRAQ8plex@N-term; Carbamidomethyl(C)@3; Carbamyl(M)@9
79	67.62	68.41	51.78	sp|P13010|XRCC5_HUMAN	X-ray repair cross-complementing protein 5 OS=Homo sapiens OX=9606 GN=XRCC5 PE=1 SV=3	1	auto	0	98.71	YGSDIVPFSK	iTRAQ8plex@N-term; iTRAQ8plex(K)@10
2164	6.29	55.46	55.32	sp|Q562R1|ACTBL_HUMAN	Beta-actin-like protein 2 OS=Homo sapiens OX=9606 GN=ACTBL2 PE=1 SV=2	0	auto - discordant peptide type	0	97.36	VAPDEHPILLTEAPLNPKINR	iTRAQ8plex@N-term; No iTRAQ8plex(K)@18; Deamidated(N)@20
3979	1.6	65.4	70.1	tr|H3BTN5|H3BTN5_HUMAN	Pyruvate kinase (Fragment) OS=Homo sapiens OX=9606 GN=PKM PE=1 SV=1	0	auto - shared MS/MS	0	99	KGVNLPGAAVDLPAVSEK	iTRAQ8plex@N-term; iTRAQ8plex(K)@1; iTRAQ8plex(K)@18
394	31.62	31.74	51.91	sp|P61158|ARP3_HUMAN	Actin-related protein 3 OS=Homo sapiens OX=9606 GN=ACTR3 PE=1 SV=3	1	auto	0	97.35	YSYVCPDLVK	iTRAQ8plex@N-term; Carbamidomethyl(C)@5; iTRAQ8plex(K)@10
1064	15.29	16.37	23.94	tr|I3L0H8|I3L0H8_HUMAN	ATP-dependent RNA helicase DDX19A OS=Homo sapiens OX=9606 GN=DDX19A PE=1 SV=1	1	auto	2	99	LDTDDLDEIEK	iTRAQ8plex@N-term; iTRAQ8plex(K)@11
582	24.92	25.5	36.87	sp|O94905|ERLN2_HUMAN	Erlin-2 OS=Homo sapiens OX=9606 GN=ERLIN2 PE=1 SV=1	1	auto	2	99	VAQVAEITYGQK	iTRAQ8plex@N-term; iTRAQ8plex(K)@12
302	36.9	37.14	41.37	tr|C9JIZ6|C9JIZ6_HUMAN; sp|P07602|SAP_HUMAN	Prosaposin OS=Homo sapiens OX=9606 GN=PSAP PE=1 SV=2; Prosaposin OS=Homo sapiens OX=9606 GN=PSAP PE=1 SV=2	1	auto	0	45.83	GCSFLPDPYQK	iTRAQ8plex@N-term; Carbamidomethyl(C)@2; iTRAQ8plex(K)@11
737	20.45	21.03	29.02	tr|A0A0A0MTJ9|A0A0A0MTJ9_HUMAN; sp|Q6PIU2|NCEH1_HUMAN	Neutral cholesterol ester hydrolase 1 OS=Homo sapiens OX=9606 GN=NCEH1 PE=1 SV=1; Neutral cholesterol ester hydrolase 1 OS=Homo sapiens OX=9606 GN=NCEH1 PE=1 SV=3	1	auto	0	95.09	TYILTCEHDVLR	iTRAQ8plex@N-term; Carbamidomethyl(C)@6
6	240	240.15	37.74	sp|P78527|PRKDC_HUMAN	DNA-dependent protein kinase catalytic subunit OS=Homo sapiens OX=9606 GN=PRKDC PE=1 SV=3	1	auto	0.496209	98.16	KGGSWIQEINVAEK	iTRAQ8plex@N-term; iTRAQ8plex(K)@1; iTRAQ8plex(K)@14
3447	2.07	61.98	59.68	sp|P68032|ACTC_HUMAN	Actin, alpha cardiac muscle 1 OS=Homo sapiens OX=9606 GN=ACTC1 PE=1 SV=1	0	auto - discordant peptide type	0	16.36	YPIEHGIITNWDDMEK	iTRAQ8plex@N-term; Oxidation(M)@14; iTRAQ8plex(K)@16
1	442.12	442.12	48.51	sp|Q15149|PLEC_HUMAN	Plectin OS=Homo sapiens OX=9606 GN=PLEC PE=1 SV=3	1	auto	0	98.17	RDDGTGQLLLPLSDAR	iTRAQ8plex@N-term
807	19.09	20.24	29.11	sp|P31153|METK2_HUMAN	S-adenosylmethionine synthase isoform type-2 OS=Homo sapiens OX=9606 GN=MAT2A PE=1 SV=1	1	auto	0	99	YLDEDTIYHLQPSGR	iTRAQ8plex@N-term
22	111.97	115.59	27.13	sp|P12270|TPR_HUMAN	Nucleoprotein TPR OS=Homo sapiens OX=9606 GN=TPR PE=1 SV=3	1	auto	0	99	ITELQLK	iTRAQ8plex@N-term; iTRAQ8plex(K)@7
49	78.59	80	82.26	sp|P06733|ENOA_HUMAN	Alpha-enolase OS=Homo sapiens OX=9606 GN=ENO1 PE=1 SV=2	1	auto	0	99	VNQIGSVTESLQACK	iTRAQ8plex@N-term; Carbamidomethyl(C)@14; iTRAQ8plex(K)@15
1769	8.78	9.17	13.35	sp|Q13228|SBP1_HUMAN	Methanethiol oxidase OS=Homo sapiens OX=9606 GN=SELENBP1 PE=1 SV=2	1	auto	0.779892	96.26	IYVVDVGSEPR	iTRAQ8plex@N-term
3684	2	126.85	88	sp|P63261|ACTG_HUMAN	Actin, cytoplasmic 2 OS=Homo sapiens OX=9606 GN=ACTG1 PE=1 SV=1	0	auto - discordant peptide type	0	95.02	DLTDYLMK	iTRAQ8plex@N-term; Carbamyl(M)@7; iTRAQ8plex(K)@8
3684	2	126.85	88	sp|P63261|ACTG_HUMAN	Actin, cytoplasmic 2 OS=Homo sapiens OX=9606 GN=ACTG1 PE=1 SV=1	0	auto - discordant peptide type	0	99	YPIEHGIVTNWDDMEK	iTRAQ8plex@N-term; Methyl(H)@5; Oxidation(M)@14; iTRAQ8plex(K)@16
94	63.31	76.64	41.98	sp|Q2TB90|HKDC1_HUMAN	Hexokinase HKDC1 OS=Homo sapiens OX=9606 GN=HKDC1 PE=1 SV=3	1	auto	1.21467	95.55	ITVGVDGTLYK	iTRAQ8plex@N-term; iTRAQ8plex(K)@11
3684	2	126.85	88	sp|P63261|ACTG_HUMAN	Actin, cytoplasmic 2 OS=Homo sapiens OX=9606 GN=ACTG1 PE=1 SV=1	0	auto - discordant peptide type	0	99	KDLYANTVLSGGTTMYPGIADR	iTRAQ8plex@N-term; iTRAQ8plex(K)@1; Deamidated(N)@6; Carbamyl(M)@15
269	39.03	39.45	62.96	sp|P23284|PPIB_HUMAN	Peptidyl-prolyl cis-trans isomerase B OS=Homo sapiens OX=9606 GN=PPIB PE=1 SV=2	1	auto	0	99	IEVEKPFAIAKE	iTRAQ8plex@N-term; iTRAQ8plex(K)@5; iTRAQ8plex(K)@11
162	51.33	51.59	51.82	sp|O75083|WDR1_HUMAN	WD repeat-containing protein 1 OS=Homo sapiens OX=9606 GN=WDR1 PE=1 SV=4	1	auto	2	99	NIDNPALADIYTEHAHQVVVAK	iTRAQ8plex@N-term; iTRAQ8plex(K)@22
995	16.26	19.48	18.04	sp|Q86UE4|LYRIC_HUMAN	Protein LYRIC OS=Homo sapiens OX=9606 GN=MTDH PE=1 SV=2	1	auto	0.801343	94.37	TLPPATSTEPSVILSK	iTRAQ8plex@N-term; iTRAQ8plex(K)@16
79	67.62	68.41	51.78	sp|P13010|XRCC5_HUMAN	X-ray repair cross-complementing protein 5 OS=Homo sapiens OX=9606 GN=XRCC5 PE=1 SV=3	1	auto	0	82.77	YGSDIVPFSK	iTRAQ8plex@N-term; iTRAQ8plex(K)@10
488	27.75	28.65	25.36	tr|B0YIW6|B0YIW6_HUMAN	Coatomer subunit delta OS=Homo sapiens OX=9606 GN=ARCN1 PE=1 SV=1	1	auto	0	99	SFPVNSDVGVLK	iTRAQ8plex@N-term; iTRAQ8plex(K)@12
3685	2	84.7	88.75	sp|P08727|K1C19_HUMAN	Keratin, type I cytoskeletal 19 OS=Homo sapiens OX=9606 GN=KRT19 PE=1 SV=4	0	auto - shared MS/MS	0	99	DYSHYYTTIQDLR	iTRAQ8plex@N-term
3979	1.6	65.4	70.1	tr|H3BTN5|H3BTN5_HUMAN	Pyruvate kinase (Fragment) OS=Homo sapiens OX=9606 GN=PKM PE=1 SV=1	0	auto - shared MS/MS	0	71.7	KGVNLPGAAVDLPAVSEK	iTRAQ8plex@N-term; iTRAQ8plex(K)@1; iTRAQ8plex(K)@18
1720	9.18	9.26	34.59	sp|P51452|DUS3_HUMAN	Dual specificity protein phosphatase 3 OS=Homo sapiens OX=9606 GN=DUSP3 PE=1 SV=1	1	auto	2	99	IYVGNASVAQDIPK	iTRAQ8plex@N-term; iTRAQ8plex(K)@14
1132	14.45	14.51	19.54	tr|U3KQC1|U3KQC1_HUMAN; tr|A0A0A0MQU0|A0A0A0MQU0_HUMAN; sp|Q9BV38|WDR18_HUMAN	WD repeat-containing protein 18 (Fragment) OS=Homo sapiens OX=9606 GN=WDR18 PE=1 SV=1; WD repeat-containing protein 18 (Fragment) OS=Homo sapiens OX=9606 GN=WDR18 PE=1 SV=1; WD repeat-containing protein 18 OS=Homo sapiens OX=9606 GN=WDR18 PE=1 SV=2	1	auto	0	99	VTELEDEVR	iTRAQ8plex@N-term
807	19.09	20.24	29.11	sp|P31153|METK2_HUMAN	S-adenosylmethionine synthase isoform type-2 OS=Homo sapiens OX=9606 GN=MAT2A PE=1 SV=1	1	auto	2	99	YLDEDTIYHLQPSGR	iTRAQ8plex@N-term
2085	6.77	7	7.049	con-Q28065	SWISS-PROT:Q28065 (Bos taurus) C4b-binding protein alpha chain precursor	0	auto - shared MS/MS	0	99	LALEVYK	iTRAQ8plex@N-term; iTRAQ8plex(K)@7
520	26.63	27.3	58.23	sp|Q06323|PSME1_HUMAN	Proteasome activator complex subunit 1 OS=Homo sapiens OX=9606 GN=PSME1 PE=1 SV=1	0	auto - no iTRAQ	0	99	QLVHELDEAEYR	Gln->pyro-Glu@N-term
243	41.07	41.96	36.64	sp|P14923|PLAK_HUMAN	Junction plakoglobin OS=Homo sapiens OX=9606 GN=JUP PE=1 SV=3	1	auto	2	99	LAEPSQLLK	iTRAQ8plex@N-term; iTRAQ8plex(K)@9
252	40.2	91.16	54.7	sp|P08238|HS90B_HUMAN	Heat shock protein HSP 90-beta OS=Homo sapiens OX=9606 GN=HSP90AB1 PE=1 SV=4	1	auto	0	99	IDIIPNPQER	iTRAQ8plex@N-term
568	25.29	26.24	55.47	tr|D6RCD0|D6RCD0_HUMAN; sp|Q8NBQ5|DHB11_HUMAN	Estradiol 17-beta-dehydrogenase 11 OS=Homo sapiens OX=9606 GN=HSD17B11 PE=1 SV=2; Estradiol 17-beta-dehydrogenase 11 OS=Homo sapiens OX=9606 GN=HSD17B11 PE=1 SV=3	1	auto	2	99	LTAYEFAK	iTRAQ8plex@N-term; iTRAQ8plex(K)@8
416	30.49	32.75	34.6	sp|Q9ULV4|COR1C_HUMAN	Coronin-1C OS=Homo sapiens OX=9606 GN=CORO1C PE=1 SV=1	1	auto	0	98.96	CDLISIPK	iTRAQ8plex@N-term; Carbamidomethyl(C)@1; iTRAQ8plex(K)@8
6	240	240.15	37.74	sp|P78527|PRKDC_HUMAN	DNA-dependent protein kinase catalytic subunit OS=Homo sapiens OX=9606 GN=PRKDC PE=1 SV=3	1	auto	0	94.47	KGGSWIQEINVAEK	iTRAQ8plex@N-term; iTRAQ8plex(K)@1; iTRAQ8plex(K)@14
41	85.93	89.94	62.17	tr|A0A669KB68|A0A669KB68_HUMAN	Signal transducer and activator of transcription OS=Homo sapiens OX=9606 GN=STAT1 PE=1 SV=1	1	auto	2	99	FNQAQSGNIQSTVMLDK	iTRAQ8plex@N-term; iTRAQ8plex(K)@17
239	41.22	42.13	61.45	sp|P00338|LDHA_HUMAN	L-lactate dehydrogenase A chain OS=Homo sapiens OX=9606 GN=LDHA PE=1 SV=2	1	auto	0	99	SADTLWGIQK	iTRAQ8plex@N-term; iTRAQ8plex(K)@10
317	35.74	37.36	19.95	sp|P29590|PML_HUMAN	Protein PML OS=Homo sapiens OX=9606 GN=PML PE=1 SV=3	1	auto	2	99	DPIDVDLPEEAER	iTRAQ8plex@N-term
1180	14	79.5	72.75	sp|P07437|TBB5_HUMAN	Tubulin beta chain OS=Homo sapiens OX=9606 GN=TUBB PE=1 SV=2	1	auto	0	99	ISVYYNEATGGK	iTRAQ8plex@N-term; iTRAQ8plex(K)@12
14	138.66	140.07	44.6	sp|Q00610|CLH1_HUMAN	Clathrin heavy chain 1 OS=Homo sapiens OX=9606 GN=CLTC PE=1 SV=5	1	auto	2	99	CNEPAVWSQLAK	iTRAQ8plex@N-term; Carbamidomethyl(C)@1; iTRAQ8plex(K)@12
26	102.36	102.76	60.27	sp|P14625|ENPL_HUMAN	Endoplasmin OS=Homo sapiens OX=9606 GN=HSP90B1 PE=1 SV=1	0	auto - discordant peptide type	0	99	DDEVDVDGTVEEDLGK	iTRAQ8plex@N-term; iTRAQ8plex(K)@16
4037	1.37	2.19	1.334	sp|P42345|MTOR_HUMAN	Serine/threonine-protein kinase mTOR OS=Homo sapiens OX=9606 GN=MTOR PE=1 SV=1	0	auto - shared MS/MS	0	76.45	LELLK	iTRAQ8plex@N-term; iTRAQ8plex(K)@5
816	18.86	23.85	33.06	tr|A0A087WUK2|A0A087WUK2_HUMAN	Heterogeneous nuclear ribonucleoprotein D-like OS=Homo sapiens OX=9606 GN=HNRNPDL PE=1 SV=1	1	auto	0	98.82	DLTEYLSR	iTRAQ8plex@N-term
536	26.19	27.57	38.97	tr|B2R5W2|B2R5W2_HUMAN	Heterogeneous nuclear ribonucleoproteins C1/C2 OS=Homo sapiens OX=9606 GN=HNRNPC PE=1 SV=1	1	auto	0	99	KSDVEAIFSK	iTRAQ8plex@N-term; iTRAQ8plex(K)@1; iTRAQ8plex(K)@10
3685	2	84.7	88.75	sp|P08727|K1C19_HUMAN	Keratin, type I cytoskeletal 19 OS=Homo sapiens OX=9606 GN=KRT19 PE=1 SV=4	0	auto - shared MS/MS	0	99	DAEAWFTSR	iTRAQ8plex@N-term
1	442.12	442.12	48.51	sp|Q15149|PLEC_HUMAN	Plectin OS=Homo sapiens OX=9606 GN=PLEC PE=1 SV=3	1	auto	2	99	RDDGTGQLLLPLSDAR	iTRAQ8plex@N-term
2016	7.25	7.83	3.505	sp|Q8IY21|DDX60_HUMAN	Probable ATP-dependent RNA helicase DDX60 OS=Homo sapiens OX=9606 GN=DDX60 PE=1 SV=3	1	auto	0.261219	93.09	FAGDILK	iTRAQ8plex@N-term; iTRAQ8plex(K)@7
13	143.96	145.19	84.55	sp|P08670|VIME_HUMAN	Vimentin OS=Homo sapiens OX=9606 GN=VIM PE=1 SV=4	1	auto	0	98.46	FANYIDK	iTRAQ8plex@N-term; iTRAQ8plex(K)@7
1108	14.73	16.34	27.24	sp|Q00059|TFAM_HUMAN	Transcription factor A, mitochondrial OS=Homo sapiens OX=9606 GN=TFAM PE=1 SV=1	1	auto	0	99	EQLPIFK	iTRAQ8plex@N-term; iTRAQ8plex(K)@7
269	39.03	39.45	62.96	sp|P23284|PPIB_HUMAN	Peptidyl-prolyl cis-trans isomerase B OS=Homo sapiens OX=9606 GN=PPIB PE=1 SV=2	1	auto	0	77.34	IEVEKPFAIAKE	iTRAQ8plex@N-term; iTRAQ8plex(K)@5; iTRAQ8plex(K)@11
3693	2	38.5	16	sp|P0CG38|POTEI_HUMAN	POTE ankyrin domain family member I OS=Homo sapiens OX=9606 GN=POTEI PE=3 SV=1	0	auto - discordant peptide type	0	99	RELTDYLMK	Carbamyl@N-term; Carbamyl(M)@8; iTRAQ8plex(K)@9
481	28.17	30.24	61.96	sp|P38117|ETFB_HUMAN	Electron transfer flavoprotein subunit beta OS=Homo sapiens OX=9606 GN=ETFB PE=1 SV=3	1	auto	2	99	LSVISVEDPPQR	iTRAQ8plex@N-term
415	30.55	31.34	35.29	sp|P22234|PUR6_HUMAN	Multifunctional protein ADE2 OS=Homo sapiens OX=9606 GN=PAICS PE=1 SV=3	1	auto	0	99	ACGNFGIPCELR	iTRAQ8plex@N-term; Carbamidomethyl(C)@2; Carbamidomethyl(C)@9
79	67.62	68.41	51.78	sp|P13010|XRCC5_HUMAN	X-ray repair cross-complementing protein 5 OS=Homo sapiens OX=9606 GN=XRCC5 PE=1 SV=3	1	auto	2	99	YGSDIVPFSK	iTRAQ8plex@N-term; iTRAQ8plex(K)@10
3684	2	126.85	88	sp|P63261|ACTG_HUMAN	Actin, cytoplasmic 2 OS=Homo sapiens OX=9606 GN=ACTG1 PE=1 SV=1	0	auto - discordant peptide type	0	58.48	VAPEEHPVLLTEAPLNPK	iTRAQ8plex@N-term; Phospho(T)@11; iTRAQ8plex(K)@18
589	24.56	32.6	24.89	sp|O60488|ACSL4_HUMAN	Long-chain-fatty-acid--CoA ligase 4 OS=Homo sapiens OX=9606 GN=ACSL4 PE=1 SV=2	1	auto	0	98.19	VGAPLICCEIK	iTRAQ8plex@N-term; Carbamidomethyl(C)@7; Carbamidomethyl(C)@8; iTRAQ8plex(K)@11
1074	15.18	17.47	28.32	sp|P31942|HNRH3_HUMAN	Heterogeneous nuclear ribonucleoprotein H3 OS=Homo sapiens OX=9606 GN=HNRNPH3 PE=1 SV=2	1	auto	0	99	STGEAFVQFASK	iTRAQ8plex@N-term; iTRAQ8plex(K)@12
1064	15.29	16.37	23.94	tr|I3L0H8|I3L0H8_HUMAN	ATP-dependent RNA helicase DDX19A OS=Homo sapiens OX=9606 GN=DDX19A PE=1 SV=1	1	auto	0	98.41	LDTDDLDEIEK	iTRAQ8plex@N-term; iTRAQ8plex(K)@11
496	27.5	27.5	61.84	sp|P62269|RS18_HUMAN	40S ribosomal protein S18 OS=Homo sapiens OX=9606 GN=RPS18 PE=1 SV=3	1	auto	0	99	YSQVLANGLDNK	iTRAQ8plex@N-term; iTRAQ8plex(K)@12
363	33.13	40.28	63.92	sp|P62258|1433E_HUMAN	14-3-3 protein epsilon OS=Homo sapiens OX=9606 GN=YWHAE PE=1 SV=1	0	auto - discordant peptide type	0	99	YLAEFATGNDRK	iTRAQ8plex@N-term; Deamidated(N)@9; iTRAQ8plex(K)@12
3684	2	126.85	88	sp|P63261|ACTG_HUMAN	Actin, cytoplasmic 2 OS=Homo sapiens OX=9606 GN=ACTG1 PE=1 SV=1	0	auto - discordant peptide type	0	99	YPIEHGIVTNWDDMEK	iTRAQ8plex@N-term; iTRAQ8plex(Y)@1; Methyl(H)@5; iTRAQ8plex(K)@16
162	51.33	51.59	51.82	sp|O75083|WDR1_HUMAN	WD repeat-containing protein 1 OS=Homo sapiens OX=9606 GN=WDR1 PE=1 SV=4	1	auto	0	99	NIDNPALADIYTEHAHQVVVAK	iTRAQ8plex@N-term; iTRAQ8plex(K)@22
363	33.13	40.28	63.92	sp|P62258|1433E_HUMAN	14-3-3 protein epsilon OS=Homo sapiens OX=9606 GN=YWHAE PE=1 SV=1	0	auto - shared MS/MS	0	97.02	IISSIEQK	iTRAQ8plex@N-term; iTRAQ8plex(K)@8
26	102.36	102.76	60.27	sp|P14625|ENPL_HUMAN	Endoplasmin OS=Homo sapiens OX=9606 GN=HSP90B1 PE=1 SV=1	0	auto - discordant peptide type	0	86.47	DDEVDVDGTVEEDLGK	iTRAQ8plex@N-term; iTRAQ8plex(K)@16
8	200.1	200.38	29.79	sp|Q14204|DYHC1_HUMAN	Cytoplasmic dynein 1 heavy chain 1 OS=Homo sapiens OX=9606 GN=DYNC1H1 PE=1 SV=5	0	auto - discordant peptide type	0.647817	99	LCDEQLSSQSHYDFGLR	iTRAQ8plex@N-term; Carbamidomethyl(C)@2
291	37.67	40.3	34.28	sp|O60568|PLOD3_HUMAN	Multifunctional procollagen lysine hydroxylase and glycosyltransferase LH3 OS=Homo sapiens OX=9606 GN=PLOD3 PE=1 SV=1	0	auto - discordant peptide type	0	99	NVAYDTLPIVVHGNGPTK	iTRAQ8plex@N-term; Deamidated(N)@14; iTRAQ8plex(K)@18
3684	2	126.85	88	sp|P63261|ACTG_HUMAN	Actin, cytoplasmic 2 OS=Homo sapiens OX=9606 GN=ACTG1 PE=1 SV=1	0	auto - discordant peptide type	0	99	YPIEHGIVTNWDDMEK	iTRAQ8plex@N-term; Methyl(H)@5; Oxidation(M)@14; iTRAQ8plex(K)@16
8	200.1	200.38	29.79	sp|Q14204|DYHC1_HUMAN	Cytoplasmic dynein 1 heavy chain 1 OS=Homo sapiens OX=9606 GN=DYNC1H1 PE=1 SV=5	1	auto	0	99	TSAPITCELLNK	iTRAQ8plex@N-term; Carbamidomethyl(C)@7; iTRAQ8plex(K)@12
98	62.51	64.61	47.42	sp|P54886|P5CS_HUMAN	Delta-1-pyrroline-5-carboxylate synthase OS=Homo sapiens OX=9606 GN=ALDH18A1 PE=1 SV=2	0	auto - discordant peptide type	0	99	VSGHVITDIVEGK	iTRAQ8plex@N-term; iTRAQ8plex(K)@13
2085	6.77	7	7.049	con-Q28065	SWISS-PROT:Q28065 (Bos taurus) C4b-binding protein alpha chain precursor	1	auto	0	99	LALEVYK	iTRAQ8plex@N-term; iTRAQ8plex(K)@7
6	240	240.15	37.74	sp|P78527|PRKDC_HUMAN	DNA-dependent protein kinase catalytic subunit OS=Homo sapiens OX=9606 GN=PRKDC PE=1 SV=3	1	auto	0	99	VTELALTASDR	iTRAQ8plex@N-term
252	40.2	91.16	54.7	sp|P08238|HS90B_HUMAN	Heat shock protein HSP 90-beta OS=Homo sapiens OX=9606 GN=HSP90AB1 PE=1 SV=4	1	auto	0	99	IDIIPNPQER	iTRAQ8plex@N-term
26	102.36	102.76	60.27	sp|P14625|ENPL_HUMAN	Endoplasmin OS=Homo sapiens OX=9606 GN=HSP90B1 PE=1 SV=1	0	auto - discordant peptide type	2	99	DDEVDVDGTVEEDLGK	iTRAQ8plex@N-term; iTRAQ8plex(K)@16
1206	13.6	39.84	45.97	tr|A0A2U3TZH3|A0A2U3TZH3_HUMAN	Elongation factor 1-alpha OS=Homo sapiens OX=9606 GN=EEF1A2 PE=1 SV=1	0	auto - shared MS/MS	0	99	LPLQDVYK	iTRAQ8plex@N-term; iTRAQ8plex(K)@8
3684	2	126.85	88	sp|P63261|ACTG_HUMAN	Actin, cytoplasmic 2 OS=Homo sapiens OX=9606 GN=ACTG1 PE=1 SV=1	0	auto - discordant peptide type	0	99	DLTDYLMK	iTRAQ8plex@N-term; Oxidation(M)@7; iTRAQ8plex(K)@8
1733	9.08	12.29	4.738	sp|Q93008|USP9X_HUMAN	Probable ubiquitin carboxyl-terminal hydrolase FAF-X OS=Homo sapiens OX=9606 GN=USP9X PE=1 SV=4	0	auto - shared MS/MS	0.0199966	60.19	ELLAFQTSEK	iTRAQ8plex@N-term; iTRAQ8plex(K)@10
1180	14	79.5	72.75	sp|P07437|TBB5_HUMAN	Tubulin beta chain OS=Homo sapiens OX=9606 GN=TUBB PE=1 SV=2	1	auto	0	99	ISVYYNEATGGK	iTRAQ8plex@N-term; iTRAQ8plex(K)@12
1684	9.47	10.19	13.04	sp|Q9UI12|VATH_HUMAN	V-type proton ATPase subunit H OS=Homo sapiens OX=9606 GN=ATP6V1H PE=1 SV=1	1	auto	2	99	GAVDAAVPTNIIAAK	iTRAQ8plex@N-term; iTRAQ8plex(K)@15
1265	12.91	16.1	35.87	sp|O15173|PGRC2_HUMAN	Membrane-associated progesterone receptor component 2 OS=Homo sapiens OX=9606 GN=PGRMC2 PE=1 SV=1	1	auto	0	99	DFSLEQLR	iTRAQ8plex@N-term
536	26.19	27.57	38.97	tr|B2R5W2|B2R5W2_HUMAN	Heterogeneous nuclear ribonucleoproteins C1/C2 OS=Homo sapiens OX=9606 GN=HNRNPC PE=1 SV=1	1	auto	0	99	KSDVEAIFSK	iTRAQ8plex@N-term; iTRAQ8plex(K)@1; iTRAQ8plex(K)@10
581	24.94	28.69	54.02	sp|Q15019|SEPT2_HUMAN	Septin-2 OS=Homo sapiens OX=9606 GN=SEPTIN2 PE=1 SV=1	1	auto	2	99	LTVVDTPGYGDAINCR	iTRAQ8plex@N-term; Carbamidomethyl(C)@15
4017	1.46	2.23	7.895	tr|H0YAB2|H0YAB2_HUMAN	Plexin-D1 (Fragment) OS=Homo sapiens OX=9606 GN=PLXND1 PE=1 SV=1	1	auto	0.00921731	33.22	GISDPDTLHIWK	iTRAQ8plex@N-term; iTRAQ8plex(K)@12
536	26.19	27.57	38.97	tr|B2R5W2|B2R5W2_HUMAN	Heterogeneous nuclear ribonucleoproteins C1/C2 OS=Homo sapiens OX=9606 GN=HNRNPC PE=1 SV=1	1	auto	0	99	KSDVEAIFSK	iTRAQ8plex@N-term; iTRAQ8plex(K)@1; iTRAQ8plex(K)@10
3685	2	84.7	88.75	sp|P08727|K1C19_HUMAN	Keratin, type I cytoskeletal 19 OS=Homo sapiens OX=9606 GN=KRT19 PE=1 SV=4	0	auto - shared MS/MS	0	99	DAEAWFTSR	iTRAQ8plex@N-term
1132	14.45	14.51	19.54	tr|U3KQC1|U3KQC1_HUMAN; tr|A0A0A0MQU0|A0A0A0MQU0_HUMAN; sp|Q9BV38|WDR18_HUMAN	WD repeat-containing protein 18 (Fragment) OS=Homo sapiens OX=9606 GN=WDR18 PE=1 SV=1; WD repeat-containing protein 18 (Fragment) OS=Homo sapiens OX=9606 GN=WDR18 PE=1 SV=1; WD repeat-containing protein 18 OS=Homo sapiens OX=9606 GN=WDR18 PE=1 SV=2	1	auto	0	99	VTELEDEVR	iTRAQ8plex@N-term
105	60.43	61.29	26.74	sp|P26640|SYVC_HUMAN	Valine--tRNA ligase OS=Homo sapiens OX=9606 GN=VARS1 PE=1 SV=4	1	auto	0	99	LGSSLDWDR	iTRAQ8plex@N-term
1108	14.73	16.34	27.24	sp|Q00059|TFAM_HUMAN	Transcription factor A, mitochondrial OS=Homo sapiens OX=9606 GN=TFAM PE=1 SV=1	1	auto	0	99	EQLPIFK	iTRAQ8plex@N-term; iTRAQ8plex(K)@7
363	33.13	40.28	63.92	sp|P62258|1433E_HUMAN	14-3-3 protein epsilon OS=Homo sapiens OX=9606 GN=YWHAE PE=1 SV=1	0	auto - shared MS/MS	0	98.89	IISSIEQK	iTRAQ8plex@N-term; iTRAQ8plex(K)@8
3684	2	126.85	88	sp|P63261|ACTG_HUMAN	Actin, cytoplasmic 2 OS=Homo sapiens OX=9606 GN=ACTG1 PE=1 SV=1	0	auto - discordant peptide type	0	99	GRDLTDYLMK	No iTRAQ8plex@N-term; Carbamyl(M)@9; iTRAQ8plex(K)@10
481	28.17	30.24	61.96	sp|P38117|ETFB_HUMAN	Electron transfer flavoprotein subunit beta OS=Homo sapiens OX=9606 GN=ETFB PE=1 SV=3	1	auto	0	99	LSVISVEDPPQR	iTRAQ8plex@N-term
291	37.67	40.3	34.28	sp|O60568|PLOD3_HUMAN	Multifunctional procollagen lysine hydroxylase and glycosyltransferase LH3 OS=Homo sapiens OX=9606 GN=PLOD3 PE=1 SV=1	0	auto - discordant peptide type	0	99	NVAYDTLPIVVHGNGPTK	iTRAQ8plex@N-term; Deamidated(N)@14; iTRAQ8plex(K)@18
79	67.62	68.41	51.78	sp|P13010|XRCC5_HUMAN	X-ray repair cross-complementing protein 5 OS=Homo sapiens OX=9606 GN=XRCC5 PE=1 SV=3	1	auto	0	99	YGSDIVPFSK	iTRAQ8plex@N-term; iTRAQ8plex(K)@10
4020	1.46	1.46	8.333	tr|C9JYB3|C9JYB3_HUMAN	WD repeat and HMG-box DNA-binding protein 1 (Fragment) OS=Homo sapiens OX=9606 GN=WDHD1 PE=1 SV=1	0	auto - discordant peptide type	0	82.06	DIFLASASCDGSVR	iTRAQ8plex@N-term; Carbamidomethyl(C)@9; Deamidated(R)@14
3965	1.64	35.49	39.66	tr|B7Z645|B7Z645_HUMAN	Heterogeneous nuclear ribonucleoprotein Q OS=Homo sapiens OX=9606 GN=SYNCRIP PE=1 SV=1	0	auto - shared MS/MS	0	99	DYAFIHFDER	iTRAQ8plex@N-term
1074	15.18	17.47	28.32	sp|P31942|HNRH3_HUMAN	Heterogeneous nuclear ribonucleoprotein H3 OS=Homo sapiens OX=9606 GN=HNRNPH3 PE=1 SV=2	1	auto	2	99	STGEAFVQFASK	iTRAQ8plex@N-term; iTRAQ8plex(K)@12
789	19.35	20.79	53.6	sp|P04179|SODM_HUMAN	Superoxide dismutase [Mn], mitochondrial OS=Homo sapiens OX=9606 GN=SOD2 PE=1 SV=3	1	auto	0	99	GDVTAQIALQPALK	iTRAQ8plex@N-term; iTRAQ8plex(K)@14
967	16.64	16.94	16.98	sp|P04062|GLCM_HUMAN	Lysosomal acid glucosylceramidase OS=Homo sapiens OX=9606 GN=GBA PE=1 SV=3	0	auto - discordant peptide type	0	96.43	LLMLDDQR	iTRAQ8plex@N-term; Carbamyl(M)@3
13	143.96	145.19	84.55	sp|P08670|VIME_HUMAN	Vimentin OS=Homo sapiens OX=9606 GN=VIM PE=1 SV=4	0	auto - discordant peptide type	0	99	ETNLDSLPLVDTHSK	iTRAQ8plex@N-term; Methyl(E)@1; iTRAQ8plex(K)@15
25	103.55	112.21	74.74	sp|P05787|K2C8_HUMAN; con-P05787	Keratin, type II cytoskeletal 8 OS=Homo sapiens OX=9606 GN=KRT8 PE=1 SV=7; SWISS-PROT:P05787 Tax_Id=9606 Gene_Symbol=KRT8 Keratin, type II cytoskeletal 8	0	auto - discordant peptide type	0	90.64	LQAEIEGLK	iTRAQ8plex@N-term; Dehydrated(E)@6; iTRAQ8plex(K)@9
478	28.28	28.64	61.9	sp|P09211|GSTP1_HUMAN	Glutathione S-transferase P OS=Homo sapiens OX=9606 GN=GSTP1 PE=1 SV=2	0	auto - discordant peptide type	0	99	DQQEAALVDMVNDGVEDLR	iTRAQ8plex@N-term; Carbamidomethyl(D)@9
11	158.72	160.76	57.53	sp|P42704|LPPRC_HUMAN	Leucine-rich PPR motif-containing protein, mitochondrial OS=Homo sapiens OX=9606 GN=LRPPRC PE=1 SV=3	1	auto	0	99	SCGSLLPELK	iTRAQ8plex@N-term; Carbamidomethyl(C)@2; iTRAQ8plex(K)@10
4020	1.46	1.46	8.333	tr|C9JYB3|C9JYB3_HUMAN	WD repeat and HMG-box DNA-binding protein 1 (Fragment) OS=Homo sapiens OX=9606 GN=WDHD1 PE=1 SV=1	1	auto	1.45593	99	DIFLASASCDGSVR	iTRAQ8plex@N-term; Carbamidomethyl(C)@9
72	69.9	72.58	22.45	sp|P07942|LAMB1_HUMAN	Laminin subunit beta-1 OS=Homo sapiens OX=9606 GN=LAMB1 PE=1 SV=2	1	auto	2	99	FGYYGDALQQDCR	iTRAQ8plex@N-term; Carbamidomethyl(C)@12
91	64.63	64.98	37.33	sp|Q00839|HNRPU_HUMAN	Heterogeneous nuclear ribonucleoprotein U OS=Homo sapiens OX=9606 GN=HNRNPU PE=1 SV=6	0	auto - discordant peptide type	0	99	NFILDQTNVSAAAQR	iTRAQ8plex@N-term; Deamidated(N)@1
1595	10.08	10.36	18.05	sp|Q99436|PSB7_HUMAN	Proteasome subunit beta type-7 OS=Homo sapiens OX=9606 GN=PSMB7 PE=1 SV=1	0	auto - discordant peptide type	0	78.51	TTIAGVVYK	Carbamyl@N-term; iTRAQ8plex(K)@9
1331	12.24	13.54	9.279	sp|Q8IWX8|CHERP_HUMAN; tr|J3QK89|J3QK89_HUMAN	Calcium homeostasis endoplasmic reticulum protein OS=Homo sapiens OX=9606 GN=CHERP PE=1 SV=3; Calcium homeostasis endoplasmic reticulum protein OS=Homo sapiens OX=9606 GN=CHERP PE=1 SV=1	1	auto	0	95.32	LALEQQQLICK	iTRAQ8plex@N-term; Carbamidomethyl(C)@10; iTRAQ8plex(K)@11
2341	5.77	5.77	24.49	sp|O15258|RER1_HUMAN	Protein RER1 OS=Homo sapiens OX=9606 GN=RER1 PE=1 SV=1	0	auto - no iTRAQ	0	76.83	QNEEFRPFIR	Gln->pyro-Glu@N-term
1	442.12	442.12	48.51	sp|Q15149|PLEC_HUMAN	Plectin OS=Homo sapiens OX=9606 GN=PLEC PE=1 SV=3	1	auto	0	99	RDDGTGQLLLPLSDAR	iTRAQ8plex@N-term
3685	2	84.7	88.75	sp|P08727|K1C19_HUMAN	Keratin, type I cytoskeletal 19 OS=Homo sapiens OX=9606 GN=KRT19 PE=1 SV=4	0	auto - shared MS/MS	0	99	DAEAWFTSR	iTRAQ8plex@N-term
1132	14.45	14.51	19.54	tr|U3KQC1|U3KQC1_HUMAN; tr|A0A0A0MQU0|A0A0A0MQU0_HUMAN; sp|Q9BV38|WDR18_HUMAN	WD repeat-containing protein 18 (Fragment) OS=Homo sapiens OX=9606 GN=WDR18 PE=1 SV=1; WD repeat-containing protein 18 (Fragment) OS=Homo sapiens OX=9606 GN=WDR18 PE=1 SV=1; WD repeat-containing protein 18 OS=Homo sapiens OX=9606 GN=WDR18 PE=1 SV=2	1	auto	0	51.14	VTELEDEVR	iTRAQ8plex@N-term
6	240	240.15	37.74	sp|P78527|PRKDC_HUMAN	DNA-dependent protein kinase catalytic subunit OS=Homo sapiens OX=9606 GN=PRKDC PE=1 SV=3	1	auto	0	99	VTELALTASDR	iTRAQ8plex@N-term
252	40.2	91.16	54.7	sp|P08238|HS90B_HUMAN	Heat shock protein HSP 90-beta OS=Homo sapiens OX=9606 GN=HSP90AB1 PE=1 SV=4	1	auto	2	99	IDIIPNPQER	iTRAQ8plex@N-term
66	72.59	74.35	32.03	sp|Q86VP6|CAND1_HUMAN	Cullin-associated NEDD8-dissociated protein 1 OS=Homo sapiens OX=9606 GN=CAND1 PE=1 SV=2	1	auto	2	99	NCIGDFLK	iTRAQ8plex@N-term; Carbamidomethyl(C)@2; iTRAQ8plex(K)@8
1206	13.6	39.84	45.97	tr|A0A2U3TZH3|A0A2U3TZH3_HUMAN	Elongation factor 1-alpha OS=Homo sapiens OX=9606 GN=EEF1A2 PE=1 SV=1	0	auto - shared MS/MS	0	99	LPLQDVYK	iTRAQ8plex@N-term; iTRAQ8plex(K)@8
3684	2	126.85	88	sp|P63261|ACTG_HUMAN	Actin, cytoplasmic 2 OS=Homo sapiens OX=9606 GN=ACTG1 PE=1 SV=1	0	auto - discordant peptide type	0	99	DLTDYLMK	iTRAQ8plex@N-term; Oxidation(M)@7; iTRAQ8plex(K)@8
291	37.67	40.3	34.28	sp|O60568|PLOD3_HUMAN	Multifunctional procollagen lysine hydroxylase and glycosyltransferase LH3 OS=Homo sapiens OX=9606 GN=PLOD3 PE=1 SV=1	0	auto - discordant peptide type	2	99	NVAYDTLPIVVHGNGPTK	iTRAQ8plex@N-term; Deamidated(N)@14; iTRAQ8plex(K)@18
896	17.77	17.79	35.63	sp|Q14847|LASP1_HUMAN	LIM and SH3 domain protein 1 OS=Homo sapiens OX=9606 GN=LASP1 PE=1 SV=2	1	auto	0	99	GFSVVADTPELQR	iTRAQ8plex@N-term
13	143.96	145.19	84.55	sp|P08670|VIME_HUMAN	Vimentin OS=Homo sapiens OX=9606 GN=VIM PE=1 SV=4	0	auto - discordant peptide type	0	99	VEVERDNLAEDIMR	Formyl@N-term; Carbamyl(M)@13
1180	14	79.5	72.75	sp|P07437|TBB5_HUMAN	Tubulin beta chain OS=Homo sapiens OX=9606 GN=TUBB PE=1 SV=2	1	auto	0	99	ISVYYNEATGGK	iTRAQ8plex@N-term; iTRAQ8plex(K)@12
8	200.1	200.38	29.79	sp|Q14204|DYHC1_HUMAN	Cytoplasmic dynein 1 heavy chain 1 OS=Homo sapiens OX=9606 GN=DYNC1H1 PE=1 SV=5	1	auto	1.82391	99	TSAPITCELLNK	iTRAQ8plex@N-term; Carbamidomethyl(C)@7; iTRAQ8plex(K)@12
445	29.5	29.69	56.31	sp|P62805|H4_HUMAN	Histone H4 OS=Homo sapiens OX=9606 GN=H4C1 PE=1 SV=2	0	auto - discordant peptide type	2	99	TVTAMDVVYALK	iTRAQ8plex@N-term; Carbamyl(M)@5; iTRAQ8plex(K)@12
300	37	37.82	58.33	sp|P61247|RS3A_HUMAN	40S ribosomal protein S3a OS=Homo sapiens OX=9606 GN=RPS3A PE=1 SV=2	1	auto	0	43.76	LIPDSIGKDIEK	iTRAQ8plex@N-term; iTRAQ8plex(K)@8; iTRAQ8plex(K)@12
581	24.94	28.69	54.02	sp|Q15019|SEPT2_HUMAN	Septin-2 OS=Homo sapiens OX=9606 GN=SEPTIN2 PE=1 SV=1	1	auto	0	99	LTVVDTPGYGDAINCR	iTRAQ8plex@N-term; Carbamidomethyl(C)@15
13	143.96	145.19	84.55	sp|P08670|VIME_HUMAN	Vimentin OS=Homo sapiens OX=9606 GN=VIM PE=1 SV=4	0	auto - discordant peptide type	1.35655	99	LDSLPLVDTHSK	iTRAQ8plex@N-term; iTRAQ8plex(K)@12
185	48.28	55.38	54.57	sp|P09651|ROA1_HUMAN	Heterogeneous nuclear ribonucleoprotein A1 OS=Homo sapiens OX=9606 GN=HNRNPA1 PE=1 SV=5	0	auto - discordant peptide type	2	99	GFAFVTFDDHDSVDK	iTRAQ8plex@N-term; iTRAQ8plex(S)@12; iTRAQ8plex(K)@15
1265	12.91	16.1	35.87	sp|O15173|PGRC2_HUMAN	Membrane-associated progesterone receptor component 2 OS=Homo sapiens OX=9606 GN=PGRMC2 PE=1 SV=1	1	auto	0	99	DFSLEQLR	iTRAQ8plex@N-term
186	47.82	50.07	25.34	sp|Q5JPE7|NOMO2_HUMAN	Nodal modulator 2 OS=Homo sapiens OX=9606 GN=NOMO2 PE=1 SV=1	1	auto	2	99	EHLYFETVTIK	iTRAQ8plex@N-term; iTRAQ8plex(K)@11
536	26.19	27.57	38.97	tr|B2R5W2|B2R5W2_HUMAN	Heterogeneous nuclear ribonucleoproteins C1/C2 OS=Homo sapiens OX=9606 GN=HNRNPC PE=1 SV=1	1	auto	0	99	KSDVEAIFSK	iTRAQ8plex@N-term; iTRAQ8plex(K)@1; iTRAQ8plex(K)@10
1108	14.73	16.34	27.24	sp|Q00059|TFAM_HUMAN	Transcription factor A, mitochondrial OS=Homo sapiens OX=9606 GN=TFAM PE=1 SV=1	1	auto	0	89.53	EQLPIFK	iTRAQ8plex@N-term; iTRAQ8plex(K)@7
237	41.37	41.52	90.76	sp|P60174|TPIS_HUMAN	Triosephosphate isomerase OS=Homo sapiens OX=9606 GN=TPI1 PE=1 SV=4	0	auto - discordant peptide type	0	99	VTNGAFTGEISPGMIK	iTRAQ8plex@N-term; Carbamyl(M)@14; iTRAQ8plex(K)@16
363	33.13	40.28	63.92	sp|P62258|1433E_HUMAN	14-3-3 protein epsilon OS=Homo sapiens OX=9606 GN=YWHAE PE=1 SV=1	1	auto	0	99	IISSIEQK	iTRAQ8plex@N-term; iTRAQ8plex(K)@8
69	71.29	71.29	86.27	sp|P04406|G3P_HUMAN	Glyceraldehyde-3-phosphate dehydrogenase OS=Homo sapiens OX=9606 GN=GAPDH PE=1 SV=3	0	auto - discordant peptide type	2	99	VVDLMAH	iTRAQ8plex@N-term
481	28.17	30.24	61.96	sp|P38117|ETFB_HUMAN	Electron transfer flavoprotein subunit beta OS=Homo sapiens OX=9606 GN=ETFB PE=1 SV=3	1	auto	0	84.24	LSVISVEDPPQR	iTRAQ8plex@N-term
599	24.11	24.82	29.66	sp|P10644|KAP0_HUMAN	cAMP-dependent protein kinase type I-alpha regulatory subunit OS=Homo sapiens OX=9606 GN=PRKAR1A PE=1 SV=1	1	auto	0	83.46	VLGPCSDILK	iTRAQ8plex@N-term; Carbamidomethyl(C)@5; iTRAQ8plex(K)@10
13	143.96	145.19	84.55	sp|P08670|VIME_HUMAN	Vimentin OS=Homo sapiens OX=9606 GN=VIM PE=1 SV=4	0	auto - discordant peptide type	0	99	VEVERDNLAEDIMR	Carbamyl@N-term; Carbamyl(M)@13
789	19.35	20.79	53.6	sp|P04179|SODM_HUMAN	Superoxide dismutase [Mn], mitochondrial OS=Homo sapiens OX=9606 GN=SOD2 PE=1 SV=3	1	auto	2	99	GDVTAQIALQPALK	iTRAQ8plex@N-term; iTRAQ8plex(K)@14
3047	3.17	3.22	13.47	sp|Q92572|AP3S1_HUMAN	AP-3 complex subunit sigma-1 OS=Homo sapiens OX=9606 GN=AP3S1 PE=1 SV=1	1	auto	0	94.03	FYQPYSEDTQQQIIR	iTRAQ8plex@N-term
26	102.36	102.76	60.27	sp|P14625|ENPL_HUMAN	Endoplasmin OS=Homo sapiens OX=9606 GN=HSP90B1 PE=1 SV=1	0	no quant - weak signal	0	99	DDEVDVDGTVEEDLGK	iTRAQ8plex@N-term; iTRAQ8plex(K)@16
1074	15.18	17.47	28.32	sp|P31942|HNRH3_HUMAN	Heterogeneous nuclear ribonucleoprotein H3 OS=Homo sapiens OX=9606 GN=HNRNPH3 PE=1 SV=2	1	auto	0	99	STGEAFVQFASK	iTRAQ8plex@N-term; iTRAQ8plex(K)@12
185	48.28	55.38	54.57	sp|P09651|ROA1_HUMAN	Heterogeneous nuclear ribonucleoprotein A1 OS=Homo sapiens OX=9606 GN=HNRNPA1 PE=1 SV=5	0	auto - discordant peptide type	0	99	GFAFVTFDDHDSVDK	iTRAQ8plex@N-term; iTRAQ8plex(S)@12; iTRAQ8plex(K)@15
113	58.46	60.78	57.64	sp|Q07065|CKAP4_HUMAN	Cytoskeleton-associated protein 4 OS=Homo sapiens OX=9606 GN=CKAP4 PE=1 SV=2	1	auto	0	19.17	LPPQDFLDR	iTRAQ8plex@N-term
348	33.77	33.82	40.87	sp|Q9HDC9|APMAP_HUMAN	Adipocyte plasma membrane-associated protein OS=Homo sapiens OX=9606 GN=APMAP PE=1 SV=2	1	auto	0	99	LLEYDTVTR	iTRAQ8plex@N-term
3702	2	16.52	57.89	sp|P15531|NDKA_HUMAN	Nucleoside diphosphate kinase A OS=Homo sapiens OX=9606 GN=NME1 PE=1 SV=1	0	auto - shared MS/MS	0	99	GLVGEIIK	iTRAQ8plex@N-term; iTRAQ8plex(K)@8
15	137.84	138.13	82.37	con-P02769	SWISS-PROT:P02769 (Bos taurus) Bovine serum albumin precursor	0	auto - discordant peptide type	0	31.05	LVNELTEFAK	No iTRAQ8plex@N-term; iTRAQ8plex(K)@10
13	143.96	145.19	84.55	sp|P08670|VIME_HUMAN	Vimentin OS=Homo sapiens OX=9606 GN=VIM PE=1 SV=4	0	auto - discordant peptide type	2	99	ETNLDSLPLVDTHSK	iTRAQ8plex@N-term; Methyl(E)@1; iTRAQ8plex(K)@15
579	25.02	26.98	51.7	sp|P45880|VDAC2_HUMAN	Voltage-dependent anion-selective channel protein 2 OS=Homo sapiens OX=9606 GN=VDAC2 PE=1 SV=2	1	auto	0	99	TGDFQLHTNVNDGTEFGGSIYQK	iTRAQ8plex@N-term; iTRAQ8plex(K)@23
255	39.91	41.71	30.91	sp|Q9NVI7|ATD3A_HUMAN	ATPase family AAA domain-containing protein 3A OS=Homo sapiens OX=9606 GN=ATAD3A PE=1 SV=2	1	auto	0	71.9	AFVTDWDK	iTRAQ8plex@N-term; iTRAQ8plex(K)@8
3693	2	38.5	16	sp|P0CG38|POTEI_HUMAN	POTE ankyrin domain family member I OS=Homo sapiens OX=9606 GN=POTEI PE=3 SV=1	0	auto - discordant peptide type	0	83.67	AVFPSIVGR	iTRAQ8plex@N-term
478	28.28	28.64	61.9	sp|P09211|GSTP1_HUMAN	Glutathione S-transferase P OS=Homo sapiens OX=9606 GN=GSTP1 PE=1 SV=2	0	auto - discordant peptide type	0	99	DQQEAALVDMVNDGVEDLR	iTRAQ8plex@N-term; Carbamidomethyl(D)@9
579	25.02	26.98	51.7	sp|P45880|VDAC2_HUMAN	Voltage-dependent anion-selective channel protein 2 OS=Homo sapiens OX=9606 GN=VDAC2 PE=1 SV=2	1	auto	2	99	TGDFQLHTNVNDGTEFGGSIYQK	iTRAQ8plex@N-term; iTRAQ8plex(K)@23
634	23.14	23.39	30.87	sp|Q6DD88|ATLA3_HUMAN	Atlastin-3 OS=Homo sapiens OX=9606 GN=ATL3 PE=1 SV=1	1	auto	0	63.87	QLALDHFK	Gln->pyro-Glu@N-term; iTRAQ8plex(K)@8
1113	14.64	15.87	39.89	sp|Q13185|CBX3_HUMAN	Chromobox protein homolog 3 OS=Homo sapiens OX=9606 GN=CBX3 PE=1 SV=4	1	auto	2	99	VEEAEPEEFVVEK	iTRAQ8plex@N-term; iTRAQ8plex(K)@13
237	41.37	41.52	90.76	sp|P60174|TPIS_HUMAN	Triosephosphate isomerase OS=Homo sapiens OX=9606 GN=TPI1 PE=1 SV=4	0	auto - discordant peptide type	2	99	VTNGAFTGEISPGMIK	iTRAQ8plex@N-term; Carbamyl(M)@14; iTRAQ8plex(K)@16
1595	10.08	10.36	18.05	sp|Q99436|PSB7_HUMAN	Proteasome subunit beta type-7 OS=Homo sapiens OX=9606 GN=PSMB7 PE=1 SV=1	0	auto - discordant peptide type	0	99	TTIAGVVYK	Carbamyl@N-term; iTRAQ8plex(K)@9
789	19.35	20.79	53.6	sp|P04179|SODM_HUMAN	Superoxide dismutase [Mn], mitochondrial OS=Homo sapiens OX=9606 GN=SOD2 PE=1 SV=3	1	auto	0	99	GDVTAQIALQPALK	iTRAQ8plex@N-term; iTRAQ8plex(K)@14
303	36.87	37.25	70.63	sp|P62807|H2B1C_HUMAN	Histone H2B type 1-C/E/F/G/I OS=Homo sapiens OX=9606 GN=H2BC4 PE=1 SV=4	0	auto - discordant peptide type	0	33.43	ESYSVYVYK	Glu->pyro-Glu@N-term; iTRAQ8plex(K)@9
357	33.44	38.92	15.24	sp|Q15075|EEA1_HUMAN	Early endosome antigen 1 OS=Homo sapiens OX=9606 GN=EEA1 PE=1 SV=2	0	auto - discordant peptide type	0.075204	81.37	LIQELK	iTRAQ8plex@N-term; iTRAQ8plex(K)@6
1113	14.64	15.87	39.89	sp|Q13185|CBX3_HUMAN	Chromobox protein homolog 3 OS=Homo sapiens OX=9606 GN=CBX3 PE=1 SV=4	0	auto - discordant peptide type	0	99	VEEAEPEEFVVEK	iTRAQ8plex@N-term; iTRAQ8plex(K)@13
277	38.46	41.75	49.42	sp|P35998|PRS7_HUMAN	26S proteasome regulatory subunit 7 OS=Homo sapiens OX=9606 GN=PSMC2 PE=1 SV=3	1	auto	2	99	INELTGIK	iTRAQ8plex@N-term; iTRAQ8plex(K)@8
252	40.2	91.16	54.7	sp|P08238|HS90B_HUMAN	Heat shock protein HSP 90-beta OS=Homo sapiens OX=9606 GN=HSP90AB1 PE=1 SV=4	1	auto	0	99	IDIIPNPQER	iTRAQ8plex@N-term
376	32.4	36.18	16.99	tr|S4R3H4|S4R3H4_HUMAN; sp|Q9UKV3|ACINU_HUMAN	Apoptotic chromatin condensation inducer in the nucleus OS=Homo sapiens OX=9606 GN=ACIN1 PE=1 SV=1; Apoptotic chromatin condensation inducer in the nucleus OS=Homo sapiens OX=9606 GN=ACIN1 PE=1 SV=2	1	auto	2	99	SHCFVTYSTVEEAVATR	iTRAQ8plex@N-term; Carbamidomethyl(C)@3
436	29.76	30.9	18.9	sp|Q9BUQ8|DDX23_HUMAN	Probable ATP-dependent RNA helicase DDX23 OS=Homo sapiens OX=9606 GN=DDX23 PE=1 SV=3	1	auto	0.129011	41.01	EFALSNLK	iTRAQ8plex@N-term; iTRAQ8plex(K)@8
732	20.55	20.79	60.4	sp|P0DP25|CALM3_HUMAN; sp|P0DP24|CALM2_HUMAN; sp|P0DP23|CALM1_HUMAN	Calmodulin-3 OS=Homo sapiens OX=9606 GN=CALM3 PE=1 SV=1; Calmodulin-2 OS=Homo sapiens OX=9606 GN=CALM2 PE=1 SV=1; Calmodulin-1 OS=Homo sapiens OX=9606 GN=CALM1 PE=1 SV=1	1	auto	2	99	VFDKDGNGYISAAELR	iTRAQ8plex@N-term; iTRAQ8plex(K)@4
1206	13.6	39.84	45.97	tr|A0A2U3TZH3|A0A2U3TZH3_HUMAN	Elongation factor 1-alpha OS=Homo sapiens OX=9606 GN=EEF1A2 PE=1 SV=1	0	auto - shared MS/MS	0	98.89	LPLQDVYK	iTRAQ8plex@N-term; iTRAQ8plex(K)@8
3684	2	126.85	88	sp|P63261|ACTG_HUMAN	Actin, cytoplasmic 2 OS=Homo sapiens OX=9606 GN=ACTG1 PE=1 SV=1	0	auto - discordant peptide type	0	99	DLTDYLMK	iTRAQ8plex@N-term; Oxidation(M)@7; iTRAQ8plex(K)@8
466	28.76	28.88	79.31	sp|Q99714|HCD2_HUMAN	3-hydroxyacyl-CoA dehydrogenase type-2 OS=Homo sapiens OX=9606 GN=HSD17B10 PE=1 SV=3	1	auto	2	99	DVQTALALAK	iTRAQ8plex@N-term; iTRAQ8plex(K)@10
3684	2	126.85	88	sp|P63261|ACTG_HUMAN	Actin, cytoplasmic 2 OS=Homo sapiens OX=9606 GN=ACTG1 PE=1 SV=1	0	auto - discordant peptide type	0	99	YPIEHGIVTNWDDMEK	iTRAQ8plex@N-term; Methyl(H)@5; Carbamyl(M)@14; iTRAQ8plex(K)@16
3447	2.07	61.98	59.68	sp|P68032|ACTC_HUMAN	Actin, alpha cardiac muscle 1 OS=Homo sapiens OX=9606 GN=ACTC1 PE=1 SV=1	0	auto - discordant peptide type	0	95.02	YPIEHGIITNWDDMEK	iTRAQ8plex@N-term; Carbamyl(M)@14; Carbamidomethyl(E)@15; iTRAQ8plex(K)@16
1180	14	79.5	72.75	sp|P07437|TBB5_HUMAN	Tubulin beta chain OS=Homo sapiens OX=9606 GN=TUBB PE=1 SV=2	1	auto	0	99	ISVYYNEATGGK	iTRAQ8plex@N-term; iTRAQ8plex(K)@12
445	29.5	29.69	56.31	sp|P62805|H4_HUMAN	Histone H4 OS=Homo sapiens OX=9606 GN=H4C1 PE=1 SV=2	0	auto - discordant peptide type	0	99	TVTAMDVVYALK	iTRAQ8plex@N-term; Carbamyl(M)@5; iTRAQ8plex(K)@12
1996	7.42	8.26	28.57	sp|P60866|RS20_HUMAN	40S ribosomal protein S20 OS=Homo sapiens OX=9606 GN=RPS20 PE=1 SV=1	1	auto	2	99	LIDLHSPSEIVK	iTRAQ8plex@N-term; iTRAQ8plex(K)@12
1265	12.91	16.1	35.87	sp|O15173|PGRC2_HUMAN	Membrane-associated progesterone receptor component 2 OS=Homo sapiens OX=9606 GN=PGRMC2 PE=1 SV=1	1	auto	0	97.7	DFSLEQLR	iTRAQ8plex@N-term
186	47.82	50.07	25.34	sp|Q5JPE7|NOMO2_HUMAN	Nodal modulator 2 OS=Homo sapiens OX=9606 GN=NOMO2 PE=1 SV=1	1	auto	0	99	EHLYFETVTIK	iTRAQ8plex@N-term; iTRAQ8plex(K)@11
331	34.88	36.47	47.28	sp|P06748|NPM_HUMAN	Nucleophosmin OS=Homo sapiens OX=9606 GN=NPM1 PE=1 SV=2	0	auto - discordant peptide type	0	73.44	FINYVK	iTRAQ8plex@N-term; Deamidated(N)@3; iTRAQ8plex(K)@6
348	33.77	33.82	40.87	sp|Q9HDC9|APMAP_HUMAN	Adipocyte plasma membrane-associated protein OS=Homo sapiens OX=9606 GN=APMAP PE=1 SV=2	1	auto	0	99	LLEYDTVTR	iTRAQ8plex@N-term
308	36.35	37.22	70.22	sp|P35232|PHB_HUMAN	Prohibitin OS=Homo sapiens OX=9606 GN=PHB PE=1 SV=1	1	auto	0	98.27	FDAGELITQR	iTRAQ8plex@N-term
187	47.47	48.01	71.89	sp|P40926|MDHM_HUMAN	Malate dehydrogenase, mitochondrial OS=Homo sapiens OX=9606 GN=MDH2 PE=1 SV=3	0	auto - shared MS/MS	0	99	ANTFVAELK	iTRAQ8plex@N-term; iTRAQ8plex(K)@9
9	185.11	211.86	51.77	sp|O75369|FLNB_HUMAN	Filamin-B OS=Homo sapiens OX=9606 GN=FLNB PE=1 SV=2	1	auto	0	99	GAGIGGLGITVEGPSESK	iTRAQ8plex@N-term; iTRAQ8plex(K)@18
363	33.13	40.28	63.92	sp|P62258|1433E_HUMAN	14-3-3 protein epsilon OS=Homo sapiens OX=9606 GN=YWHAE PE=1 SV=1	1	auto	0	99	IISSIEQK	iTRAQ8plex@N-term; iTRAQ8plex(K)@8
569	25.29	25.87	51.83	tr|B1AK88|B1AK88_HUMAN	F-actin-capping protein subunit beta OS=Homo sapiens OX=9606 GN=CAPZB PE=1 SV=1	0	auto - discordant peptide type	0	17.74	STLNEIYFGK	Carbamidomethyl@N-term; iTRAQ8plex(K)@10
71	70.8	71.44	77.58	sp|P07355|ANXA2_HUMAN	Annexin A2 OS=Homo sapiens OX=9606 GN=ANXA2 PE=1 SV=2	0	auto - shared MS/MS	0	84.24	DALNIETAIK	iTRAQ8plex@N-term; iTRAQ8plex(K)@10
11	158.72	160.76	57.53	sp|P42704|LPPRC_HUMAN	Leucine-rich PPR motif-containing protein, mitochondrial OS=Homo sapiens OX=9606 GN=LRPPRC PE=1 SV=3	1	auto	0	99	SCGSLLPELK	iTRAQ8plex@N-term; Carbamidomethyl(C)@2; iTRAQ8plex(K)@10
69	71.29	71.29	86.27	sp|P04406|G3P_HUMAN	Glyceraldehyde-3-phosphate dehydrogenase OS=Homo sapiens OX=9606 GN=GAPDH PE=1 SV=3	0	auto - discordant peptide type	0	99	VVDLMAH	iTRAQ8plex@N-term
13	143.96	145.19	84.55	sp|P08670|VIME_HUMAN	Vimentin OS=Homo sapiens OX=9606 GN=VIM PE=1 SV=4	0	auto - discordant peptide type	0	90.4	VEVERDNLAEDIMR	Carbamyl@N-term; Carbamyl(R)@14
23	111.53	112.86	40.01	sp|P46940|IQGA1_HUMAN	Ras GTPase-activating-like protein IQGAP1 OS=Homo sapiens OX=9606 GN=IQGAP1 PE=1 SV=1	1	auto	2	99	EEIQSSISGVTAAYNR	iTRAQ8plex@N-term
983	16.39	19.69	5.471	sp|A5YKK6|CNOT1_HUMAN	CCR4-NOT transcription complex subunit 1 OS=Homo sapiens OX=9606 GN=CNOT1 PE=1 SV=2	1	auto	0.0227338	47.79	ILLVDER	iTRAQ8plex@N-term
160	51.84	56.38	75.47	con-P15497	SWISS-PROT:P15497 (Bos taurus) Apolipoprotein A-I precursor	1	auto	0	99	LSPLAQELR	iTRAQ8plex@N-term
2044	7.06	7.27	11.82	sp|P22830|HEMH_HUMAN	Ferrochelatase, mitochondrial OS=Homo sapiens OX=9606 GN=FECH PE=1 SV=2	1	auto	0	99	LLDELSPNTAPHK	iTRAQ8plex@N-term; iTRAQ8plex(K)@13
3702	2	16.52	57.89	sp|P15531|NDKA_HUMAN	Nucleoside diphosphate kinase A OS=Homo sapiens OX=9606 GN=NME1 PE=1 SV=1	0	auto - shared MS/MS	0	99	GLVGEIIK	iTRAQ8plex@N-term; iTRAQ8plex(K)@8
33	91.77	92.59	77.82	sp|P30101|PDIA3_HUMAN	Protein disulfide-isomerase A3 OS=Homo sapiens OX=9606 GN=PDIA3 PE=1 SV=4	1	auto	0	99	FVMQEEFSR	iTRAQ8plex@N-term
579	25.02	26.98	51.7	sp|P45880|VDAC2_HUMAN	Voltage-dependent anion-selective channel protein 2 OS=Homo sapiens OX=9606 GN=VDAC2 PE=1 SV=2	1	auto	0	99	TGDFQLHTNVNDGTEFGGSIYQK	iTRAQ8plex@N-term; iTRAQ8plex(K)@23
448	29.41	30.19	24.32	sp|P48449|LSS_HUMAN	Lanosterol synthase OS=Homo sapiens OX=9606 GN=LSS PE=1 SV=1	0	auto - discordant peptide type	0	85.47	ETLTQGLEFCR	iTRAQ8plex@N-term; Carbamidomethyl(C)@10
679	21.92	22.61	64.13	sp|P09936|UCHL1_HUMAN	Ubiquitin carboxyl-terminal hydrolase isozyme L1 OS=Homo sapiens OX=9606 GN=UCHL1 PE=1 SV=2	1	auto	0	83.88	LGFEDGSVLK	iTRAQ8plex@N-term; iTRAQ8plex(K)@10
749	20.27	28.26	8.462	sp|O75923|DYSF_HUMAN	Dysferlin OS=Homo sapiens OX=9606 GN=DYSF PE=1 SV=1	1	auto	0.0414361	52.14	IIDWDR	iTRAQ8plex@N-term
165	51.18	57.45	54.51	sp|Q16352|AINX_HUMAN	Alpha-internexin OS=Homo sapiens OX=9606 GN=INA PE=1 SV=2	0	auto - shared MS/MS	0	99	EYQDLLNVK	iTRAQ8plex@N-term; iTRAQ8plex(K)@9
1802	8.48	8.87	33.14	sp|Q14011|CIRBP_HUMAN	Cold-inducible RNA-binding protein OS=Homo sapiens OX=9606 GN=CIRBP PE=1 SV=1	1	auto	0	99	YGQISEVVVVK	iTRAQ8plex@N-term; iTRAQ8plex(K)@11
3684	2	126.85	88	sp|P63261|ACTG_HUMAN	Actin, cytoplasmic 2 OS=Homo sapiens OX=9606 GN=ACTG1 PE=1 SV=1	0	auto - discordant peptide type	0	99	EHPVLLTEAPLNPK	Glu->pyro-Glu@N-term; iTRAQ8plex(K)@14
663	22.27	24.58	47.69	sp|P14550|AK1A1_HUMAN	Aldo-keto reductase family 1 member A1 OS=Homo sapiens OX=9606 GN=AKR1A1 PE=1 SV=3	1	auto	0	99	GLEVTAYSPLGSSDR	iTRAQ8plex@N-term
3938	1.71	1.79	7.905	sp|P04156|PRIO_HUMAN	Major prion protein OS=Homo sapiens OX=9606 GN=PRNP PE=1 SV=1	1	auto	0	15.61	VVEQMCITQYER	iTRAQ8plex@N-term; Carbamidomethyl(C)@6
23	111.53	112.86	40.01	sp|P46940|IQGA1_HUMAN	Ras GTPase-activating-like protein IQGAP1 OS=Homo sapiens OX=9606 GN=IQGAP1 PE=1 SV=1	1	auto	0	99	EEIQSSISGVTAAYNR	iTRAQ8plex@N-term
3684	2	126.85	88	sp|P63261|ACTG_HUMAN	Actin, cytoplasmic 2 OS=Homo sapiens OX=9606 GN=ACTG1 PE=1 SV=1	0	auto - discordant peptide type	0	98.19	SYELPDGQVITIGNER	iTRAQ8plex@N-term
15	137.84	138.13	82.37	con-P02769	SWISS-PROT:P02769 (Bos taurus) Bovine serum albumin precursor	0	auto - discordant peptide type	0	98.92	SLHTLFGDELCK	Carbamidomethyl@N-term; Carbamidomethyl(C)@11; iTRAQ8plex(K)@12
63	73.68	78.15	53.76	sp|P38646|GRP75_HUMAN	Stress-70 protein, mitochondrial OS=Homo sapiens OX=9606 GN=HSPA9 PE=1 SV=2	0	auto - discordant peptide type	0	41.46	DAGQISGLNVLR	Carbamidomethyl@N-term
12	151.76	152.53	43.56	sp|P02751|FINC_HUMAN	Fibronectin OS=Homo sapiens OX=9606 GN=FN1 PE=1 SV=5	0	auto - discordant peptide type	0	99	VDVIPVNLPGEHGQR	iTRAQ8plex@N-term; Carbamidomethyl(H)@12
3702	2	16.52	57.89	sp|P15531|NDKA_HUMAN	Nucleoside diphosphate kinase A OS=Homo sapiens OX=9606 GN=NME1 PE=1 SV=1	0	auto - shared MS/MS	0	77.96	GLVGEIIK	iTRAQ8plex@N-term; iTRAQ8plex(K)@8
49	78.59	80	82.26	sp|P06733|ENOA_HUMAN	Alpha-enolase OS=Homo sapiens OX=9606 GN=ENO1 PE=1 SV=2	1	auto	0	99	VNQIGSVTESLQACK	iTRAQ8plex@N-term; Carbamidomethyl(C)@14; iTRAQ8plex(K)@15
4	258.49	258.54	60.66	sp|P35579|MYH9_HUMAN	Myosin-9 OS=Homo sapiens OX=9606 GN=MYH9 PE=1 SV=4	1	auto	0	99	ALELDSNLYR	iTRAQ8plex@N-term
732	20.55	20.79	60.4	sp|P0DP25|CALM3_HUMAN; sp|P0DP24|CALM2_HUMAN; sp|P0DP23|CALM1_HUMAN	Calmodulin-3 OS=Homo sapiens OX=9606 GN=CALM3 PE=1 SV=1; Calmodulin-2 OS=Homo sapiens OX=9606 GN=CALM2 PE=1 SV=1; Calmodulin-1 OS=Homo sapiens OX=9606 GN=CALM1 PE=1 SV=1	1	auto	0	99	VFDKDGNGYISAAELR	iTRAQ8plex@N-term; iTRAQ8plex(K)@4
900	17.74	19.75	46.07	sp|P62913|RL11_HUMAN	60S ribosomal protein L11 OS=Homo sapiens OX=9606 GN=RPL11 PE=1 SV=2	1	auto	0	99	YDGIILPGK	iTRAQ8plex@N-term; iTRAQ8plex(K)@9
466	28.76	28.88	79.31	sp|Q99714|HCD2_HUMAN	3-hydroxyacyl-CoA dehydrogenase type-2 OS=Homo sapiens OX=9606 GN=HSD17B10 PE=1 SV=3	0	auto - discordant peptide type	0	99	DVQTALALAK	iTRAQ8plex@N-term; iTRAQ8plex(K)@10
3684	2	126.85	88	sp|P63261|ACTG_HUMAN	Actin, cytoplasmic 2 OS=Homo sapiens OX=9606 GN=ACTG1 PE=1 SV=1	0	auto - discordant peptide type	0	99	YPIEHGIVTNWDDMEK	iTRAQ8plex@N-term; Methyl(H)@5; Carbamyl(M)@14; iTRAQ8plex(K)@16
3684	2	126.85	88	sp|P63261|ACTG_HUMAN	Actin, cytoplasmic 2 OS=Homo sapiens OX=9606 GN=ACTG1 PE=1 SV=1	0	auto - discordant peptide type	0	26.79	YPIEHGIVTNWDDMEK	iTRAQ8plex@N-term; Methyl(H)@5; Carbamidomethyl(E)@15; iTRAQ8plex(K)@16
3447	2.07	61.98	59.68	sp|P68032|ACTC_HUMAN	Actin, alpha cardiac muscle 1 OS=Homo sapiens OX=9606 GN=ACTC1 PE=1 SV=1	0	auto - discordant peptide type	0	95.39	YPIEHGIITNWDDMEK	iTRAQ8plex@N-term; Carbamyl(M)@14; Carbamidomethyl(E)@15; iTRAQ8plex(K)@16
425	30.17	36.06	46.63	tr|A0A5F9ZHM4|A0A5F9ZHM4_HUMAN; sp|P07195|LDHB_HUMAN	L-lactate dehydrogenase OS=Homo sapiens OX=9606 GN=LDHB PE=1 SV=1; L-lactate dehydrogenase B chain OS=Homo sapiens OX=9606 GN=LDHB PE=1 SV=2	1	auto	0	16.84	SADTLWDIQK	iTRAQ8plex@N-term; iTRAQ8plex(K)@10
3699	2	23.14	13.06	con-Q3SX14	TREMBL:Q3SX14 (Bos taurus) Similar to Gelsolin	0	auto - shared MS/MS	0	99	AGALNSNDAFVLK	iTRAQ8plex@N-term; iTRAQ8plex(K)@13
3502	2.04	2.83	2.529	sp|Q15646|OASL_HUMAN	2'-5'-oligoadenylate synthase-like protein OS=Homo sapiens OX=9606 GN=OASL PE=1 SV=2	1	auto	0.0222764	34.55	TVEEFLR	iTRAQ8plex@N-term
12	151.76	152.53	43.56	sp|P02751|FINC_HUMAN	Fibronectin OS=Homo sapiens OX=9606 GN=FN1 PE=1 SV=5	1	auto	2	99	VDVIPVNLPGEHGQR	iTRAQ8plex@N-term
12	151.76	152.53	43.56	sp|P02751|FINC_HUMAN	Fibronectin OS=Homo sapiens OX=9606 GN=FN1 PE=1 SV=5	0	auto - discordant peptide type	0	99	VDVIPVNLPGEHGQR	iTRAQ8plex@N-term
1996	7.42	8.26	28.57	sp|P60866|RS20_HUMAN	40S ribosomal protein S20 OS=Homo sapiens OX=9606 GN=RPS20 PE=1 SV=1	1	auto	0	99	LIDLHSPSEIVK	iTRAQ8plex@N-term; iTRAQ8plex(K)@12
41	85.93	89.94	62.17	tr|A0A669KB68|A0A669KB68_HUMAN	Signal transducer and activator of transcription OS=Homo sapiens OX=9606 GN=STAT1 PE=1 SV=1	0	auto - discordant peptide type	0	99	GLNVDQLNMLGEK	iTRAQ8plex@N-term; Carbamyl(M)@9; iTRAQ8plex(K)@13
348	33.77	33.82	40.87	sp|Q9HDC9|APMAP_HUMAN	Adipocyte plasma membrane-associated protein OS=Homo sapiens OX=9606 GN=APMAP PE=1 SV=2	1	auto	0	99	LLEYDTVTR	iTRAQ8plex@N-term
252	40.2	91.16	54.7	sp|P08238|HS90B_HUMAN	Heat shock protein HSP 90-beta OS=Homo sapiens OX=9606 GN=HSP90AB1 PE=1 SV=4	1	auto	0.484126	77.27	ELKIDIIPNPQER	iTRAQ8plex@N-term; iTRAQ8plex(K)@3
9	185.11	211.86	51.77	sp|O75369|FLNB_HUMAN	Filamin-B OS=Homo sapiens OX=9606 GN=FLNB PE=1 SV=2	1	auto	2	99	GAGIGGLGITVEGPSESK	iTRAQ8plex@N-term; iTRAQ8plex(K)@18
187	47.47	48.01	71.89	sp|P40926|MDHM_HUMAN	Malate dehydrogenase, mitochondrial OS=Homo sapiens OX=9606 GN=MDH2 PE=1 SV=3	1	auto	0	99	ANTFVAELK	iTRAQ8plex@N-term; iTRAQ8plex(K)@9
3684	2	126.85	88	sp|P63261|ACTG_HUMAN	Actin, cytoplasmic 2 OS=Homo sapiens OX=9606 GN=ACTG1 PE=1 SV=1	0	auto - discordant peptide type	0	99	DLTDYLMK	iTRAQ8plex@N-term; Carbamyl(M)@7; iTRAQ8plex(K)@8
287	37.78	39.12	46.92	sp|O00231|PSD11_HUMAN	26S proteasome non-ATPase regulatory subunit 11 OS=Homo sapiens OX=9606 GN=PSMD11 PE=1 SV=3	1	auto	2	99	TGQAAELGGLLK	iTRAQ8plex@N-term; iTRAQ8plex(K)@12
12	151.76	152.53	43.56	sp|P02751|FINC_HUMAN	Fibronectin OS=Homo sapiens OX=9606 GN=FN1 PE=1 SV=5	0	auto - discordant peptide type	0.000434512	99	FGFCPMAAHEEICTTNEGVMYR	iTRAQ8plex@N-term; Carbamidomethyl(C)@4; Carbamyl(M)@6; Carbamidomethyl(C)@13; Carbamyl(M)@20
381	32.3	33.5	32.88	sp|P46060|RAGP1_HUMAN	Ran GTPase-activating protein 1 OS=Homo sapiens OX=9606 GN=RANGAP1 PE=1 SV=1	1	auto	0	77.4	VINLNDNTFTEK	iTRAQ8plex@N-term; iTRAQ8plex(K)@12
2449	5.1	7.33	8.943	sp|O43237|DC1L2_HUMAN	Cytoplasmic dynein 1 light intermediate chain 2 OS=Homo sapiens OX=9606 GN=DYNC1LI2 PE=1 SV=1	1	auto	0	99	NILVFGEDGSGK	iTRAQ8plex@N-term; iTRAQ8plex(K)@12
343	34.26	34.76	23.96	sp|Q15459|SF3A1_HUMAN	Splicing factor 3A subunit 1 OS=Homo sapiens OX=9606 GN=SF3A1 PE=1 SV=1	0	auto - discordant peptide type	2	99	VQAQVIQETIVPK	iTRAQ8plex@N-term; iTRAQ8plex(K)@13
3	289.76	289.92	65.77	sp|P21333|FLNA_HUMAN	Filamin-A OS=Homo sapiens OX=9606 GN=FLNA PE=1 SV=4	0	auto - discordant peptide type	0	99	VNQPASFAVSLNGAK	iTRAQ8plex@N-term; Deamidated(N)@12; iTRAQ8plex(K)@15
160	51.84	56.38	75.47	con-P15497	SWISS-PROT:P15497 (Bos taurus) Apolipoprotein A-I precursor	1	auto	2	99	LSPLAQELR	iTRAQ8plex@N-term
343	34.26	34.76	23.96	sp|Q15459|SF3A1_HUMAN	Splicing factor 3A subunit 1 OS=Homo sapiens OX=9606 GN=SF3A1 PE=1 SV=1	1	auto	0	76.45	VQAQVIQETIVPK	iTRAQ8plex@N-term; iTRAQ8plex(K)@13
148	54.01	55.88	35.11	sp|P11216|PYGB_HUMAN	Glycogen phosphorylase, brain form OS=Homo sapiens OX=9606 GN=PYGB PE=1 SV=5	1	auto	0	99	GLAGLGDVAEVR	iTRAQ8plex@N-term
3	289.76	289.92	65.77	sp|P21333|FLNA_HUMAN	Filamin-A OS=Homo sapiens OX=9606 GN=FLNA PE=1 SV=4	0	no quant - weak signal	0	99	IANLQTDLSDGLR	Carbamidomethyl@N-term
33	91.77	92.59	77.82	sp|P30101|PDIA3_HUMAN	Protein disulfide-isomerase A3 OS=Homo sapiens OX=9606 GN=PDIA3 PE=1 SV=4	1	auto	0	99	FVMQEEFSR	iTRAQ8plex@N-term
46	80.63	84.94	74.02	sp|P07237|PDIA1_HUMAN	Protein disulfide-isomerase OS=Homo sapiens OX=9606 GN=P4HB PE=1 SV=3	0	auto - discordant peptide type	0	98.04	SNFAEALAAHK	Carbamyl@N-term; iTRAQ8plex(K)@11
363	33.13	40.28	63.92	sp|P62258|1433E_HUMAN	14-3-3 protein epsilon OS=Homo sapiens OX=9606 GN=YWHAE PE=1 SV=1	1	auto	0	99	IISSIEQK	iTRAQ8plex@N-term; iTRAQ8plex(K)@8
1792	8.58	8.58	30.48	sp|Q9Y3U8|RL36_HUMAN	60S ribosomal protein L36 OS=Homo sapiens OX=9606 GN=RPL36 PE=1 SV=3	0	auto - discordant peptide type	2	99	EELSNVLAAMR	iTRAQ8plex@N-term; Carbamyl(M)@10
82	67.14	68.16	36.87	sp|Q9BSJ8|ESYT1_HUMAN	Extended synaptotagmin-1 OS=Homo sapiens OX=9606 GN=ESYT1 PE=1 SV=1	1	auto	2	99	LTHVDSPLEAPAGPLGQVK	iTRAQ8plex@N-term; iTRAQ8plex(K)@19
463	28.84	30.19	38.29	sp|Q9UMS4|PRP19_HUMAN	Pre-mRNA-processing factor 19 OS=Homo sapiens OX=9606 GN=PRPF19 PE=1 SV=1	1	auto	0	99	SSEQILATLK	iTRAQ8plex@N-term; iTRAQ8plex(K)@10
463	28.84	30.19	38.29	sp|Q9UMS4|PRP19_HUMAN	Pre-mRNA-processing factor 19 OS=Homo sapiens OX=9606 GN=PRPF19 PE=1 SV=1	1	auto	2	99	SSEQILATLK	iTRAQ8plex@N-term; iTRAQ8plex(K)@10
165	51.18	57.45	54.51	sp|Q16352|AINX_HUMAN	Alpha-internexin OS=Homo sapiens OX=9606 GN=INA PE=1 SV=2	0	auto - shared MS/MS	0	99	EYQDLLNVK	iTRAQ8plex@N-term; iTRAQ8plex(K)@9
2182	6.2	6.31	23.44	sp|P35268|RL22_HUMAN	60S ribosomal protein L22 OS=Homo sapiens OX=9606 GN=RPL22 PE=1 SV=2	1	auto	2	99	ITVTSEVPFSK	iTRAQ8plex@N-term; iTRAQ8plex(K)@11
1802	8.48	8.87	33.14	sp|Q14011|CIRBP_HUMAN	Cold-inducible RNA-binding protein OS=Homo sapiens OX=9606 GN=CIRBP PE=1 SV=1	1	auto	2	99	YGQISEVVVVK	iTRAQ8plex@N-term; iTRAQ8plex(K)@11
663	22.27	24.58	47.69	sp|P14550|AK1A1_HUMAN	Aldo-keto reductase family 1 member A1 OS=Homo sapiens OX=9606 GN=AKR1A1 PE=1 SV=3	1	auto	2	99	GLEVTAYSPLGSSDR	iTRAQ8plex@N-term
694	21.54	21.6	68.37	sp|P61106|RAB14_HUMAN	Ras-related protein Rab-14 OS=Homo sapiens OX=9606 GN=RAB14 PE=1 SV=4	1	auto	2	99	IYQNIQDGSLDLNAAESGVQHKPSAPQGGR	iTRAQ8plex@N-term; iTRAQ8plex(K)@22
1180	14	79.5	72.75	sp|P07437|TBB5_HUMAN	Tubulin beta chain OS=Homo sapiens OX=9606 GN=TUBB PE=1 SV=2	1	auto	0	34.44	ISVYYNEATGGK	iTRAQ8plex@N-term; iTRAQ8plex(K)@12
23	111.53	112.86	40.01	sp|P46940|IQGA1_HUMAN	Ras GTPase-activating-like protein IQGAP1 OS=Homo sapiens OX=9606 GN=IQGAP1 PE=1 SV=1	1	auto	0	99	EEIQSSISGVTAAYNR	iTRAQ8plex@N-term
41	85.93	89.94	62.17	tr|A0A669KB68|A0A669KB68_HUMAN	Signal transducer and activator of transcription OS=Homo sapiens OX=9606 GN=STAT1 PE=1 SV=1	0	auto - discordant peptide type	2	99	GLNVDQLNMLGEK	iTRAQ8plex@N-term; Carbamyl(M)@9; iTRAQ8plex(K)@13
452	29.33	33.61	36.36	tr|A0A6Q8PHA5|A0A6Q8PHA5_HUMAN; sp|P12081|HARS1_HUMAN	Histidine--tRNA ligase, cytoplasmic OS=Homo sapiens OX=9606 GN=HARS1 PE=4 SV=1; Histidine--tRNA ligase, cytoplasmic OS=Homo sapiens OX=9606 GN=HARS1 PE=1 SV=2	0	auto - discordant peptide type	0	91.1	ASAELIEEEVAK	iTRAQ8plex@N-term; iTRAQ8plex(K)@12
24	108.3	155.89	42.41	sp|P35580|MYH10_HUMAN	Myosin-10 OS=Homo sapiens OX=9606 GN=MYH10 PE=1 SV=3	1	auto	2	99	QEEELQAKDEELLK	Gln->pyro-Glu@N-term; iTRAQ8plex(K)@8; iTRAQ8plex(K)@14
3690	2	52.74	35.27	tr|H0YFY6|H0YFY6_HUMAN	Nuclear mitotic apparatus protein 1 (Fragment) OS=Homo sapiens OX=9606 GN=NUMA1 PE=1 SV=1	0	auto - shared MS/MS	0	98.09	YVQELAAVR	iTRAQ8plex@N-term
189	47.22	47.89	28.3	sp|O43143|DHX15_HUMAN	Pre-mRNA-splicing factor ATP-dependent RNA helicase DHX15 OS=Homo sapiens OX=9606 GN=DHX15 PE=1 SV=2	0	auto - shared MS/MS	0	89.42	YYDILK	iTRAQ8plex@N-term; iTRAQ8plex(K)@6
3702	2	16.52	57.89	sp|P15531|NDKA_HUMAN	Nucleoside diphosphate kinase A OS=Homo sapiens OX=9606 GN=NME1 PE=1 SV=1	0	auto - shared MS/MS	0	99	GLVGEIIK	iTRAQ8plex@N-term; iTRAQ8plex(K)@8
308	36.35	37.22	70.22	sp|P35232|PHB_HUMAN	Prohibitin OS=Homo sapiens OX=9606 GN=PHB PE=1 SV=1	1	auto	0	99	FDAGELITQR	iTRAQ8plex@N-term
3183	2.65	3.11	2.3	sp|O00267|SPT5H_HUMAN	Transcription elongation factor SPT5 OS=Homo sapiens OX=9606 GN=SUPT5H PE=1 SV=1	0	auto - discordant peptide type	0.406714	98.54	FAVALDSEQNNIHVK	iTRAQ8plex@N-term; iTRAQ8plex(K)@15
3445	2.08	2.1	5.213	sp|Q16611|BAK_HUMAN	Bcl-2 homologous antagonist/killer OS=Homo sapiens OX=9606 GN=BAK1 PE=1 SV=1	0	auto - discordant peptide type	0	98.05	QLAIIGDDINR	iTRAQ8plex@N-term
732	20.55	20.79	60.4	sp|P0DP25|CALM3_HUMAN; sp|P0DP24|CALM2_HUMAN; sp|P0DP23|CALM1_HUMAN	Calmodulin-3 OS=Homo sapiens OX=9606 GN=CALM3 PE=1 SV=1; Calmodulin-2 OS=Homo sapiens OX=9606 GN=CALM2 PE=1 SV=1; Calmodulin-1 OS=Homo sapiens OX=9606 GN=CALM1 PE=1 SV=1	1	auto	0	99	VFDKDGNGYISAAELR	iTRAQ8plex@N-term; iTRAQ8plex(K)@4
900	17.74	19.75	46.07	sp|P62913|RL11_HUMAN	60S ribosomal protein L11 OS=Homo sapiens OX=9606 GN=RPL11 PE=1 SV=2	1	auto	0	99	YDGIILPGK	iTRAQ8plex@N-term; iTRAQ8plex(K)@9
295	37.41	37.94	57.53	sp|P50395|GDIB_HUMAN	Rab GDP dissociation inhibitor beta OS=Homo sapiens OX=9606 GN=GDI2 PE=1 SV=2	0	auto - discordant peptide type	0	98.28	DLGTESQIFISR	iTRAQ8plex@N-term
3684	2	126.85	88	sp|P63261|ACTG_HUMAN	Actin, cytoplasmic 2 OS=Homo sapiens OX=9606 GN=ACTG1 PE=1 SV=1	0	auto - discordant peptide type	0	99	YPIEHGIVTNWDDMEK	iTRAQ8plex@N-term; Methyl(H)@5; Carbamyl(M)@14; iTRAQ8plex(K)@16
459	29.01	30.11	35.66	sp|O75718|CRTAP_HUMAN	Cartilage-associated protein OS=Homo sapiens OX=9606 GN=CRTAP PE=1 SV=1	1	auto	0	99	AFYECLAACEGSR	iTRAQ8plex@N-term; Carbamidomethyl(C)@5; Carbamidomethyl(C)@9
694	21.54	21.6	68.37	sp|P61106|RAB14_HUMAN	Ras-related protein Rab-14 OS=Homo sapiens OX=9606 GN=RAB14 PE=1 SV=4	1	auto	0	99	IYQNIQDGSLDLNAAESGVQHKPSAPQGGR	iTRAQ8plex@N-term; iTRAQ8plex(K)@22
3699	2	23.14	13.06	con-Q3SX14	TREMBL:Q3SX14 (Bos taurus) Similar to Gelsolin	0	auto - shared MS/MS	0	99	AGALNSNDAFVLK	iTRAQ8plex@N-term; iTRAQ8plex(K)@13
2044	7.06	7.27	11.82	sp|P22830|HEMH_HUMAN	Ferrochelatase, mitochondrial OS=Homo sapiens OX=9606 GN=FECH PE=1 SV=2	0	auto - discordant peptide type	0.369572	99	LLDELSPNTAPHK	iTRAQ8plex@N-term; iTRAQ8plex(K)@13
993	16.27	19.68	17.13	sp|P52306|GDS1_HUMAN	Rap1 GTPase-GDP dissociation stimulator 1 OS=Homo sapiens OX=9606 GN=RAP1GDS1 PE=1 SV=3	1	auto	2	99	SAVDQAGGAQIVIDHLR	iTRAQ8plex@N-term
49	78.59	80	82.26	sp|P06733|ENOA_HUMAN	Alpha-enolase OS=Homo sapiens OX=9606 GN=ENO1 PE=1 SV=2	1	auto	2	99	VNQIGSVTESLQACK	iTRAQ8plex@N-term; Carbamidomethyl(C)@14; iTRAQ8plex(K)@15
113	58.46	60.78	57.64	sp|Q07065|CKAP4_HUMAN	Cytoskeleton-associated protein 4 OS=Homo sapiens OX=9606 GN=CKAP4 PE=1 SV=2	1	auto	0	99	LSSLDNLK	iTRAQ8plex@N-term; iTRAQ8plex(K)@8
343	34.26	34.76	23.96	sp|Q15459|SF3A1_HUMAN	Splicing factor 3A subunit 1 OS=Homo sapiens OX=9606 GN=SF3A1 PE=1 SV=1	0	auto - discordant peptide type	0	99	VQAQVIQETIVPK	iTRAQ8plex@N-term; iTRAQ8plex(K)@13
309	36.28	36.57	62.12	sp|P15880|RS2_HUMAN	40S ribosomal protein S2 OS=Homo sapiens OX=9606 GN=RPS2 PE=1 SV=2	1	auto	0	99	SPYQEFTDHLVK	iTRAQ8plex@N-term; iTRAQ8plex(K)@12
41	85.93	89.94	62.17	tr|A0A669KB68|A0A669KB68_HUMAN	Signal transducer and activator of transcription OS=Homo sapiens OX=9606 GN=STAT1 PE=1 SV=1	0	auto - discordant peptide type	0	99	GLNVDQLNMLGEK	iTRAQ8plex@N-term; Carbamyl(M)@9; iTRAQ8plex(K)@13
187	47.47	48.01	71.89	sp|P40926|MDHM_HUMAN	Malate dehydrogenase, mitochondrial OS=Homo sapiens OX=9606 GN=MDH2 PE=1 SV=3	1	auto	2	99	ANTFVAELK	iTRAQ8plex@N-term; iTRAQ8plex(K)@9
187	47.47	48.01	71.89	sp|P40926|MDHM_HUMAN	Malate dehydrogenase, mitochondrial OS=Homo sapiens OX=9606 GN=MDH2 PE=1 SV=3	0	auto - discordant peptide type	0	94.56	ANTFVAELK	iTRAQ8plex@N-term; Deamidated(N)@2; iTRAQ8plex(K)@9
147	54.43	54.94	34.63	sp|P27824|CALX_HUMAN	Calnexin OS=Homo sapiens OX=9606 GN=CANX PE=1 SV=2	0	auto - discordant peptide type	2	99	TPELNLDQFHDKTPY	iTRAQ8plex@N-term; iTRAQ8plex(K)@12
86	66.35	75.1	74.65	sp|P05783|K1C18_HUMAN	Keratin, type I cytoskeletal 18 OS=Homo sapiens OX=9606 GN=KRT18 PE=1 SV=2	0	auto - discordant peptide type	0	99	AQIFANTVDNAR	iTRAQ8plex@N-term; Deamidated(N)@10
111	59.21	59.64	87.36	sp|P04075|ALDOA_HUMAN	Fructose-bisphosphate aldolase A OS=Homo sapiens OX=9606 GN=ALDOA PE=1 SV=2	0	auto - discordant peptide type	2	99	IGEHTPSALAIMENANVLAR	iTRAQ8plex@N-term; Carbamyl(M)@12; Deamidated(N)@14
3684	2	126.85	88	sp|P63261|ACTG_HUMAN	Actin, cytoplasmic 2 OS=Homo sapiens OX=9606 GN=ACTG1 PE=1 SV=1	0	auto - discordant peptide type	0	99	DLTDYLMK	iTRAQ8plex@N-term; Carbamyl(M)@7; iTRAQ8plex(K)@8
3693	2	38.5	16	sp|P0CG38|POTEI_HUMAN	POTE ankyrin domain family member I OS=Homo sapiens OX=9606 GN=POTEI PE=3 SV=1	0	auto - discordant peptide type	0	99	ELTDYLMK	iTRAQ8plex@N-term; Carbamyl(M)@7; iTRAQ8plex(K)@8
276	38.47	39.14	44.23	con-P34955	SWISS-PROT:P34955 (Bos taurus) Alpha-1-antiproteinase precursor	1	auto	0	99	LSISETYDLK	iTRAQ8plex@N-term; iTRAQ8plex(K)@10
2449	5.1	7.33	8.943	sp|O43237|DC1L2_HUMAN	Cytoplasmic dynein 1 light intermediate chain 2 OS=Homo sapiens OX=9606 GN=DYNC1LI2 PE=1 SV=1	1	auto	2	99	NILVFGEDGSGK	iTRAQ8plex@N-term; iTRAQ8plex(K)@12
834	18.53	18.76	26.11	tr|H3BR35|H3BR35_HUMAN; sp|P15170|ERF3A_HUMAN	Eukaryotic peptide chain release factor GTP-binding subunit ERF3A (Fragment) OS=Homo sapiens OX=9606 GN=GSPT1 PE=1 SV=1; Eukaryotic peptide chain release factor GTP-binding subunit ERF3A OS=Homo sapiens OX=9606 GN=GSPT1 PE=1 SV=1	0	auto - discordant peptide type	0.0584886	64.65	TAGTICLETFK	iTRAQ8plex@N-term; Carbamidomethyl(C)@6; iTRAQ8plex(K)@11
145	54.7	57.15	50.07	sp|Q9UJS0|CMC2_HUMAN	Calcium-binding mitochondrial carrier protein Aralar2 OS=Homo sapiens OX=9606 GN=SLC25A13 PE=1 SV=2	0	auto - discordant peptide type	0	91.32	STGSFVGELMYK	iTRAQ8plex@N-term; Carbamyl(M)@10; iTRAQ8plex(K)@12
3	289.76	289.92	65.77	sp|P21333|FLNA_HUMAN	Filamin-A OS=Homo sapiens OX=9606 GN=FLNA PE=1 SV=4	0	auto - discordant peptide type	0	99	VNQPASFAVSLNGAK	iTRAQ8plex@N-term; Deamidated(N)@12; iTRAQ8plex(K)@15
1073	15.19	15.27	62.86	sp|P62829|RL23_HUMAN	60S ribosomal protein L23 OS=Homo sapiens OX=9606 GN=RPL23 PE=1 SV=1	0	auto - discordant peptide type	0	99	LPAAGVGDMVMATVK	iTRAQ8plex@N-term; Carbamyl(M)@9; Carbamyl(M)@11; iTRAQ8plex(K)@15
97	62.85	65.25	71.22	sp|P00558|PGK1_HUMAN	Phosphoglycerate kinase 1 OS=Homo sapiens OX=9606 GN=PGK1 PE=1 SV=3	0	auto - discordant peptide type	0	99	LGDVYVNDAFGTAHR	iTRAQ8plex@N-term; Carbamidomethyl(H)@14
3685	2	84.7	88.75	sp|P08727|K1C19_HUMAN	Keratin, type I cytoskeletal 19 OS=Homo sapiens OX=9606 GN=KRT19 PE=1 SV=4	0	auto - discordant peptide type	0	98.63	IVLQIDNAR	iTRAQ8plex@N-term; Deamidated(N)@7
3838	2	2.03	4.545	sp|Q5BJF2|SGMR2_HUMAN	Sigma intracellular receptor 2 OS=Homo sapiens OX=9606 GN=TMEM97 PE=1 SV=1	1	auto	0	97.26	ELYPVEFR	iTRAQ8plex@N-term
123	56.74	58.57	32.82	sp|P19338|NUCL_HUMAN	Nucleolin OS=Homo sapiens OX=9606 GN=NCL PE=1 SV=3	0	auto - discordant peptide type	0	45.46	GIAYIEFK	Carbamidomethyl@N-term; iTRAQ8plex(K)@8
3690	2	52.74	35.27	tr|H0YFY6|H0YFY6_HUMAN	Nuclear mitotic apparatus protein 1 (Fragment) OS=Homo sapiens OX=9606 GN=NUMA1 PE=1 SV=1	0	auto - shared MS/MS	0	98.89	YVQELAAVR	iTRAQ8plex@N-term
189	47.22	47.89	28.3	sp|O43143|DHX15_HUMAN	Pre-mRNA-splicing factor ATP-dependent RNA helicase DHX15 OS=Homo sapiens OX=9606 GN=DHX15 PE=1 SV=2	0	auto - shared MS/MS	0	89.23	YYDILK	iTRAQ8plex@N-term; iTRAQ8plex(K)@6
308	36.35	37.22	70.22	sp|P35232|PHB_HUMAN	Prohibitin OS=Homo sapiens OX=9606 GN=PHB PE=1 SV=1	1	auto	0	99	FDAGELITQR	iTRAQ8plex@N-term
245	40.78	41.77	42.7	sp|P13674|P4HA1_HUMAN	Prolyl 4-hydroxylase subunit alpha-1 OS=Homo sapiens OX=9606 GN=P4HA1 PE=1 SV=2	1	auto	2	99	ATISNPITGDLETVHYR	iTRAQ8plex@N-term
33	91.77	92.59	77.82	sp|P30101|PDIA3_HUMAN	Protein disulfide-isomerase A3 OS=Homo sapiens OX=9606 GN=PDIA3 PE=1 SV=4	1	auto	0	53.89	FVMQEEFSR	iTRAQ8plex@N-term
958	16.85	21.52	12.23	sp|Q8TCJ2|STT3B_HUMAN	Dolichyl-diphosphooligosaccharide--protein glycosyltransferase subunit STT3B OS=Homo sapiens OX=9606 GN=STT3B PE=1 SV=1	0	auto - discordant peptide type	0.123205	99	FGEMQLDFR	iTRAQ8plex@N-term; Carbamyl(M)@4
264	39.3	43.56	27.7	sp|P35606|COPB2_HUMAN	Coatomer subunit beta' OS=Homo sapiens OX=9606 GN=COPB2 PE=1 SV=2	1	auto	0	98.69	TFEVCDLPVR	iTRAQ8plex@N-term; Carbamidomethyl(C)@5
106	59.7	117.61	67.04	sp|P12814|ACTN1_HUMAN	Alpha-actinin-1 OS=Homo sapiens OX=9606 GN=ACTN1 PE=1 SV=2	0	auto - discordant peptide type	2	99	ISIEMHGTLEDQLSHLR	iTRAQ8plex@N-term; Oxidation(M)@5
1792	8.58	8.58	30.48	sp|Q9Y3U8|RL36_HUMAN	60S ribosomal protein L36 OS=Homo sapiens OX=9606 GN=RPL36 PE=1 SV=3	0	auto - discordant peptide type	0	99	EELSNVLAAMR	iTRAQ8plex@N-term; Carbamyl(M)@10
245	40.78	41.77	42.7	sp|P13674|P4HA1_HUMAN	Prolyl 4-hydroxylase subunit alpha-1 OS=Homo sapiens OX=9606 GN=P4HA1 PE=1 SV=2	0	auto - discordant peptide type	0	99	QLDEGEISTIDK	Gln->pyro-Glu@N-term; iTRAQ8plex(K)@12
463	28.84	30.19	38.29	sp|Q9UMS4|PRP19_HUMAN	Pre-mRNA-processing factor 19 OS=Homo sapiens OX=9606 GN=PRPF19 PE=1 SV=1	1	auto	0	99	SSEQILATLK	iTRAQ8plex@N-term; iTRAQ8plex(K)@10
165	51.18	57.45	54.51	sp|Q16352|AINX_HUMAN	Alpha-internexin OS=Homo sapiens OX=9606 GN=INA PE=1 SV=2	0	auto - shared MS/MS	0	99	EYQDLLNVK	iTRAQ8plex@N-term; iTRAQ8plex(K)@9
85	66.45	67.67	44.57	sp|Q9NR30|DDX21_HUMAN	Nucleolar RNA helicase 2 OS=Homo sapiens OX=9606 GN=DDX21 PE=1 SV=5	1	auto	2	99	IGVPSATEIIK	iTRAQ8plex@N-term; iTRAQ8plex(K)@11
880	18	18.29	53.3	sp|P55145|MANF_HUMAN	Mesencephalic astrocyte-derived neurotrophic factor OS=Homo sapiens OX=9606 GN=MANF PE=1 SV=3	1	auto	0	82.6	QIDLSTVDLK	iTRAQ8plex@N-term; iTRAQ8plex(K)@10
2281	6	29.56	48.92	sp|P36873|PP1G_HUMAN	Serine/threonine-protein phosphatase PP1-gamma catalytic subunit OS=Homo sapiens OX=9606 GN=PPP1CC PE=1 SV=1	0	auto - shared MS/MS	0	98.59	IYGFYDECK	iTRAQ8plex@N-term; Carbamidomethyl(C)@8; iTRAQ8plex(K)@9
2182	6.2	6.31	23.44	sp|P35268|RL22_HUMAN	60S ribosomal protein L22 OS=Homo sapiens OX=9606 GN=RPL22 PE=1 SV=2	1	auto	0	99	ITVTSEVPFSK	iTRAQ8plex@N-term; iTRAQ8plex(K)@11
187	47.47	48.01	71.89	sp|P40926|MDHM_HUMAN	Malate dehydrogenase, mitochondrial OS=Homo sapiens OX=9606 GN=MDH2 PE=1 SV=3	0	auto - discordant peptide type	0	93.29	MISDAIPELK	iTRAQ8plex@N-term; Oxidation(M)@1; iTRAQ8plex(K)@10
694	21.54	21.6	68.37	sp|P61106|RAB14_HUMAN	Ras-related protein Rab-14 OS=Homo sapiens OX=9606 GN=RAB14 PE=1 SV=4	1	auto	0	99	IYQNIQDGSLDLNAAESGVQHKPSAPQGGR	iTRAQ8plex@N-term; iTRAQ8plex(K)@22
343	34.26	34.76	23.96	sp|Q15459|SF3A1_HUMAN	Splicing factor 3A subunit 1 OS=Homo sapiens OX=9606 GN=SF3A1 PE=1 SV=1	1	auto	0	99	VQAQVIQETIVPK	iTRAQ8plex@N-term; iTRAQ8plex(K)@13
530	26.39	29.88	24.19	sp|Q6PI48|SYDM_HUMAN	Aspartate--tRNA ligase, mitochondrial OS=Homo sapiens OX=9606 GN=DARS2 PE=1 SV=1	0	auto - discordant peptide type	0	52.32	LRLECADLLETR	iTRAQ8plex@N-term; Carbamidomethyl(C)@5
2449	5.1	7.33	8.943	sp|O43237|DC1L2_HUMAN	Cytoplasmic dynein 1 light intermediate chain 2 OS=Homo sapiens OX=9606 GN=DYNC1LI2 PE=1 SV=1	1	auto	0	99	NILVFGEDGSGK	iTRAQ8plex@N-term; iTRAQ8plex(K)@12
706	21.25	21.82	17.21	sp|Q08J23|NSUN2_HUMAN	RNA cytosine C(5)-methyltransferase NSUN2 OS=Homo sapiens OX=9606 GN=NSUN2 PE=1 SV=2	1	auto	0	50.18	EILFYDR	iTRAQ8plex@N-term
640	22.95	23.17	47.64	tr|B5MDF5|B5MDF5_HUMAN; sp|P62826|RAN_HUMAN	GTP-binding nuclear protein Ran OS=Homo sapiens OX=9606 GN=RAN PE=1 SV=1; GTP-binding nuclear protein Ran OS=Homo sapiens OX=9606 GN=RAN PE=1 SV=3	1	auto	0	15.27	FNVWDTAGQEK	iTRAQ8plex@N-term; iTRAQ8plex(K)@11
2935	3.7	3.95	3.633	sp|O94927|HAUS5_HUMAN	HAUS augmin-like complex subunit 5 OS=Homo sapiens OX=9606 GN=HAUS5 PE=1 SV=2	1	auto	0.02365	31.89	QDLLLLQDQR	iTRAQ8plex@N-term
732	20.55	20.79	60.4	sp|P0DP25|CALM3_HUMAN; sp|P0DP24|CALM2_HUMAN; sp|P0DP23|CALM1_HUMAN	Calmodulin-3 OS=Homo sapiens OX=9606 GN=CALM3 PE=1 SV=1; Calmodulin-2 OS=Homo sapiens OX=9606 GN=CALM2 PE=1 SV=1; Calmodulin-1 OS=Homo sapiens OX=9606 GN=CALM1 PE=1 SV=1	1	auto	0	99	VFDKDGNGYISAAELR	iTRAQ8plex@N-term; iTRAQ8plex(K)@4
1500	10.79	66.62	73.44	sp|P68366|TBA4A_HUMAN	Tubulin alpha-4A chain OS=Homo sapiens OX=9606 GN=TUBA4A PE=1 SV=1	1	auto	0	99	DVNAAIAAIK	iTRAQ8plex@N-term; iTRAQ8plex(K)@10
3684	2	126.85	88	sp|P63261|ACTG_HUMAN	Actin, cytoplasmic 2 OS=Homo sapiens OX=9606 GN=ACTG1 PE=1 SV=1	0	auto - discordant peptide type	0	17.9	DLTDYLMK	iTRAQ8plex@N-term; Oxidation(M)@7; iTRAQ8plex(K)@8
295	37.41	37.94	57.53	sp|P50395|GDIB_HUMAN	Rab GDP dissociation inhibitor beta OS=Homo sapiens OX=9606 GN=GDI2 PE=1 SV=2	1	auto	2	99	DLGTESQIFISR	iTRAQ8plex@N-term
235	41.41	42.93	30.12	sp|Q14764|MVP_HUMAN	Major vault protein OS=Homo sapiens OX=9606 GN=MVP PE=1 SV=4	0	no quant - weak signal	0	94.23	TAVFGFETSEAK	iTRAQ8plex@N-term; iTRAQ8plex(K)@12
141	55.25	55.94	44.39	sp|O94925|GLSK_HUMAN	Glutaminase kidney isoform, mitochondrial OS=Homo sapiens OX=9606 GN=GLS PE=1 SV=1	1	auto	0	87.83	VADYIPQLAK	iTRAQ8plex@N-term; iTRAQ8plex(K)@10
861	18.26	19.24	19.02	tr|G3V1C3|G3V1C3_HUMAN	Apoptosis inhibitor 5 OS=Homo sapiens OX=9606 GN=API5 PE=1 SV=1	1	auto	2	99	ELPQFATGENLPR	iTRAQ8plex@N-term
2281	6	29.56	48.92	sp|P36873|PP1G_HUMAN	Serine/threonine-protein phosphatase PP1-gamma catalytic subunit OS=Homo sapiens OX=9606 GN=PPP1CC PE=1 SV=1	0	auto - shared MS/MS	0	99	IYGFYDECK	iTRAQ8plex@N-term; Carbamidomethyl(C)@8; iTRAQ8plex(K)@9
459	29.01	30.11	35.66	sp|O75718|CRTAP_HUMAN	Cartilage-associated protein OS=Homo sapiens OX=9606 GN=CRTAP PE=1 SV=1	1	auto	0	94.9	AFYECLAACEGSR	iTRAQ8plex@N-term; Carbamidomethyl(C)@5; Carbamidomethyl(C)@9
640	22.95	23.17	47.64	tr|B5MDF5|B5MDF5_HUMAN; sp|P62826|RAN_HUMAN	GTP-binding nuclear protein Ran OS=Homo sapiens OX=9606 GN=RAN PE=1 SV=1; GTP-binding nuclear protein Ran OS=Homo sapiens OX=9606 GN=RAN PE=1 SV=3	1	auto	0	99	FNVWDTAGQEK	iTRAQ8plex@N-term; iTRAQ8plex(K)@11
640	22.95	23.17	47.64	tr|B5MDF5|B5MDF5_HUMAN; sp|P62826|RAN_HUMAN	GTP-binding nuclear protein Ran OS=Homo sapiens OX=9606 GN=RAN PE=1 SV=1; GTP-binding nuclear protein Ran OS=Homo sapiens OX=9606 GN=RAN PE=1 SV=3	1	auto	0	99	FNVWDTAGQEK	iTRAQ8plex@N-term; iTRAQ8plex(K)@11
3699	2	23.14	13.06	con-Q3SX14	TREMBL:Q3SX14 (Bos taurus) Similar to Gelsolin	0	auto - shared MS/MS	0	15.66	AGALNSNDAFVLK	iTRAQ8plex@N-term; iTRAQ8plex(K)@13
209	44.35	45.29	44.8	sp|Q15233|NONO_HUMAN	Non-POU domain-containing octamer-binding protein OS=Homo sapiens OX=9606 GN=NONO PE=1 SV=4	0	auto - discordant peptide type	0	72.64	FAQPGSFEYEYAMR	iTRAQ8plex@N-term; Oxidation(M)@13
67	71.88	81.54	55.35	sp|P11021|BIP_HUMAN	Endoplasmic reticulum chaperone BiP OS=Homo sapiens OX=9606 GN=HSPA5 PE=1 SV=2	1	auto	0	99	KSDIDEIVLVGGSTR	iTRAQ8plex@N-term; iTRAQ8plex(K)@1
49	78.59	80	82.26	sp|P06733|ENOA_HUMAN	Alpha-enolase OS=Homo sapiens OX=9606 GN=ENO1 PE=1 SV=2	1	auto	0	99	VNQIGSVTESLQACK	iTRAQ8plex@N-term; Carbamidomethyl(C)@14; iTRAQ8plex(K)@15
731	20.58	20.99	33.47	sp|Q96KP4|CNDP2_HUMAN	Cytosolic non-specific dipeptidase OS=Homo sapiens OX=9606 GN=CNDP2 PE=1 SV=2	1	auto	0	99	TVFGVEPDLTR	iTRAQ8plex@N-term
646	22.82	23.56	24.59	tr|F5H365|F5H365_HUMAN	Protein transport protein SEC23 OS=Homo sapiens OX=9606 GN=SEC23A PE=1 SV=1	1	auto	2	99	ERPDLPPIQYEPVLCSR	iTRAQ8plex@N-term; Carbamidomethyl(C)@15
1500	10.79	66.62	73.44	sp|P68366|TBA4A_HUMAN	Tubulin alpha-4A chain OS=Homo sapiens OX=9606 GN=TUBA4A PE=1 SV=1	1	auto	0	54.31	DVNAAIAAIK	iTRAQ8plex@N-term; iTRAQ8plex(K)@10
3708	2	10.24	16.76	sp|Q9Y2T7|YBOX2_HUMAN	Y-box-binding protein 2 OS=Homo sapiens OX=9606 GN=YBX2 PE=1 SV=2	0	auto - shared MS/MS	0	99	SVGDGETVEFDVVEGEK	iTRAQ8plex@N-term; iTRAQ8plex(K)@17
111	59.21	59.64	87.36	sp|P04075|ALDOA_HUMAN	Fructose-bisphosphate aldolase A OS=Homo sapiens OX=9606 GN=ALDOA PE=1 SV=2	0	auto - discordant peptide type	0	99	IGEHTPSALAIMENANVLAR	iTRAQ8plex@N-term; Carbamyl(M)@12; Deamidated(N)@14
3684	2	126.85	88	sp|P63261|ACTG_HUMAN	Actin, cytoplasmic 2 OS=Homo sapiens OX=9606 GN=ACTG1 PE=1 SV=1	0	auto - discordant peptide type	0	99	DLTDYLMK	iTRAQ8plex@N-term; Carbamyl(M)@7; iTRAQ8plex(K)@8
3684	2	126.85	88	sp|P63261|ACTG_HUMAN	Actin, cytoplasmic 2 OS=Homo sapiens OX=9606 GN=ACTG1 PE=1 SV=1	0	auto - discordant peptide type	0	98.28	DLTDYLMK	iTRAQ8plex@N-term; Methyl(D)@4; Carbamyl(M)@7; iTRAQ8plex(K)@8
97	62.85	65.25	71.22	sp|P00558|PGK1_HUMAN	Phosphoglycerate kinase 1 OS=Homo sapiens OX=9606 GN=PGK1 PE=1 SV=3	1	auto	0	99	LGDVYVNDAFGTAHR	iTRAQ8plex@N-term
158	52.02	52.46	66.91	sp|P27797|CALR_HUMAN	Calreticulin OS=Homo sapiens OX=9606 GN=CALR PE=1 SV=1	1	auto	0	95.53	EQFLDGDGWTSR	iTRAQ8plex@N-term
3684	2	126.85	88	sp|P63261|ACTG_HUMAN	Actin, cytoplasmic 2 OS=Homo sapiens OX=9606 GN=ACTG1 PE=1 SV=1	0	auto - discordant peptide type	0	99	VAPEEHPVLLTEAPLNPK	iTRAQ8plex@N-term; Methyl(E)@4; iTRAQ8plex(K)@18
26	102.36	102.76	60.27	sp|P14625|ENPL_HUMAN	Endoplasmin OS=Homo sapiens OX=9606 GN=HSP90B1 PE=1 SV=1	0	auto - discordant peptide type	0	95.73	GVVDSDDLPLNVSR	iTRAQ8plex@N-term; Dehydrated(D)@7
527	26.45	26.93	42.11	sp|P62424|RL7A_HUMAN	60S ribosomal protein L7a OS=Homo sapiens OX=9606 GN=RPL7A PE=1 SV=2	1	auto	2	99	AGVNTVTTLVENK	iTRAQ8plex@N-term; iTRAQ8plex(K)@13
145	54.7	57.15	50.07	sp|Q9UJS0|CMC2_HUMAN	Calcium-binding mitochondrial carrier protein Aralar2 OS=Homo sapiens OX=9606 GN=SLC25A13 PE=1 SV=2	0	auto - discordant peptide type	0.982967	99	STGSFVGELMYK	iTRAQ8plex@N-term; Carbamyl(M)@10; iTRAQ8plex(K)@12
396	31.57	33.83	55.49	sp|P04899|GNAI2_HUMAN	Guanine nucleotide-binding protein G(i) subunit alpha-2 OS=Homo sapiens OX=9606 GN=GNAI2 PE=1 SV=3	1	auto	2	99	IAQSDYIPTQQDVLR	iTRAQ8plex@N-term
466	28.76	28.88	79.31	sp|Q99714|HCD2_HUMAN	3-hydroxyacyl-CoA dehydrogenase type-2 OS=Homo sapiens OX=9606 GN=HSD17B10 PE=1 SV=3	1	auto	2	99	VDVAVNCAGIAVASK	iTRAQ8plex@N-term; Carbamidomethyl(C)@7; iTRAQ8plex(K)@15
2039	7.11	15.07	18.84	sp|Q92599|SEPT8_HUMAN	Septin-8 OS=Homo sapiens OX=9606 GN=SEPTIN8 PE=1 SV=4	0	auto - shared MS/MS	0	95.3	EFLSELQR	iTRAQ8plex@N-term
3685	2	84.7	88.75	sp|P08727|K1C19_HUMAN	Keratin, type I cytoskeletal 19 OS=Homo sapiens OX=9606 GN=KRT19 PE=1 SV=4	0	auto - discordant peptide type	0	99	IVLQIDNAR	iTRAQ8plex@N-term; Deamidated(N)@7
309	36.28	36.57	62.12	sp|P15880|RS2_HUMAN	40S ribosomal protein S2 OS=Homo sapiens OX=9606 GN=RPS2 PE=1 SV=2	1	auto	2	99	SPYQEFTDHLVK	iTRAQ8plex@N-term; iTRAQ8plex(K)@12
98	62.51	64.61	47.42	sp|P54886|P5CS_HUMAN	Delta-1-pyrroline-5-carboxylate synthase OS=Homo sapiens OX=9606 GN=ALDH18A1 PE=1 SV=2	1	auto	0	96.34	MLATLEPEQR	iTRAQ8plex@N-term
1141	14.27	16.42	12.74	sp|Q9UDY8|MALT1_HUMAN	Mucosa-associated lymphoid tissue lymphoma translocation protein 1 OS=Homo sapiens OX=9606 GN=MALT1 PE=1 SV=1	1	auto	1.20761	98.15	SENCLCVQNILK	iTRAQ8plex@N-term; Carbamidomethyl(C)@4; Carbamidomethyl(C)@6; iTRAQ8plex(K)@12
308	36.35	37.22	70.22	sp|P35232|PHB_HUMAN	Prohibitin OS=Homo sapiens OX=9606 GN=PHB PE=1 SV=1	1	auto	2	99	FDAGELITQR	iTRAQ8plex@N-term
245	40.78	41.77	42.7	sp|P13674|P4HA1_HUMAN	Prolyl 4-hydroxylase subunit alpha-1 OS=Homo sapiens OX=9606 GN=P4HA1 PE=1 SV=2	1	auto	0	99	ATISNPITGDLETVHYR	iTRAQ8plex@N-term
1749	8.94	13.53	37.35	sp|Q9P0L0|VAPA_HUMAN	Vesicle-associated membrane protein-associated protein A OS=Homo sapiens OX=9606 GN=VAPA PE=1 SV=3	0	auto - discordant peptide type	0	83.26	HEQILVLDPPTDLK	iTRAQ8plex@N-term; iTRAQ8plex(K)@14
3684	2	126.85	88	sp|P63261|ACTG_HUMAN	Actin, cytoplasmic 2 OS=Homo sapiens OX=9606 GN=ACTG1 PE=1 SV=1	0	auto - discordant peptide type	0	99	SYELPDGQVITIGNER	iTRAQ8plex@N-term; iTRAQ8plex(Y)@2
85	66.45	67.67	44.57	sp|Q9NR30|DDX21_HUMAN	Nucleolar RNA helicase 2 OS=Homo sapiens OX=9606 GN=DDX21 PE=1 SV=5	1	auto	0	99	IGVPSATEIIK	iTRAQ8plex@N-term; iTRAQ8plex(K)@11
276	38.47	39.14	44.23	con-P34955	SWISS-PROT:P34955 (Bos taurus) Alpha-1-antiproteinase precursor	1	auto	0	81.43	LSISETYDLK	iTRAQ8plex@N-term; iTRAQ8plex(K)@10
67	71.88	81.54	55.35	sp|P11021|BIP_HUMAN	Endoplasmic reticulum chaperone BiP OS=Homo sapiens OX=9606 GN=HSPA5 PE=1 SV=2	1	auto	0	99	ITPSYVAFTPEGER	iTRAQ8plex@N-term
798	19.22	20.35	5.371	sp|Q13085|ACACA_HUMAN	Acetyl-CoA carboxylase 1 OS=Homo sapiens OX=9606 GN=ACACA PE=1 SV=2	1	auto	0.0395292	57.91	IDTGWLDR	iTRAQ8plex@N-term
1077	15.13	15.14	23.51	con-Q58D62	SWISS-PROT:Q58D62 (Bos taurus) Fetuin-B precursor	1	auto	0	99	GSVQYLPDWDK	iTRAQ8plex@N-term; iTRAQ8plex(K)@11
3724	2	4.16	6.528	sp|Q9UDY4|DNJB4_HUMAN	DnaJ homolog subfamily B member 4 OS=Homo sapiens OX=9606 GN=DNAJB4 PE=1 SV=1	0	auto - shared MS/MS	0	99	VSLEEIYSGCTK	iTRAQ8plex@N-term; Carbamidomethyl(C)@10; iTRAQ8plex(K)@12
527	26.45	26.93	42.11	sp|P62424|RL7A_HUMAN	60S ribosomal protein L7a OS=Homo sapiens OX=9606 GN=RPL7A PE=1 SV=2	1	auto	0	99	AGVNTVTTLVENK	iTRAQ8plex@N-term; iTRAQ8plex(K)@13
506	27.24	28.51	19.83	sp|Q99460|PSMD1_HUMAN	26S proteasome non-ATPase regulatory subunit 1 OS=Homo sapiens OX=9606 GN=PSMD1 PE=1 SV=2	1	auto	1.58503	98.9	DNLEWLAR	iTRAQ8plex@N-term
1415	11.64	12.02	22.7	tr|A0A494C0X0|A0A494C0X0_HUMAN; sp|Q99426|TBCB_HUMAN	Tubulin-folding cofactor B OS=Homo sapiens OX=9606 GN=TBCB PE=1 SV=1; Tubulin-folding cofactor B OS=Homo sapiens OX=9606 GN=TBCB PE=1 SV=2	1	auto	0	99	SLTIAEFK	iTRAQ8plex@N-term; iTRAQ8plex(K)@8
731	20.58	20.99	33.47	sp|Q96KP4|CNDP2_HUMAN	Cytosolic non-specific dipeptidase OS=Homo sapiens OX=9606 GN=CNDP2 PE=1 SV=2	1	auto	2	99	TVFGVEPDLTR	iTRAQ8plex@N-term
1856	8.15	8.3	29.32	sp|P62847|RS24_HUMAN	40S ribosomal protein S24 OS=Homo sapiens OX=9606 GN=RPS24 PE=1 SV=1	0	auto - discordant peptide type	0	99	QMVIDVLHPGK	Gln->pyro-Glu@N-term; Carbamyl(M)@2; iTRAQ8plex(K)@11
1500	10.79	66.62	73.44	sp|P68366|TBA4A_HUMAN	Tubulin alpha-4A chain OS=Homo sapiens OX=9606 GN=TUBA4A PE=1 SV=1	1	auto	2	99	DVNAAIAAIK	iTRAQ8plex@N-term; iTRAQ8plex(K)@10
321	35.37	57.44	37.86	tr|A0A1X7SBZ2|A0A1X7SBZ2_HUMAN; sp|Q92841|DDX17_HUMAN	RNA helicase OS=Homo sapiens OX=9606 GN=DDX17 PE=1 SV=1; Probable ATP-dependent RNA helicase DDX17 OS=Homo sapiens OX=9606 GN=DDX17 PE=1 SV=2	1	auto	2	99	FVINYDYPNSSEDYVHR	iTRAQ8plex@N-term
235	41.41	42.93	30.12	sp|Q14764|MVP_HUMAN	Major vault protein OS=Homo sapiens OX=9606 GN=MVP PE=1 SV=4	1	auto	0	98.4	TAVFGFETSEAK	iTRAQ8plex@N-term; iTRAQ8plex(K)@12
102	61.79	62.92	53.45	sp|P29401|TKT_HUMAN	Transketolase OS=Homo sapiens OX=9606 GN=TKT PE=1 SV=3	1	auto	2	99	KILATPPQEDAPSVDIANIR	iTRAQ8plex@N-term; iTRAQ8plex(K)@1
640	22.95	23.17	47.64	tr|B5MDF5|B5MDF5_HUMAN; sp|P62826|RAN_HUMAN	GTP-binding nuclear protein Ran OS=Homo sapiens OX=9606 GN=RAN PE=1 SV=1; GTP-binding nuclear protein Ran OS=Homo sapiens OX=9606 GN=RAN PE=1 SV=3	1	auto	0	99	FNVWDTAGQEK	iTRAQ8plex@N-term; iTRAQ8plex(K)@11
1135	14.39	15.52	19.07	sp|Q9BZK7|TBL1R_HUMAN	F-box-like/WD repeat-containing protein TBL1XR1 OS=Homo sapiens OX=9606 GN=TBL1XR1 PE=1 SV=1	1	auto	2	99	VGASASDGSVCVLDLR	iTRAQ8plex@N-term; Carbamidomethyl(C)@11
85	66.45	67.67	44.57	sp|Q9NR30|DDX21_HUMAN	Nucleolar RNA helicase 2 OS=Homo sapiens OX=9606 GN=DDX21 PE=1 SV=5	1	auto	0	99	SDKTEEIAEEEETVFPK	iTRAQ8plex@N-term; iTRAQ8plex(K)@3; iTRAQ8plex(K)@17
1582	10.16	10.26	15.19	tr|H0YBZ2|H0YBZ2_HUMAN	HLA class II histocompatibility antigen gamma chain (Fragment) OS=Homo sapiens OX=9606 GN=CD74 PE=1 SV=1	0	auto - discordant peptide type	2	99	DLISNNEQLPMLGR	iTRAQ8plex@N-term; Carbamyl(M)@11
3684	2	126.85	88	sp|P63261|ACTG_HUMAN	Actin, cytoplasmic 2 OS=Homo sapiens OX=9606 GN=ACTG1 PE=1 SV=1	0	auto - shared MS/MS	0	99	SYELPDGQVITIGNER	iTRAQ8plex@N-term
527	26.45	26.93	42.11	sp|P62424|RL7A_HUMAN	60S ribosomal protein L7a OS=Homo sapiens OX=9606 GN=RPL7A PE=1 SV=2	1	auto	0	99	AGVNTVTTLVENK	iTRAQ8plex@N-term; iTRAQ8plex(K)@13
3917	1.81	2.52	0.9682	sp|Q9NZ52|GGA3_HUMAN	ADP-ribosylation factor-binding protein GGA3 OS=Homo sapiens OX=9606 GN=GGA3 PE=1 SV=1	0	auto - shared MS/MS	0	89.35	LNELIK	iTRAQ8plex@N-term; iTRAQ8plex(K)@6
445	29.5	29.69	56.31	sp|P62805|H4_HUMAN	Histone H4 OS=Homo sapiens OX=9606 GN=H4C1 PE=1 SV=2	0	auto - discordant peptide type	2	99	RISGLIYEETR	Carbamidomethyl@N-term
49	78.59	80	82.26	sp|P06733|ENOA_HUMAN	Alpha-enolase OS=Homo sapiens OX=9606 GN=ENO1 PE=1 SV=2	1	auto	0	99	VNQIGSVTESLQACK	iTRAQ8plex@N-term; Carbamidomethyl(C)@14; iTRAQ8plex(K)@15
309	36.28	36.57	62.12	sp|P15880|RS2_HUMAN	40S ribosomal protein S2 OS=Homo sapiens OX=9606 GN=RPS2 PE=1 SV=2	1	auto	0	99	SPYQEFTDHLVK	iTRAQ8plex@N-term; iTRAQ8plex(K)@12
466	28.76	28.88	79.31	sp|Q99714|HCD2_HUMAN	3-hydroxyacyl-CoA dehydrogenase type-2 OS=Homo sapiens OX=9606 GN=HSD17B10 PE=1 SV=3	0	auto - discordant peptide type	0	99	VDVAVNCAGIAVASK	iTRAQ8plex@N-term; Carbamidomethyl(C)@7; iTRAQ8plex(K)@15
874	18.06	23.65	69.08	sp|P30405|PPIF_HUMAN	Peptidyl-prolyl cis-trans isomerase F, mitochondrial OS=Homo sapiens OX=9606 GN=PPIF PE=1 SV=1	1	auto	0	33.27	IVITDCGQLS	iTRAQ8plex@N-term; Carbamidomethyl(C)@6
46	80.63	84.94	74.02	sp|P07237|PDIA1_HUMAN	Protein disulfide-isomerase OS=Homo sapiens OX=9606 GN=P4HB PE=1 SV=3	0	auto - discordant peptide type	0	99	SNFAEALAAHK	Formyl@N-term; iTRAQ8plex(K)@11
751	20.27	20.75	26.97	sp|P60228|EIF3E_HUMAN	Eukaryotic translation initiation factor 3 subunit E OS=Homo sapiens OX=9606 GN=EIF3E PE=1 SV=1	1	auto	1.284	97.99	QEYLDTLYR	iTRAQ8plex@N-term
3687	2	68.26	66.09	tr|F5H5D3|F5H5D3_HUMAN; sp|Q9BQE3|TBA1C_HUMAN	Tubulin alpha chain OS=Homo sapiens OX=9606 GN=TUBA1C PE=1 SV=1; Tubulin alpha-1C chain OS=Homo sapiens OX=9606 GN=TUBA1C PE=1 SV=1	0	auto - shared MS/MS	0	99	DVNAAIATIK	iTRAQ8plex@N-term; iTRAQ8plex(K)@10
342	34.27	44	31.6	tr|E9PEB5|E9PEB5_HUMAN; sp|Q96AE4|FUBP1_HUMAN	Far upstream element-binding protein 1 OS=Homo sapiens OX=9606 GN=FUBP1 PE=1 SV=1; Far upstream element-binding protein 1 OS=Homo sapiens OX=9606 GN=FUBP1 PE=1 SV=3	0	auto - discordant peptide type	0	99	IGGNEGIDVPIPR	iTRAQ8plex@N-term
3684	2	126.85	88	sp|P63261|ACTG_HUMAN	Actin, cytoplasmic 2 OS=Homo sapiens OX=9606 GN=ACTG1 PE=1 SV=1	0	auto - discordant peptide type	0	99	DLTDYLMK	iTRAQ8plex@N-term; Carbamyl(M)@7; iTRAQ8plex(K)@8
12	151.76	152.53	43.56	sp|P02751|FINC_HUMAN	Fibronectin OS=Homo sapiens OX=9606 GN=FN1 PE=1 SV=5	1	auto	0	98.7	YEVSVYALK	iTRAQ8plex@N-term; iTRAQ8plex(K)@9
364	33.13	37.1	25.52	sp|Q92598|HS105_HUMAN	Heat shock protein 105 kDa OS=Homo sapiens OX=9606 GN=HSPH1 PE=1 SV=1	1	auto	2	99	AFNDPFIQK	iTRAQ8plex@N-term; iTRAQ8plex(K)@9
158	52.02	52.46	66.91	sp|P27797|CALR_HUMAN	Calreticulin OS=Homo sapiens OX=9606 GN=CALR PE=1 SV=1	1	auto	0	99	EQFLDGDGWTSR	iTRAQ8plex@N-term
2123	6.51	7.69	2.642	sp|Q16513|PKN2_HUMAN	Serine/threonine-protein kinase N2 OS=Homo sapiens OX=9606 GN=PKN2 PE=1 SV=1	1	auto	0	32.04	FTLELDR	iTRAQ8plex@N-term
3684	2	126.85	88	sp|P63261|ACTG_HUMAN	Actin, cytoplasmic 2 OS=Homo sapiens OX=9606 GN=ACTG1 PE=1 SV=1	0	auto - discordant peptide type	0	99	VAPEEHPVLLTEAPLNPK	iTRAQ8plex@N-term; Methyl(E)@4; iTRAQ8plex(K)@18
381	32.3	33.5	32.88	sp|P46060|RAGP1_HUMAN	Ran GTPase-activating protein 1 OS=Homo sapiens OX=9606 GN=RANGAP1 PE=1 SV=1	1	auto	2	99	SSACFTLQELK	iTRAQ8plex@N-term; Carbamidomethyl(C)@4; iTRAQ8plex(K)@11
1145	14.21	15.57	63.33	sp|P20674|COX5A_HUMAN	Cytochrome c oxidase subunit 5A, mitochondrial OS=Homo sapiens OX=9606 GN=COX5A PE=1 SV=2	1	auto	0	55.16	ILEVVKDK	iTRAQ8plex@N-term; iTRAQ8plex(K)@6; iTRAQ8plex(K)@8
97	62.85	65.25	71.22	sp|P00558|PGK1_HUMAN	Phosphoglycerate kinase 1 OS=Homo sapiens OX=9606 GN=PGK1 PE=1 SV=3	1	auto	2	99	LGDVYVNDAFGTAHR	iTRAQ8plex@N-term
527	26.45	26.93	42.11	sp|P62424|RL7A_HUMAN	60S ribosomal protein L7a OS=Homo sapiens OX=9606 GN=RPL7A PE=1 SV=2	1	auto	0	99	AGVNTVTTLVENK	iTRAQ8plex@N-term; iTRAQ8plex(K)@13
1260	12.97	13.26	17.68	sp|P55263|ADK_HUMAN	Adenosine kinase OS=Homo sapiens OX=9606 GN=ADK PE=1 SV=2	0	auto - shared MS/MS	0.363512	83.36	FGEILK	iTRAQ8plex@N-term; iTRAQ8plex(K)@6
2039	7.11	15.07	18.84	sp|Q92599|SEPT8_HUMAN	Septin-8 OS=Homo sapiens OX=9606 GN=SEPTIN8 PE=1 SV=4	0	auto - shared MS/MS	0	99	EFLSELQR	iTRAQ8plex@N-term
559	25.55	25.78	28.04	sp|P49257|LMAN1_HUMAN	Protein ERGIC-53 OS=Homo sapiens OX=9606 GN=LMAN1 PE=1 SV=2	1	auto	2	99	YVSSLTEEISKR	iTRAQ8plex@N-term; iTRAQ8plex(K)@11
481	28.17	30.24	61.96	sp|P38117|ETFB_HUMAN	Electron transfer flavoprotein subunit beta OS=Homo sapiens OX=9606 GN=ETFB PE=1 SV=3	1	auto	1.08092	95.89	EKVDLVLLGK	iTRAQ8plex@N-term; iTRAQ8plex(K)@2; iTRAQ8plex(K)@10
326	35	39.19	47.46	sp|P41091|IF2G_HUMAN	Eukaryotic translation initiation factor 2 subunit 3 OS=Homo sapiens OX=9606 GN=EIF2S3 PE=1 SV=3	1	auto	0	99	IVLTNPVCTEVGEK	iTRAQ8plex@N-term; Carbamidomethyl(C)@8; iTRAQ8plex(K)@14
308	36.35	37.22	70.22	sp|P35232|PHB_HUMAN	Prohibitin OS=Homo sapiens OX=9606 GN=PHB PE=1 SV=1	1	auto	0	99	FDAGELITQR	iTRAQ8plex@N-term
732	20.55	20.79	60.4	sp|P0DP25|CALM3_HUMAN; sp|P0DP24|CALM2_HUMAN; sp|P0DP23|CALM1_HUMAN	Calmodulin-3 OS=Homo sapiens OX=9606 GN=CALM3 PE=1 SV=1; Calmodulin-2 OS=Homo sapiens OX=9606 GN=CALM2 PE=1 SV=1; Calmodulin-1 OS=Homo sapiens OX=9606 GN=CALM1 PE=1 SV=1	1	auto	0	71.29	VFDKDGNGYISAAELR	iTRAQ8plex@N-term; iTRAQ8plex(K)@4
269	39.03	39.45	62.96	sp|P23284|PPIB_HUMAN	Peptidyl-prolyl cis-trans isomerase B OS=Homo sapiens OX=9606 GN=PPIB PE=1 SV=2	1	auto	0	99	DFMIQGGDFTR	iTRAQ8plex@N-term
3684	2	126.85	88	sp|P63261|ACTG_HUMAN	Actin, cytoplasmic 2 OS=Homo sapiens OX=9606 GN=ACTG1 PE=1 SV=1	0	auto - discordant peptide type	0	99	SYELPDGQVITIGNER	iTRAQ8plex@N-term; iTRAQ8plex(Y)@2
2686	4.14	4.19	9.222	sp|O14828|SCAM3_HUMAN	Secretory carrier-associated membrane protein 3 OS=Homo sapiens OX=9606 GN=SCAMP3 PE=1 SV=3	0	auto - discordant peptide type	0	61.16	TAAANAAAGAAENAFR	iTRAQ8plex@N-term; Deamidated(N)@13
67	71.88	81.54	55.35	sp|P11021|BIP_HUMAN	Endoplasmic reticulum chaperone BiP OS=Homo sapiens OX=9606 GN=HSPA5 PE=1 SV=2	1	auto	2	99	ITPSYVAFTPEGER	iTRAQ8plex@N-term
84	66.52	68.2	41.59	sp|P22314|UBA1_HUMAN	Ubiquitin-like modifier-activating enzyme 1 OS=Homo sapiens OX=9606 GN=UBA1 PE=1 SV=3	0	auto - discordant peptide type	0.772113	97.59	SICDTSNFSDYIR	iTRAQ8plex@N-term; Carbamidomethyl(C)@3
1841	8.21	8.77	25.27	sp|Q13951|PEBB_HUMAN	Core-binding factor subunit beta OS=Homo sapiens OX=9606 GN=CBFB PE=1 SV=2	1	auto	2	99	AQQEDALAQQAFEEAR	iTRAQ8plex@N-term
2	297.14	297.15	60.85	sp|Q09666|AHNK_HUMAN	Neuroblast differentiation-associated protein AHNAK OS=Homo sapiens OX=9606 GN=AHNAK PE=1 SV=2	0	auto - discordant peptide type	0	99	ISMPDLDLHLK	iTRAQ8plex@N-term; Carbamyl(M)@3; iTRAQ8plex(K)@11
3046	3.17	3.44	5	sp|Q9NUL7|DDX28_HUMAN	Probable ATP-dependent RNA helicase DDX28 OS=Homo sapiens OX=9606 GN=DDX28 PE=1 SV=2	1	auto	0	84.24	GSFADLGLEPR	iTRAQ8plex@N-term
1247	13.11	22.39	34.07	sp|P16401|H15_HUMAN	Histone H1.5 OS=Homo sapiens OX=9606 GN=H1-5 PE=1 SV=3	0	auto - discordant peptide type	0	99	NGLSLAALK	iTRAQ8plex@N-term; Deamidated(N)@1; iTRAQ8plex(K)@9
1312	12.44	13.1	8.73	tr|M0R165|M0R165_HUMAN	Epidermal growth factor receptor substrate 15-like 1 OS=Homo sapiens OX=9606 GN=EPS15L1 PE=1 SV=1	1	auto	1.88606	99	VQLETIIK	iTRAQ8plex@N-term; iTRAQ8plex(K)@8
1856	8.15	8.3	29.32	sp|P62847|RS24_HUMAN	40S ribosomal protein S24 OS=Homo sapiens OX=9606 GN=RPS24 PE=1 SV=1	0	auto - discordant peptide type	0	24.82	QMVIDVLHPGK	Gln->pyro-Glu@N-term; Carboxy(M)@2; iTRAQ8plex(K)@11
29	99	101.36	24.93	sp|Q92616|GCN1_HUMAN	eIF-2-alpha kinase activator GCN1 OS=Homo sapiens OX=9606 GN=GCN1 PE=1 SV=6	0	no quant - weak signal	0	96.29	LTEVLTDSHVK	iTRAQ8plex@N-term; iTRAQ8plex(K)@11
342	34.27	44	31.6	tr|E9PEB5|E9PEB5_HUMAN; sp|Q96AE4|FUBP1_HUMAN	Far upstream element-binding protein 1 OS=Homo sapiens OX=9606 GN=FUBP1 PE=1 SV=1; Far upstream element-binding protein 1 OS=Homo sapiens OX=9606 GN=FUBP1 PE=1 SV=3	1	auto	2	99	IGGNEGIDVPIPR	iTRAQ8plex@N-term
2686	4.14	4.19	9.222	sp|O14828|SCAM3_HUMAN	Secretory carrier-associated membrane protein 3 OS=Homo sapiens OX=9606 GN=SCAMP3 PE=1 SV=3	1	auto	0	99	TAAANAAAGAAENAFR	iTRAQ8plex@N-term
617	23.65	23.95	7.002	sp|P46013|KI67_HUMAN	Proliferation marker protein Ki-67 OS=Homo sapiens OX=9606 GN=MKI67 PE=1 SV=2	1	auto	0	91.5	LDLTENLTGSK	iTRAQ8plex@N-term; iTRAQ8plex(K)@11
640	22.95	23.17	47.64	tr|B5MDF5|B5MDF5_HUMAN; sp|P62826|RAN_HUMAN	GTP-binding nuclear protein Ran OS=Homo sapiens OX=9606 GN=RAN PE=1 SV=1; GTP-binding nuclear protein Ran OS=Homo sapiens OX=9606 GN=RAN PE=1 SV=3	1	auto	2	99	FNVWDTAGQEK	iTRAQ8plex@N-term; iTRAQ8plex(K)@11
25	103.55	112.21	74.74	sp|P05787|K2C8_HUMAN; con-P05787	Keratin, type II cytoskeletal 8 OS=Homo sapiens OX=9606 GN=KRT8 PE=1 SV=7; SWISS-PROT:P05787 Tax_Id=9606 Gene_Symbol=KRT8 Keratin, type II cytoskeletal 8	0	auto - discordant peptide type	0	99	SLDMDSIIAEVK	iTRAQ8plex@N-term; Oxidation(M)@4; iTRAQ8plex(K)@12
92	64.34	65.42	62.41	sp|P50990|TCPQ_HUMAN	T-complex protein 1 subunit theta OS=Homo sapiens OX=9606 GN=CCT8 PE=1 SV=4	1	auto	2	99	LVPGGGATEIELAK	iTRAQ8plex@N-term; iTRAQ8plex(K)@14
54	76.51	79.18	37.02	sp|Q9P2E9|RRBP1_HUMAN	Ribosome-binding protein 1 OS=Homo sapiens OX=9606 GN=RRBP1 PE=1 SV=5	1	auto	2	99	QLLLESQSQLDAAK	iTRAQ8plex@N-term; iTRAQ8plex(K)@14
2827	4	18.36	49.25	sp|Q9H0U4|RAB1B_HUMAN	Ras-related protein Rab-1B OS=Homo sapiens OX=9606 GN=RAB1B PE=1 SV=1	0	auto - shared MS/MS	0	98.66	QWLQEIDR	iTRAQ8plex@N-term
938	17.09	17.23	69.23	sp|P62244|RS15A_HUMAN	40S ribosomal protein S15a OS=Homo sapiens OX=9606 GN=RPS15A PE=1 SV=2	0	auto - discordant peptide type	0.0447935	51.09	FDVQLKDLEK	iTRAQ8plex@N-term; iTRAQ8plex(K)@6; iTRAQ8plex(K)@10
1136	14.34	14.54	14.13	sp|P52294|IMA5_HUMAN	Importin subunit alpha-5 OS=Homo sapiens OX=9606 GN=KPNA1 PE=1 SV=3	1	auto	0.446117	86.24	EAAWAITNATSGGSAEQIK	iTRAQ8plex@N-term; iTRAQ8plex(K)@19
12	151.76	152.53	43.56	sp|P02751|FINC_HUMAN	Fibronectin OS=Homo sapiens OX=9606 GN=FN1 PE=1 SV=5	1	auto	2	99	YEVSVYALK	iTRAQ8plex@N-term; iTRAQ8plex(K)@9
3684	2	126.85	88	sp|P63261|ACTG_HUMAN	Actin, cytoplasmic 2 OS=Homo sapiens OX=9606 GN=ACTG1 PE=1 SV=1	0	auto - discordant peptide type	0	77.55	DLTDYLMK	iTRAQ8plex@N-term; Carbamyl(M)@7; iTRAQ8plex(K)@8
1030	15.84	16.54	29.44	sp|Q96EE3|SEH1_HUMAN	Nucleoporin SEH1 OS=Homo sapiens OX=9606 GN=SEH1L PE=1 SV=3	1	auto	1.88606	99	VQIFEYNENTR	iTRAQ8plex@N-term
24	108.3	155.89	42.41	sp|P35580|MYH10_HUMAN	Myosin-10 OS=Homo sapiens OX=9606 GN=MYH10 PE=1 SV=3	0	auto - discordant peptide type	2	99	MQAHIQDLEEQLDEEEGAR	iTRAQ8plex@N-term; Carbamyl(M)@1
500	27.43	27.88	11.74	sp|P39060|COIA1_HUMAN	Collagen alpha-1(XVIII) chain OS=Homo sapiens OX=9606 GN=COL18A1 PE=1 SV=5	1	auto	2	99	LSGVQDGHQDISLLYTEPGAGQTHTAASFR	iTRAQ8plex@N-term
4	258.49	258.54	60.66	sp|P35579|MYH9_HUMAN	Myosin-9 OS=Homo sapiens OX=9606 GN=MYH9 PE=1 SV=4	0	auto - discordant peptide type	0	99	HSQAVEELAEQLEQTKR	iTRAQ8plex@N-term; iTRAQ8plex(K)@16
26	102.36	102.76	60.27	sp|P14625|ENPL_HUMAN	Endoplasmin OS=Homo sapiens OX=9606 GN=HSP90B1 PE=1 SV=1	0	auto - discordant peptide type	0	99	GVVDSDDLPLNVSR	iTRAQ8plex@N-term; Dehydrated(D)@7
640	22.95	23.17	47.64	tr|B5MDF5|B5MDF5_HUMAN; sp|P62826|RAN_HUMAN	GTP-binding nuclear protein Ran OS=Homo sapiens OX=9606 GN=RAN PE=1 SV=1; GTP-binding nuclear protein Ran OS=Homo sapiens OX=9606 GN=RAN PE=1 SV=3	1	auto	0	77.34	FNVWDTAGQEK	iTRAQ8plex@N-term; iTRAQ8plex(K)@11
996	16.25	18.37	61.21	sp|P60981|DEST_HUMAN	Destrin OS=Homo sapiens OX=9606 GN=DSTN PE=1 SV=3	1	auto	0	99	YALYDASFETK	iTRAQ8plex@N-term; iTRAQ8plex(K)@11
25	103.55	112.21	74.74	sp|P05787|K2C8_HUMAN; con-P05787	Keratin, type II cytoskeletal 8 OS=Homo sapiens OX=9606 GN=KRT8 PE=1 SV=7; SWISS-PROT:P05787 Tax_Id=9606 Gene_Symbol=KRT8 Keratin, type II cytoskeletal 8	0	auto - discordant peptide type	0	99	SLDMDSIIAEVK	iTRAQ8plex@N-term; Oxidation(M)@4; iTRAQ8plex(K)@12
3569	2.02	2.25	3.694	sp|Q9NX58|LYAR_HUMAN	Cell growth-regulating nucleolar protein OS=Homo sapiens OX=9606 GN=LYAR PE=1 SV=2	0	auto - shared MS/MS	0	68.05	ISELIK	iTRAQ8plex@N-term; iTRAQ8plex(K)@6
326	35	39.19	47.46	sp|P41091|IF2G_HUMAN	Eukaryotic translation initiation factor 2 subunit 3 OS=Homo sapiens OX=9606 GN=EIF2S3 PE=1 SV=3	1	auto	2	99	IVLTNPVCTEVGEK	iTRAQ8plex@N-term; Carbamidomethyl(C)@8; iTRAQ8plex(K)@14
3684	2	126.85	88	sp|P63261|ACTG_HUMAN	Actin, cytoplasmic 2 OS=Homo sapiens OX=9606 GN=ACTG1 PE=1 SV=1	0	auto - discordant peptide type	0	99	SYELPDGQVITIGNER	iTRAQ8plex@N-term; iTRAQ8plex(Y)@2
2039	7.11	15.07	18.84	sp|Q92599|SEPT8_HUMAN	Septin-8 OS=Homo sapiens OX=9606 GN=SEPTIN8 PE=1 SV=4	1	auto	0.978811	98.04	EFLSELQR	iTRAQ8plex@N-term
559	25.55	25.78	28.04	sp|P49257|LMAN1_HUMAN	Protein ERGIC-53 OS=Homo sapiens OX=9606 GN=LMAN1 PE=1 SV=2	1	auto	0	94.9	YVSSLTEEISKR	iTRAQ8plex@N-term; iTRAQ8plex(K)@11
54	76.51	79.18	37.02	sp|Q9P2E9|RRBP1_HUMAN	Ribosome-binding protein 1 OS=Homo sapiens OX=9606 GN=RRBP1 PE=1 SV=5	1	auto	0	75.8	QLLLESQSQLDAAK	iTRAQ8plex@N-term; iTRAQ8plex(K)@14
256	39.91	40.7	14.23	sp|O95425|SVIL_HUMAN	Supervillin OS=Homo sapiens OX=9606 GN=SVIL PE=1 SV=2	0	auto - discordant peptide type	0.179799	99	GEVPVEGNLLEVACHCSSLR	iTRAQ8plex@N-term; Carbamidomethyl(C)@14; Carbamidomethyl(C)@16; iTRAQ8plex(S)@18
15	137.84	138.13	82.37	con-P02769	SWISS-PROT:P02769 (Bos taurus) Bovine serum albumin precursor	0	auto - discordant peptide type	0	99	LVNELTEFAK	Carbamidomethyl@N-term; iTRAQ8plex(K)@10
732	20.55	20.79	60.4	sp|P0DP25|CALM3_HUMAN; sp|P0DP24|CALM2_HUMAN; sp|P0DP23|CALM1_HUMAN	Calmodulin-3 OS=Homo sapiens OX=9606 GN=CALM3 PE=1 SV=1; Calmodulin-2 OS=Homo sapiens OX=9606 GN=CALM2 PE=1 SV=1; Calmodulin-1 OS=Homo sapiens OX=9606 GN=CALM1 PE=1 SV=1	0	auto - discordant peptide type	0	99	VFDKDGNGYISAAELR	iTRAQ8plex@N-term; iTRAQ8plex(K)@4; Deamidated(N)@7
269	39.03	39.45	62.96	sp|P23284|PPIB_HUMAN	Peptidyl-prolyl cis-trans isomerase B OS=Homo sapiens OX=9606 GN=PPIB PE=1 SV=2	1	auto	2	99	DFMIQGGDFTR	iTRAQ8plex@N-term
3684	2	126.85	88	sp|P63261|ACTG_HUMAN	Actin, cytoplasmic 2 OS=Homo sapiens OX=9606 GN=ACTG1 PE=1 SV=1	0	auto - discordant peptide type	0	99	SYELPDGQVITIGNER	iTRAQ8plex@N-term; iTRAQ8plex(Y)@2
321	35.37	57.44	37.86	tr|A0A1X7SBZ2|A0A1X7SBZ2_HUMAN; sp|Q92841|DDX17_HUMAN	RNA helicase OS=Homo sapiens OX=9606 GN=DDX17 PE=1 SV=1; Probable ATP-dependent RNA helicase DDX17 OS=Homo sapiens OX=9606 GN=DDX17 PE=1 SV=2	1	auto	0	26.59	FVINYDYPNSSEDYVHR	iTRAQ8plex@N-term
2736	4.06	4.56	4.298	sp|Q8NC60|NOA1_HUMAN	Nitric oxide-associated protein 1 OS=Homo sapiens OX=9606 GN=NOA1 PE=1 SV=2	1	auto	0.0118872	18.16	VDLLPQDAPGYR	iTRAQ8plex@N-term
3684	2	126.85	88	sp|P63261|ACTG_HUMAN	Actin, cytoplasmic 2 OS=Homo sapiens OX=9606 GN=ACTG1 PE=1 SV=1	0	auto - discordant peptide type	0	99	TTGIVMDSGDGVTHTVPIYEGYALPH	iTRAQ8plex@N-term; Carbamyl(M)@6; iTRAQ8plex(Y)@22
2	297.14	297.15	60.85	sp|Q09666|AHNK_HUMAN	Neuroblast differentiation-associated protein AHNAK OS=Homo sapiens OX=9606 GN=AHNAK PE=1 SV=2	1	auto	2	99	VSGPDLDLNLK	iTRAQ8plex@N-term; iTRAQ8plex(K)@11
240	41.11	45.72	39.24	tr|A0A087WTP3|A0A087WTP3_HUMAN	Far upstream element-binding protein 2 OS=Homo sapiens OX=9606 GN=KHSRP PE=1 SV=1	1	auto	0	99	IGGDAATTVNNSTPDFGFGGQK	iTRAQ8plex@N-term; iTRAQ8plex(K)@22
2123	6.51	7.69	2.642	sp|Q16513|PKN2_HUMAN	Serine/threonine-protein kinase N2 OS=Homo sapiens OX=9606 GN=PKN2 PE=1 SV=1	1	auto	0.130768	71.36	FTLELDR	iTRAQ8plex@N-term
67	71.88	81.54	55.35	sp|P11021|BIP_HUMAN	Endoplasmic reticulum chaperone BiP OS=Homo sapiens OX=9606 GN=HSPA5 PE=1 SV=2	1	auto	0	99	ITPSYVAFTPEGER	iTRAQ8plex@N-term
204	44.95	50.05	49.1	sp|P17987|TCPA_HUMAN	T-complex protein 1 subunit alpha OS=Homo sapiens OX=9606 GN=TCP1 PE=1 SV=1	0	auto - shared MS/MS	0.178486	44.3	LGVQVVITDPEK	iTRAQ8plex@N-term; iTRAQ8plex(K)@12
1145	14.21	15.57	63.33	sp|P20674|COX5A_HUMAN	Cytochrome c oxidase subunit 5A, mitochondrial OS=Homo sapiens OX=9606 GN=COX5A PE=1 SV=2	1	auto	0	99	ILEVVKDK	iTRAQ8plex@N-term; iTRAQ8plex(K)@6; iTRAQ8plex(K)@8
996	16.25	18.37	61.21	sp|P60981|DEST_HUMAN	Destrin OS=Homo sapiens OX=9606 GN=DSTN PE=1 SV=3	1	auto	0	99	YALYDASFETK	iTRAQ8plex@N-term; iTRAQ8plex(K)@11
2	297.14	297.15	60.85	sp|Q09666|AHNK_HUMAN	Neuroblast differentiation-associated protein AHNAK OS=Homo sapiens OX=9606 GN=AHNAK PE=1 SV=2	0	auto - discordant peptide type	0	99	ISMPDLDLHLK	iTRAQ8plex@N-term; Carbamyl(M)@3; iTRAQ8plex(K)@11
2827	4	18.36	49.25	sp|Q9H0U4|RAB1B_HUMAN	Ras-related protein Rab-1B OS=Homo sapiens OX=9606 GN=RAB1B PE=1 SV=1	0	auto - shared MS/MS	0	99	QWLQEIDR	iTRAQ8plex@N-term
3046	3.17	3.44	5	sp|Q9NUL7|DDX28_HUMAN	Probable ATP-dependent RNA helicase DDX28 OS=Homo sapiens OX=9606 GN=DDX28 PE=1 SV=2	1	auto	0.924453	98.48	GSFADLGLEPR	iTRAQ8plex@N-term
23	111.53	112.86	40.01	sp|P46940|IQGA1_HUMAN	Ras GTPase-activating-like protein IQGAP1 OS=Homo sapiens OX=9606 GN=IQGAP1 PE=1 SV=1	1	auto	0	98.23	IFYPETTDIYDRK	iTRAQ8plex@N-term; iTRAQ8plex(K)@13
136	55.39	56.43	55.38	sp|Q6UW63|PLGT2_HUMAN	Protein O-glucosyltransferase 2 OS=Homo sapiens OX=9606 GN=POGLUT2 PE=1 SV=1	0	auto - discordant peptide type	0	99	SNLSDLLEK	iTRAQ8plex@N-term; iTRAQ8plex(K)@9
485	27.86	32.7	31.49	sp|P50995|ANX11_HUMAN	Annexin A11 OS=Homo sapiens OX=9606 GN=ANXA11 PE=1 SV=1	1	auto	0	18.2	GTITDAPGFDPLR	iTRAQ8plex@N-term
525	26.5	26.9	45.12	sp|P46777|RL5_HUMAN	60S ribosomal protein L5 OS=Homo sapiens OX=9606 GN=RPL5 PE=1 SV=3	0	auto - discordant peptide type	0	96.47	IEGDMIVCAAYAHELPK	iTRAQ8plex@N-term; Oxidation(M)@5; Carbamidomethyl(C)@8; iTRAQ8plex(K)@17
207	44.43	46.88	27.03	sp|Q9Y5B9|SP16H_HUMAN	FACT complex subunit SPT16 OS=Homo sapiens OX=9606 GN=SUPT16H PE=1 SV=1	1	auto	2	99	AASITSEVFNK	iTRAQ8plex@N-term; iTRAQ8plex(K)@11
617	23.65	23.95	7.002	sp|P46013|KI67_HUMAN	Proliferation marker protein Ki-67 OS=Homo sapiens OX=9606 GN=MKI67 PE=1 SV=2	1	auto	0.826814	99	LDLTENLTGSK	iTRAQ8plex@N-term; iTRAQ8plex(K)@11
6	240	240.15	37.74	sp|P78527|PRKDC_HUMAN	DNA-dependent protein kinase catalytic subunit OS=Homo sapiens OX=9606 GN=PRKDC PE=1 SV=3	1	auto	0.241088	94.88	CLMDQATDPNILGR	iTRAQ8plex@N-term; Carbamidomethyl(C)@1
209	44.35	45.29	44.8	sp|Q15233|NONO_HUMAN	Non-POU domain-containing octamer-binding protein OS=Homo sapiens OX=9606 GN=NONO PE=1 SV=4	0	auto - discordant peptide type	2	99	FAQPGSFEYEYAMR	iTRAQ8plex@N-term; Carbamyl(R)@14
141	55.25	55.94	44.39	sp|O94925|GLSK_HUMAN	Glutaminase kidney isoform, mitochondrial OS=Homo sapiens OX=9606 GN=GLS PE=1 SV=1	1	auto	2	99	MAGNEYVGFSNATFQSER	iTRAQ8plex@N-term
1028	15.86	18.18	40.76	sp|P26373|RL13_HUMAN	60S ribosomal protein L13 OS=Homo sapiens OX=9606 GN=RPL13 PE=1 SV=4	0	auto - shared MS/MS	0	99	GFSLEELR	iTRAQ8plex@N-term
92	64.34	65.42	62.41	sp|P50990|TCPQ_HUMAN	T-complex protein 1 subunit theta OS=Homo sapiens OX=9606 GN=CCT8 PE=1 SV=4	1	auto	0	99	LVPGGGATEIELAK	iTRAQ8plex@N-term; iTRAQ8plex(K)@14
1241	13.18	13.18	48.98	sp|Q99584|S10AD_HUMAN	Protein S100-A13 OS=Homo sapiens OX=9606 GN=S100A13 PE=1 SV=1	0	auto - shared MS/MS	0	97.66	LIGELAK	iTRAQ8plex@N-term; iTRAQ8plex(K)@7
1166	14.08	15.06	27.86	sp|P21912|SDHB_HUMAN	Succinate dehydrogenase [ubiquinone] iron-sulfur subunit, mitochondrial OS=Homo sapiens OX=9606 GN=SDHB PE=1 SV=3	1	auto	1.76955	99	IKNEVDSTLTFR	iTRAQ8plex@N-term; iTRAQ8plex(K)@2
141	55.25	55.94	44.39	sp|O94925|GLSK_HUMAN	Glutaminase kidney isoform, mitochondrial OS=Homo sapiens OX=9606 GN=GLS PE=1 SV=1	0	auto - discordant peptide type	0	99	YAIAVNDLGTEYVHR	iTRAQ8plex@N-term; Carbamidomethyl(H)@14
54	76.51	79.18	37.02	sp|Q9P2E9|RRBP1_HUMAN	Ribosome-binding protein 1 OS=Homo sapiens OX=9606 GN=RRBP1 PE=1 SV=5	1	auto	0	48.24	QLLLESQSQLDAAK	iTRAQ8plex@N-term; iTRAQ8plex(K)@14
3	289.76	289.92	65.77	sp|P21333|FLNA_HUMAN	Filamin-A OS=Homo sapiens OX=9606 GN=FLNA PE=1 SV=4	1	auto	2	99	DAGYGGLSLSIEGPSK	iTRAQ8plex@N-term; iTRAQ8plex(K)@16
308	36.35	37.22	70.22	sp|P35232|PHB_HUMAN	Prohibitin OS=Homo sapiens OX=9606 GN=PHB PE=1 SV=1	1	auto	0	39.95	FDAGELITQR	iTRAQ8plex@N-term
3696	2	28.12	34.53	tr|E7EQG2|E7EQG2_HUMAN; sp|Q14240|IF4A2_HUMAN	RNA helicase OS=Homo sapiens OX=9606 GN=EIF4A2 PE=1 SV=1; Eukaryotic initiation factor 4A-II OS=Homo sapiens OX=9606 GN=EIF4A2 PE=1 SV=2	0	auto - shared MS/MS	0	94.77	QFYINVEREEWK	iTRAQ8plex@N-term; iTRAQ8plex(K)@12
2430	5.2	6.26	12.75	sp|Q86U42|PABP2_HUMAN	Polyadenylate-binding protein 2 OS=Homo sapiens OX=9606 GN=PABPN1 PE=1 SV=3	1	auto	2	99	GFAYIEFSDKESVR	iTRAQ8plex@N-term; iTRAQ8plex(K)@10
2313	5.96	9.73	23.08	sp|O75323|NIPS2_HUMAN	Protein NipSnap homolog 2 OS=Homo sapiens OX=9606 GN=NIPSNAP2 PE=1 SV=1	0	auto - shared MS/MS	0.369572	89.93	EFLEFR	iTRAQ8plex@N-term
110	59.38	60.11	38.37	tr|A0A0R4J2E8|A0A0R4J2E8_HUMAN; sp|P43243|MATR3_HUMAN	Matrin-3 OS=Homo sapiens OX=9606 GN=MATR3 PE=1 SV=1; Matrin-3 OS=Homo sapiens OX=9606 GN=MATR3 PE=1 SV=2	1	auto	2	99	GAPPSSNIEDFHGLLPK	iTRAQ8plex@N-term; iTRAQ8plex(K)@17
12	151.76	152.53	43.56	sp|P02751|FINC_HUMAN	Fibronectin OS=Homo sapiens OX=9606 GN=FN1 PE=1 SV=5	1	auto	0	99	YEVSVYALK	iTRAQ8plex@N-term; iTRAQ8plex(K)@9
769	19.86	20.14	56.68	sp|P30086|PEBP1_HUMAN	Phosphatidylethanolamine-binding protein 1 OS=Homo sapiens OX=9606 GN=PEBP1 PE=1 SV=3	1	auto	2	99	GNDISSGTVLSDYVGSGPPK	iTRAQ8plex@N-term; iTRAQ8plex(K)@20
4	258.49	258.54	60.66	sp|P35579|MYH9_HUMAN	Myosin-9 OS=Homo sapiens OX=9606 GN=MYH9 PE=1 SV=4	1	auto	0	99	KANLQIDQINTDLNLER	iTRAQ8plex@N-term; iTRAQ8plex(K)@1
25	103.55	112.21	74.74	sp|P05787|K2C8_HUMAN; con-P05787	Keratin, type II cytoskeletal 8 OS=Homo sapiens OX=9606 GN=KRT8 PE=1 SV=7; SWISS-PROT:P05787 Tax_Id=9606 Gene_Symbol=KRT8 Keratin, type II cytoskeletal 8	0	auto - discordant peptide type	0	99	SLDMDSIIAEVK	iTRAQ8plex@N-term; Oxidation(M)@4; iTRAQ8plex(K)@12
2701	4.1	4.17	11.11	sp|Q7Z7H8|RM10_HUMAN	39S ribosomal protein L10, mitochondrial OS=Homo sapiens OX=9606 GN=MRPL10 PE=1 SV=3	1	auto	0	99	EIAAVFQDNR	iTRAQ8plex@N-term
15	137.84	138.13	82.37	con-P02769	SWISS-PROT:P02769 (Bos taurus) Bovine serum albumin precursor	0	auto - discordant peptide type	0	99	LVNELTEFAK	Carbamidomethyl@N-term; iTRAQ8plex(K)@10
583	24.91	25.33	42.54	sp|P05198|IF2A_HUMAN	Eukaryotic translation initiation factor 2 subunit 1 OS=Homo sapiens OX=9606 GN=EIF2S1 PE=1 SV=3	1	auto	0	86.84	TAWVFDDK	iTRAQ8plex@N-term; iTRAQ8plex(K)@8
3684	2	126.85	88	sp|P63261|ACTG_HUMAN	Actin, cytoplasmic 2 OS=Homo sapiens OX=9606 GN=ACTG1 PE=1 SV=1	0	auto - discordant peptide type	0	99	SYELPDGQVITIGNER	iTRAQ8plex@N-term; iTRAQ8plex(Y)@2
2048	7.03	7.77	15.92	sp|O14908|GIPC1_HUMAN	PDZ domain-containing protein GIPC1 OS=Homo sapiens OX=9606 GN=GIPC1 PE=1 SV=2	1	auto	0	95.26	NPDELAEALDER	iTRAQ8plex@N-term
106	59.7	117.61	67.04	sp|P12814|ACTN1_HUMAN	Alpha-actinin-1 OS=Homo sapiens OX=9606 GN=ACTN1 PE=1 SV=2	0	auto - discordant peptide type	0	99	ISIEMHGTLEDQLSHLR	iTRAQ8plex@N-term; Carbamyl(M)@5
2686	4.14	4.19	9.222	sp|O14828|SCAM3_HUMAN	Secretory carrier-associated membrane protein 3 OS=Homo sapiens OX=9606 GN=SCAMP3 PE=1 SV=3	0	auto - discordant peptide type	2	99	TAAANAAAGAAENAFR	iTRAQ8plex@N-term
240	41.11	45.72	39.24	tr|A0A087WTP3|A0A087WTP3_HUMAN	Far upstream element-binding protein 2 OS=Homo sapiens OX=9606 GN=KHSRP PE=1 SV=1	1	auto	2	99	IGGDAATTVNNSTPDFGFGGQK	iTRAQ8plex@N-term; iTRAQ8plex(K)@22
164	51.23	52.39	66.23	sp|P68104|EF1A1_HUMAN	Elongation factor 1-alpha 1 OS=Homo sapiens OX=9606 GN=EEF1A1 PE=1 SV=1	0	auto - discordant peptide type	0	99	SGDAAIVDMVPGKPMCVESFSDYPPLGR	iTRAQ8plex@N-term; Carbamyl(M)@9; iTRAQ8plex(K)@13; Carbamidomethyl(C)@16; Carbamidomethyl(E)@18
67	71.88	81.54	55.35	sp|P11021|BIP_HUMAN	Endoplasmic reticulum chaperone BiP OS=Homo sapiens OX=9606 GN=HSPA5 PE=1 SV=2	1	auto	0	99	ITPSYVAFTPEGER	iTRAQ8plex@N-term
69	71.29	71.29	86.27	sp|P04406|G3P_HUMAN	Glyceraldehyde-3-phosphate dehydrogenase OS=Homo sapiens OX=9606 GN=GAPDH PE=1 SV=3	0	auto - discordant peptide type	0.248721	98.81	AVGKVIPELNGK	Carbamyl@N-term; iTRAQ8plex(K)@4; Deamidated(N)@10; iTRAQ8plex(K)@12
343	34.26	34.76	23.96	sp|Q15459|SF3A1_HUMAN	Splicing factor 3A subunit 1 OS=Homo sapiens OX=9606 GN=SF3A1 PE=1 SV=1	0	auto - discordant peptide type	0	99	TQQAAQANITLQEQIEAIHK	iTRAQ8plex@N-term; iTRAQ8plex(K)@20
996	16.25	18.37	61.21	sp|P60981|DEST_HUMAN	Destrin OS=Homo sapiens OX=9606 GN=DSTN PE=1 SV=3	1	auto	2	99	YALYDASFETK	iTRAQ8plex@N-term; iTRAQ8plex(K)@11
180	48.96	49.88	34.62	sp|P49736|MCM2_HUMAN	DNA replication licensing factor MCM2 OS=Homo sapiens OX=9606 GN=MCM2 PE=1 SV=4	1	auto	2	99	GDINVLLCGDPGTAK	iTRAQ8plex@N-term; Carbamidomethyl(C)@8; iTRAQ8plex(K)@15
890	17.86	18.46	13.75	tr|E9PHI4|E9PHI4_HUMAN	SUN domain-containing protein 1 OS=Homo sapiens OX=9606 GN=SUN1 PE=1 SV=1	0	auto - discordant peptide type	2	99	RPDDTAFQIVELR	iTRAQ8plex@N-term
754	20.16	20.33	22.61	tr|E9PFW3|E9PFW3_HUMAN	AP-2 complex subunit mu OS=Homo sapiens OX=9606 GN=AP2M1 PE=1 SV=1	1	auto	2	99	EEQSQITSQVTGQIGWR	iTRAQ8plex@N-term
30	96.65	97.11	29.48	sp|Q9Y490|TLN1_HUMAN	Talin-1 OS=Homo sapiens OX=9606 GN=TLN1 PE=1 SV=3	1	auto	2	99	VVAPTISSPVCQEQLVEAGR	iTRAQ8plex@N-term; Carbamidomethyl(C)@11
3685	2	84.7	88.75	sp|P08727|K1C19_HUMAN	Keratin, type I cytoskeletal 19 OS=Homo sapiens OX=9606 GN=KRT19 PE=1 SV=4	0	auto - shared MS/MS	0	75.28	DAEAWFTSR	iTRAQ8plex@N-term
55	76.36	77.27	41.77	sp|P19367|HXK1_HUMAN	Hexokinase-1 OS=Homo sapiens OX=9606 GN=HK1 PE=1 SV=3	1	auto	0	99	CNVSFLLSEDGSGK	iTRAQ8plex@N-term; Carbamidomethyl(C)@1; iTRAQ8plex(K)@14
2410	5.36	5.42	23.6	tr|A0A0C4DGQ5|A0A0C4DGQ5_HUMAN	Calcium-activated neutral proteinase small subunit OS=Homo sapiens OX=9606 GN=CAPNS1 PE=1 SV=1	1	auto	0	99	LGFEEFK	iTRAQ8plex@N-term; iTRAQ8plex(K)@7
1247	13.11	22.39	34.07	sp|P16401|H15_HUMAN	Histone H1.5 OS=Homo sapiens OX=9606 GN=H1-5 PE=1 SV=3	0	auto - discordant peptide type	0	99	NGLSLAALK	iTRAQ8plex@N-term; Deamidated(N)@1; iTRAQ8plex(K)@9
1426	11.55	12.87	11.74	tr|A0A494C164|A0A494C164_HUMAN	Signal transducer and activator of transcription OS=Homo sapiens OX=9606 GN=STAT2 PE=1 SV=1	0	auto - discordant peptide type	0.000434512	99	HYQLLTEENIPENPLR	iTRAQ8plex@N-term
3694	2	37.5	21.13	sp|P54652|HSP72_HUMAN	Heat shock-related 70 kDa protein 2 OS=Homo sapiens OX=9606 GN=HSPA2 PE=1 SV=1	0	auto - discordant peptide type	0	99	ARFEELNADLFR	Carbamidomethyl@N-term
1028	15.86	18.18	40.76	sp|P26373|RL13_HUMAN	60S ribosomal protein L13 OS=Homo sapiens OX=9606 GN=RPL13 PE=1 SV=4	0	auto - shared MS/MS	0	99	GFSLEELR	iTRAQ8plex@N-term
2557	4.58	17.37	35.44	tr|H3BN98|H3BN98_HUMAN	40S ribosomal protein S15a (Fragment) OS=Homo sapiens OX=9606 PE=3 SV=2	0	auto - discordant peptide type	0	99	MNVLADALK	iTRAQ8plex@N-term; Carbamyl(M)@1; iTRAQ8plex(K)@9
223	42.89	43.32	86.93	sp|P21796|VDAC1_HUMAN	Voltage-dependent anion-selective channel protein 1 OS=Homo sapiens OX=9606 GN=VDAC1 PE=1 SV=2	0	auto - discordant peptide type	0	99	EHINLGCDMDFDIAGPSIR	iTRAQ8plex@N-term; Carbamidomethyl(C)@7; Oxidation(M)@9
343	34.26	34.76	23.96	sp|Q15459|SF3A1_HUMAN	Splicing factor 3A subunit 1 OS=Homo sapiens OX=9606 GN=SF3A1 PE=1 SV=1	1	auto	0	99	TQQAAQANITLQEQIEAIHK	iTRAQ8plex@N-term; iTRAQ8plex(K)@20
209	44.35	45.29	44.8	sp|Q15233|NONO_HUMAN	Non-POU domain-containing octamer-binding protein OS=Homo sapiens OX=9606 GN=NONO PE=1 SV=4	0	auto - discordant peptide type	0	99	FAQPGSFEYEYAMR	iTRAQ8plex@N-term; Carbamyl(M)@13
55	76.36	77.27	41.77	sp|P19367|HXK1_HUMAN	Hexokinase-1 OS=Homo sapiens OX=9606 GN=HK1 PE=1 SV=3	1	auto	2	99	CNVSFLLSEDGSGK	iTRAQ8plex@N-term; Carbamidomethyl(C)@1; iTRAQ8plex(K)@14
276	38.47	39.14	44.23	con-P34955	SWISS-PROT:P34955 (Bos taurus) Alpha-1-antiproteinase precursor	0	auto - shared MS/MS	0	90.32	IVELVK	iTRAQ8plex@N-term; iTRAQ8plex(K)@6
1241	13.18	13.18	48.98	sp|Q99584|S10AD_HUMAN	Protein S100-A13 OS=Homo sapiens OX=9606 GN=S100A13 PE=1 SV=1	0	auto - shared MS/MS	0	98.86	LIGELAK	iTRAQ8plex@N-term; iTRAQ8plex(K)@7
1166	14.08	15.06	27.86	sp|P21912|SDHB_HUMAN	Succinate dehydrogenase [ubiquinone] iron-sulfur subunit, mitochondrial OS=Homo sapiens OX=9606 GN=SDHB PE=1 SV=3	1	auto	0	98.37	IKNEVDSTLTFR	iTRAQ8plex@N-term; iTRAQ8plex(K)@2
806	19.11	26.42	40.48	sp|P52597|HNRPF_HUMAN	Heterogeneous nuclear ribonucleoprotein F OS=Homo sapiens OX=9606 GN=HNRNPF PE=1 SV=3	1	auto	0	90.66	YIEVFK	iTRAQ8plex@N-term; iTRAQ8plex(K)@6
2430	5.2	6.26	12.75	sp|Q86U42|PABP2_HUMAN	Polyadenylate-binding protein 2 OS=Homo sapiens OX=9606 GN=PABPN1 PE=1 SV=3	1	auto	0	99	GFAYIEFSDKESVR	iTRAQ8plex@N-term; iTRAQ8plex(K)@10
110	59.38	60.11	38.37	tr|A0A0R4J2E8|A0A0R4J2E8_HUMAN; sp|P43243|MATR3_HUMAN	Matrin-3 OS=Homo sapiens OX=9606 GN=MATR3 PE=1 SV=1; Matrin-3 OS=Homo sapiens OX=9606 GN=MATR3 PE=1 SV=2	1	auto	0	99	GAPPSSNIEDFHGLLPK	iTRAQ8plex@N-term; iTRAQ8plex(K)@17
167	51.05	52.28	27.68	sp|Q9H0D6|XRN2_HUMAN	5'-3' exoribonuclease 2 OS=Homo sapiens OX=9606 GN=XRN2 PE=1 SV=1	1	auto	0	99	NLTVILSDASAPGEGEHK	iTRAQ8plex@N-term; iTRAQ8plex(K)@18
272	38.94	40.57	26.62	sp|Q5JRX3|PREP_HUMAN	Presequence protease, mitochondrial OS=Homo sapiens OX=9606 GN=PITRM1 PE=1 SV=3	0	no quant - weak signal	0	42.62	AVEDFLR	iTRAQ8plex@N-term
80	67.3	69.17	43.93	tr|E9PLK3|E9PLK3_HUMAN	Aminopeptidase OS=Homo sapiens OX=9606 GN=NPEPPS PE=1 SV=1	1	auto	2	99	LSVEGFAVDK	iTRAQ8plex@N-term; iTRAQ8plex(K)@10
3290	2.3	12.44	17.01	sp|Q92769|HDAC2_HUMAN	Histone deacetylase 2 OS=Homo sapiens OX=9606 GN=HDAC2 PE=1 SV=2	0	auto - shared MS/MS	0	98.6	YGEYFPGTGDLR	iTRAQ8plex@N-term
4	258.49	258.54	60.66	sp|P35579|MYH9_HUMAN	Myosin-9 OS=Homo sapiens OX=9606 GN=MYH9 PE=1 SV=4	1	auto	2	99	KANLQIDQINTDLNLER	iTRAQ8plex@N-term; iTRAQ8plex(K)@1
443	29.53	34.83	32.25	sp|P08582|TRFM_HUMAN	Melanotransferrin OS=Homo sapiens OX=9606 GN=MELTF PE=1 SV=2	1	auto	2	99	CLVENAGDVAFVR	iTRAQ8plex@N-term; Carbamidomethyl(C)@1
252	40.2	91.16	54.7	sp|P08238|HS90B_HUMAN	Heat shock protein HSP 90-beta OS=Homo sapiens OX=9606 GN=HSP90AB1 PE=1 SV=4	0	auto - shared MS/MS	0	94.85	GVVDSEDLPLNISR	iTRAQ8plex@N-term
81	67.27	68.53	29.32	sp|P41252|SYIC_HUMAN	Isoleucine--tRNA ligase, cytoplasmic OS=Homo sapiens OX=9606 GN=IARS1 PE=1 SV=2	1	auto	0	96.42	NYPDPVSIIQK	iTRAQ8plex@N-term; iTRAQ8plex(K)@11
3684	2	126.85	88	sp|P63261|ACTG_HUMAN	Actin, cytoplasmic 2 OS=Homo sapiens OX=9606 GN=ACTG1 PE=1 SV=1	0	auto - discordant peptide type	0	93.42	MQKEITALAPSTMK	Carbamyl@N-term; iTRAQ8plex(K)@3; Carbamyl(M)@13; iTRAQ8plex(K)@14
25	103.55	112.21	74.74	sp|P05787|K2C8_HUMAN; con-P05787	Keratin, type II cytoskeletal 8 OS=Homo sapiens OX=9606 GN=KRT8 PE=1 SV=7; SWISS-PROT:P05787 Tax_Id=9606 Gene_Symbol=KRT8 Keratin, type II cytoskeletal 8	0	auto - discordant peptide type	0	99	SLDMDSIIAEVK	iTRAQ8plex@N-term; Oxidation(M)@4; iTRAQ8plex(K)@12
1252	13.04	13.33	35.2	sp|P62851|RS25_HUMAN	40S ribosomal protein S25 OS=Homo sapiens OX=9606 GN=RPS25 PE=1 SV=1	0	auto - discordant peptide type	0	99	AALQELLSK	Carbamidomethyl@N-term; iTRAQ8plex(K)@9
22	111.97	115.59	27.13	sp|P12270|TPR_HUMAN	Nucleoprotein TPR OS=Homo sapiens OX=9606 GN=TPR PE=1 SV=3	1	auto	0	82.82	FEVAQVESLR	iTRAQ8plex@N-term
1107	14.74	15.39	10.19	sp|Q9HD45|TM9S3_HUMAN	Transmembrane 9 superfamily member 3 OS=Homo sapiens OX=9606 GN=TM9SF3 PE=1 SV=2	1	auto	0	99	DAFVYAIK	iTRAQ8plex@N-term; iTRAQ8plex(K)@8
583	24.91	25.33	42.54	sp|P05198|IF2A_HUMAN	Eukaryotic translation initiation factor 2 subunit 1 OS=Homo sapiens OX=9606 GN=EIF2S1 PE=1 SV=3	1	auto	2	99	TAWVFDDK	iTRAQ8plex@N-term; iTRAQ8plex(K)@8
3684	2	126.85	88	sp|P63261|ACTG_HUMAN	Actin, cytoplasmic 2 OS=Homo sapiens OX=9606 GN=ACTG1 PE=1 SV=1	0	auto - discordant peptide type	0	99	SYELPDGQVITIGNER	iTRAQ8plex@N-term; iTRAQ8plex(Y)@2
69	71.29	71.29	86.27	sp|P04406|G3P_HUMAN	Glyceraldehyde-3-phosphate dehydrogenase OS=Homo sapiens OX=9606 GN=GAPDH PE=1 SV=3	0	auto - discordant peptide type	0	99	IISNASCTTNCLAPLAK	iTRAQ8plex@N-term; Deamidated(N)@4; Carbamidomethyl(C)@7; Deamidated(N)@10; Carbamidomethyl(C)@11; iTRAQ8plex(K)@17
282	38.09	39.26	64.48	sp|P30084|ECHM_HUMAN	Enoyl-CoA hydratase, mitochondrial OS=Homo sapiens OX=9606 GN=ECHS1 PE=1 SV=4	0	auto - discordant peptide type	0	99	SLAMEMVLTGDR	iTRAQ8plex@N-term; Carbamyl(M)@4
2048	7.03	7.77	15.92	sp|O14908|GIPC1_HUMAN	PDZ domain-containing protein GIPC1 OS=Homo sapiens OX=9606 GN=GIPC1 PE=1 SV=2	1	auto	0	99	NPDELAEALDER	iTRAQ8plex@N-term
1500	10.79	66.62	73.44	sp|P68366|TBA4A_HUMAN	Tubulin alpha-4A chain OS=Homo sapiens OX=9606 GN=TUBA4A PE=1 SV=1	0	auto - discordant peptide type	0	91.53	AYHEQLSVAEITNACFEPANQMVK	iTRAQ8plex@N-term; Carbamidomethyl(C)@15; Carbamidomethyl(E)@17; Deamidated(N)@20; iTRAQ8plex(K)@24
1230	13.33	13.7	19.42	sp|O60884|DNJA2_HUMAN	DnaJ homolog subfamily A member 2 OS=Homo sapiens OX=9606 GN=DNAJA2 PE=1 SV=1	1	auto	0	98.45	VSLEDLYNGK	iTRAQ8plex@N-term; iTRAQ8plex(K)@10
2686	4.14	4.19	9.222	sp|O14828|SCAM3_HUMAN	Secretory carrier-associated membrane protein 3 OS=Homo sapiens OX=9606 GN=SCAMP3 PE=1 SV=3	1	auto	0	99	TAAANAAAGAAENAFR	iTRAQ8plex@N-term
164	51.23	52.39	66.23	sp|P68104|EF1A1_HUMAN	Elongation factor 1-alpha 1 OS=Homo sapiens OX=9606 GN=EEF1A1 PE=1 SV=1	0	auto - discordant peptide type	0	82.06	SGDAAIVDMVPGKPMCVESFSDYPPLGR	iTRAQ8plex@N-term; Carbamyl(M)@9; iTRAQ8plex(K)@13; Carbamidomethyl(C)@16; Carbamidomethyl(E)@18
9	185.11	211.86	51.77	sp|O75369|FLNB_HUMAN	Filamin-B OS=Homo sapiens OX=9606 GN=FLNB PE=1 SV=2	0	auto - discordant peptide type	2	99	YTPTQQGNMQVLVTYGGDPIPK	iTRAQ8plex@N-term; Carbamyl(M)@9; iTRAQ8plex(K)@22
3684	2	126.85	88	sp|P63261|ACTG_HUMAN	Actin, cytoplasmic 2 OS=Homo sapiens OX=9606 GN=ACTG1 PE=1 SV=1	0	auto - discordant peptide type	0	99	SYELPDGQVITIGNER	iTRAQ8plex@N-term; Deamidated(Q)@8
195	46.48	54.49	42.33	sp|Q12931|TRAP1_HUMAN	Heat shock protein 75 kDa, mitochondrial OS=Homo sapiens OX=9606 GN=TRAP1 PE=1 SV=3	0	auto - shared MS/MS	0	99	ELISNASDALEK	iTRAQ8plex@N-term; iTRAQ8plex(K)@12
299	37.06	39.7	20.39	sp|Q8WUM4|PDC6I_HUMAN	Programmed cell death 6-interacting protein OS=Homo sapiens OX=9606 GN=PDCD6IP PE=1 SV=1	1	auto	1.38722	97.61	ELPELLQR	iTRAQ8plex@N-term
498	27.48	27.93	27.46	tr|A0A0A0MTI1|A0A0A0MTI1_HUMAN; sp|Q15392|DHC24_HUMAN	Delta(24)-sterol reductase OS=Homo sapiens OX=9606 GN=DHCR24 PE=1 SV=1; Delta(24)-sterol reductase OS=Homo sapiens OX=9606 GN=DHCR24 PE=1 SV=2	1	auto	0	99	EGLEYIPLR	iTRAQ8plex@N-term
141	55.25	55.94	44.39	sp|O94925|GLSK_HUMAN	Glutaminase kidney isoform, mitochondrial OS=Homo sapiens OX=9606 GN=GLS PE=1 SV=1	0	auto - discordant peptide type	0	99	YAIAVNDLGTEYVHR	iTRAQ8plex@N-term; Carbamidomethyl(H)@14
806	19.11	26.42	40.48	sp|P52597|HNRPF_HUMAN	Heterogeneous nuclear ribonucleoprotein F OS=Homo sapiens OX=9606 GN=HNRNPF PE=1 SV=3	1	auto	0.801343	93.67	YIEVFK	iTRAQ8plex@N-term; iTRAQ8plex(K)@6
2410	5.36	5.42	23.6	tr|A0A0C4DGQ5|A0A0C4DGQ5_HUMAN	Calcium-activated neutral proteinase small subunit OS=Homo sapiens OX=9606 GN=CAPNS1 PE=1 SV=1	1	auto	0	97.9	LGFEEFK	iTRAQ8plex@N-term; iTRAQ8plex(K)@7
1247	13.11	22.39	34.07	sp|P16401|H15_HUMAN	Histone H1.5 OS=Homo sapiens OX=9606 GN=H1-5 PE=1 SV=3	0	auto - discordant peptide type	0	99	NGLSLAALK	iTRAQ8plex@N-term; Deamidated(N)@1; iTRAQ8plex(K)@9
23	111.53	112.86	40.01	sp|P46940|IQGA1_HUMAN	Ras GTPase-activating-like protein IQGAP1 OS=Homo sapiens OX=9606 GN=IQGAP1 PE=1 SV=1	1	auto	0	25.82	EEYLLLR	iTRAQ8plex@N-term
2557	4.58	17.37	35.44	tr|H3BN98|H3BN98_HUMAN	40S ribosomal protein S15a (Fragment) OS=Homo sapiens OX=9606 PE=3 SV=2	0	auto - discordant peptide type	0	99	MNVLADALK	iTRAQ8plex@N-term; Carbamyl(M)@1; iTRAQ8plex(K)@9
3290	2.3	12.44	17.01	sp|Q92769|HDAC2_HUMAN	Histone deacetylase 2 OS=Homo sapiens OX=9606 GN=HDAC2 PE=1 SV=2	0	auto - shared MS/MS	0	99	YGEYFPGTGDLR	iTRAQ8plex@N-term
749	20.27	28.26	8.462	sp|O75923|DYSF_HUMAN	Dysferlin OS=Homo sapiens OX=9606 GN=DYSF PE=1 SV=1	1	auto	1.76955	99	IETQNQLLGIADR	iTRAQ8plex@N-term
343	34.26	34.76	23.96	sp|Q15459|SF3A1_HUMAN	Splicing factor 3A subunit 1 OS=Homo sapiens OX=9606 GN=SF3A1 PE=1 SV=1	1	auto	2	99	TQQAAQANITLQEQIEAIHK	iTRAQ8plex@N-term; iTRAQ8plex(K)@20
3684	2	126.85	88	sp|P63261|ACTG_HUMAN	Actin, cytoplasmic 2 OS=Homo sapiens OX=9606 GN=ACTG1 PE=1 SV=1	0	auto - shared MS/MS	0	99	SYELPDGQVITIGNER	iTRAQ8plex@N-term
1028	15.86	18.18	40.76	sp|P26373|RL13_HUMAN	60S ribosomal protein L13 OS=Homo sapiens OX=9606 GN=RPL13 PE=1 SV=4	0	auto - shared MS/MS	0	99	GFSLEELR	iTRAQ8plex@N-term
180	48.96	49.88	34.62	sp|P49736|MCM2_HUMAN	DNA replication licensing factor MCM2 OS=Homo sapiens OX=9606 GN=MCM2 PE=1 SV=4	1	auto	0	74.76	GDINVLLCGDPGTAK	iTRAQ8plex@N-term; Carbamidomethyl(C)@8; iTRAQ8plex(K)@15
1747	8.97	9.06	20.21	tr|J3QR09|J3QR09_HUMAN; tr|J3KTE4|J3KTE4_HUMAN; sp|P84098|RL19_HUMAN	Ribosomal protein L19 OS=Homo sapiens OX=9606 GN=RPL19 PE=1 SV=1; Ribosomal protein L19 OS=Homo sapiens OX=9606 GN=RPL19 PE=1 SV=1; 60S ribosomal protein L19 OS=Homo sapiens OX=9606 GN=RPL19 PE=1 SV=1	1	auto	0	99	VWLDPNETNEIANANSR	iTRAQ8plex@N-term
276	38.47	39.14	44.23	con-P34955	SWISS-PROT:P34955 (Bos taurus) Alpha-1-antiproteinase precursor	0	auto - shared MS/MS	0	90.76	IVELVK	iTRAQ8plex@N-term; iTRAQ8plex(K)@6
88	65.5	67.94	42.86	sp|Q7KZF4|SND1_HUMAN	Staphylococcal nuclease domain-containing protein 1 OS=Homo sapiens OX=9606 GN=SND1 PE=1 SV=1	1	auto	0	98.72	FVDGEWYR	iTRAQ8plex@N-term
24	108.3	155.89	42.41	sp|P35580|MYH10_HUMAN	Myosin-10 OS=Homo sapiens OX=9606 GN=MYH10 PE=1 SV=3	1	auto	0	99	VEGELEEMER	iTRAQ8plex@N-term
3553	2.02	8.76	5.699	sp|Q9Y5A9|YTHD2_HUMAN	YTH domain-containing family protein 2 OS=Homo sapiens OX=9606 GN=YTHDF2 PE=1 SV=2	0	auto - shared MS/MS	0	52.04	DFDWNLK	iTRAQ8plex@N-term; iTRAQ8plex(K)@7
46	80.63	84.94	74.02	sp|P07237|PDIA1_HUMAN	Protein disulfide-isomerase OS=Homo sapiens OX=9606 GN=P4HB PE=1 SV=3	0	auto - discordant peptide type	0	98	YQLDKDGVVLFK	iTRAQ8plex@N-term; iTRAQ8plex(K)@5; iTRAQ8plex(K)@12
27	100.98	102.22	71.38	sp|P10809|CH60_HUMAN	60 kDa heat shock protein, mitochondrial OS=Homo sapiens OX=9606 GN=HSPD1 PE=1 SV=2	1	auto	0	99	CIPALDSLTPANEDQK	iTRAQ8plex@N-term; Carbamidomethyl(C)@1; iTRAQ8plex(K)@16
167	51.05	52.28	27.68	sp|Q9H0D6|XRN2_HUMAN	5'-3' exoribonuclease 2 OS=Homo sapiens OX=9606 GN=XRN2 PE=1 SV=1	1	auto	2	99	NLTVILSDASAPGEGEHK	iTRAQ8plex@N-term; iTRAQ8plex(K)@18
46	80.63	84.94	74.02	sp|P07237|PDIA1_HUMAN	Protein disulfide-isomerase OS=Homo sapiens OX=9606 GN=P4HB PE=1 SV=3	1	auto	0	94.92	YQLDKDGVVLFK	iTRAQ8plex@N-term; iTRAQ8plex(K)@5; iTRAQ8plex(K)@12
327	35	35.54	49.23	sp|P08559|ODPA_HUMAN	Pyruvate dehydrogenase E1 component subunit alpha, somatic form, mitochondrial OS=Homo sapiens OX=9606 GN=PDHA1 PE=1 SV=3	1	auto	0	95.66	LEEGPPVTTVLTR	iTRAQ8plex@N-term
4	258.49	258.54	60.66	sp|P35579|MYH9_HUMAN	Myosin-9 OS=Homo sapiens OX=9606 GN=MYH9 PE=1 SV=4	0	auto - discordant peptide type	1.25181	99	YKASITALEAK	Carbamyl@N-term; iTRAQ8plex(K)@2; iTRAQ8plex(K)@11
425	30.17	36.06	46.63	tr|A0A5F9ZHM4|A0A5F9ZHM4_HUMAN; sp|P07195|LDHB_HUMAN	L-lactate dehydrogenase OS=Homo sapiens OX=9606 GN=LDHB PE=1 SV=1; L-lactate dehydrogenase B chain OS=Homo sapiens OX=9606 GN=LDHB PE=1 SV=2	0	auto - discordant peptide type	2	99	MVVESAYEVIK	iTRAQ8plex@N-term; Oxidation(M)@1; iTRAQ8plex(K)@11
3	289.76	289.92	65.77	sp|P21333|FLNA_HUMAN	Filamin-A OS=Homo sapiens OX=9606 GN=FLNA PE=1 SV=4	1	auto	0	99	YTPVQQGPVGVNVTYGGDPIPK	iTRAQ8plex@N-term; iTRAQ8plex(K)@22
10	162.61	164.72	47.79	sp|Q9NZM1|MYOF_HUMAN	Myoferlin OS=Homo sapiens OX=9606 GN=MYOF PE=1 SV=1	1	auto	0	75.02	IYPLPDDPSVPAPPR	iTRAQ8plex@N-term
2701	4.1	4.17	11.11	sp|Q7Z7H8|RM10_HUMAN	39S ribosomal protein L10, mitochondrial OS=Homo sapiens OX=9606 GN=MRPL10 PE=1 SV=3	1	auto	0	99	EIAAVFQDNR	iTRAQ8plex@N-term
3688	2	67.38	63.15	sp|Q9BVA1|TBB2B_HUMAN	Tubulin beta-2B chain OS=Homo sapiens OX=9606 GN=TUBB2B PE=1 SV=1	0	auto - discordant peptide type	0	99	AILVDLEPGTMDSVR	iTRAQ8plex@N-term; Carbamyl(M)@11; iTRAQ8plex(S)@13
282	38.09	39.26	64.48	sp|P30084|ECHM_HUMAN	Enoyl-CoA hydratase, mitochondrial OS=Homo sapiens OX=9606 GN=ECHS1 PE=1 SV=4	0	auto - discordant peptide type	2	99	SLAMEMVLTGDR	iTRAQ8plex@N-term; Carbamyl(M)@4
272	38.94	40.57	26.62	sp|Q5JRX3|PREP_HUMAN	Presequence protease, mitochondrial OS=Homo sapiens OX=9606 GN=PITRM1 PE=1 SV=3	1	auto	1.95861	99	AVEDFLR	iTRAQ8plex@N-term
410	30.79	31.73	35.9	tr|A0A2C9F2M7|A0A2C9F2M7_HUMAN	D-3-phosphoglycerate dehydrogenase OS=Homo sapiens OX=9606 GN=PHGDH PE=1 SV=1	1	auto	1.04096	95.14	VLISDSLDPCCR	iTRAQ8plex@N-term; Carbamidomethyl(C)@10; Carbamidomethyl(C)@11
1230	13.33	13.7	19.42	sp|O60884|DNJA2_HUMAN	DnaJ homolog subfamily A member 2 OS=Homo sapiens OX=9606 GN=DNAJA2 PE=1 SV=1	1	auto	0	65.11	VSLEDLYNGK	iTRAQ8plex@N-term; iTRAQ8plex(K)@10
1655	9.67	10.03	34.02	sp|P60903|S10AA_HUMAN	Protein S100-A10 OS=Homo sapiens OX=9606 GN=S100A10 PE=1 SV=2	1	auto	0	99	EFPGFLENQK	iTRAQ8plex@N-term; iTRAQ8plex(K)@10
69	71.29	71.29	86.27	sp|P04406|G3P_HUMAN	Glyceraldehyde-3-phosphate dehydrogenase OS=Homo sapiens OX=9606 GN=GAPDH PE=1 SV=3	0	auto - discordant peptide type	0	99	VPTANVSVVDLTCR	iTRAQ8plex@N-term; Deamidated(N)@5; Carbamidomethyl(C)@13
2	297.14	297.15	60.85	sp|Q09666|AHNK_HUMAN	Neuroblast differentiation-associated protein AHNAK OS=Homo sapiens OX=9606 GN=AHNAK PE=1 SV=2	0	auto - discordant peptide type	0	99	ISMPEVDLNLK	iTRAQ8plex@N-term; Carbamyl(M)@3; iTRAQ8plex(K)@11
10	162.61	164.72	47.79	sp|Q9NZM1|MYOF_HUMAN	Myoferlin OS=Homo sapiens OX=9606 GN=MYOF PE=1 SV=1	1	auto	2	99	IYPLPDDPSVPAPPR	iTRAQ8plex@N-term
425	30.17	36.06	46.63	tr|A0A5F9ZHM4|A0A5F9ZHM4_HUMAN; sp|P07195|LDHB_HUMAN	L-lactate dehydrogenase OS=Homo sapiens OX=9606 GN=LDHB PE=1 SV=1; L-lactate dehydrogenase B chain OS=Homo sapiens OX=9606 GN=LDHB PE=1 SV=2	0	no quant - weak signal	0	99	MVVESAYEVIK	iTRAQ8plex@N-term; Oxidation(M)@1; iTRAQ8plex(K)@11
379	32.36	33.03	46.89	sp|P26599|PTBP1_HUMAN	Polypyrimidine tract-binding protein 1 OS=Homo sapiens OX=9606 GN=PTBP1 PE=1 SV=1	0	auto - discordant peptide type	0	93.85	LSLDGQNIYNACCTLR	iTRAQ8plex@N-term; Deamidated(N)@10; Carbamidomethyl(C)@12; Carbamidomethyl(C)@13
299	37.06	39.7	20.39	sp|Q8WUM4|PDC6I_HUMAN	Programmed cell death 6-interacting protein OS=Homo sapiens OX=9606 GN=PDCD6IP PE=1 SV=1	1	auto	0	89.53	ELPELLQR	iTRAQ8plex@N-term
2941	3.69	3.84	6.061	sp|Q9H5Q4|TFB2M_HUMAN	Dimethyladenosine transferase 2, mitochondrial OS=Homo sapiens OX=9606 GN=TFB2M PE=1 SV=1	1	auto	1.56864	99	TLFETIER	iTRAQ8plex@N-term
498	27.48	27.93	27.46	tr|A0A0A0MTI1|A0A0A0MTI1_HUMAN; sp|Q15392|DHC24_HUMAN	Delta(24)-sterol reductase OS=Homo sapiens OX=9606 GN=DHCR24 PE=1 SV=1; Delta(24)-sterol reductase OS=Homo sapiens OX=9606 GN=DHCR24 PE=1 SV=2	1	auto	0	99	EGLEYIPLR	iTRAQ8plex@N-term
1350	12.11	12.13	40.17	sp|P28072|PSB6_HUMAN	Proteasome subunit beta type-6 OS=Homo sapiens OX=9606 GN=PSMB6 PE=1 SV=4	1	auto	0	99	LAAIAESGVER	iTRAQ8plex@N-term
141	55.25	55.94	44.39	sp|O94925|GLSK_HUMAN	Glutaminase kidney isoform, mitochondrial OS=Homo sapiens OX=9606 GN=GLS PE=1 SV=1	0	auto - discordant peptide type	0	99	YAIAVNDLGTEYVHR	iTRAQ8plex@N-term; Carbamidomethyl(H)@14
43	84.18	84.39	21.32	sp|P11717|MPRI_HUMAN	Cation-independent mannose-6-phosphate receptor OS=Homo sapiens OX=9606 GN=IGF2R PE=1 SV=3	1	auto	0	99	VPIDGPPIDIGR	iTRAQ8plex@N-term
1304	12.55	13.16	14.58	sp|Q12849|GRSF1_HUMAN	G-rich sequence factor 1 OS=Homo sapiens OX=9606 GN=GRSF1 PE=1 SV=3	0	no quant - weak signal	2	99	NGENGIHFLLNR	iTRAQ8plex@N-term; Deamidated(N)@1; Deamidated(N)@4
2557	4.58	17.37	35.44	tr|H3BN98|H3BN98_HUMAN	40S ribosomal protein S15a (Fragment) OS=Homo sapiens OX=9606 PE=3 SV=2	0	auto - discordant peptide type	0	96.51	MNVLADALK	iTRAQ8plex@N-term; Carbamyl(M)@1; iTRAQ8plex(K)@9
217	43.51	61.21	51.02	tr|E7EQR4|E7EQR4_HUMAN; sp|P15311|EZRI_HUMAN	Ezrin OS=Homo sapiens OX=9606 GN=EZR PE=1 SV=3; Ezrin OS=Homo sapiens OX=9606 GN=EZR PE=1 SV=4	0	auto - discordant peptide type	0.0101054	72.85	AERELSEQIQR	iTRAQ8plex@N-term; Deamidated(Q)@8; Deamidated(Q)@10
41	85.93	89.94	62.17	tr|A0A669KB68|A0A669KB68_HUMAN	Signal transducer and activator of transcription OS=Homo sapiens OX=9606 GN=STAT1 PE=1 SV=1	1	auto	0	99	LQELNYNLK	iTRAQ8plex@N-term; iTRAQ8plex(K)@9
1039	15.7	21.28	53.5	sp|P47755|CAZA2_HUMAN	F-actin-capping protein subunit alpha-2 OS=Homo sapiens OX=9606 GN=CAPZA2 PE=1 SV=3	0	auto - discordant peptide type	1.69897	99	ADLEEQLSDEEK	Protein Terminal Acetyl@N-term; iTRAQ8plex(K)@12
37	86.9	88.22	48.86	sp|P53396|ACLY_HUMAN	ATP-citrate synthase OS=Homo sapiens OX=9606 GN=ACLY PE=1 SV=3	1	auto	0	77.15	SGGMSNELNNIISR	iTRAQ8plex@N-term
1209	13.57	13.85	47.65	sp|P16949|STMN1_HUMAN	Stathmin OS=Homo sapiens OX=9606 GN=STMN1 PE=1 SV=3	1	auto	0	99	ESVPEFPLSPPK	iTRAQ8plex@N-term; iTRAQ8plex(K)@12
159	51.9	51.92	71.14	sp|P05141|ADT2_HUMAN	ADP/ATP translocase 2 OS=Homo sapiens OX=9606 GN=SLC25A5 PE=1 SV=7	0	auto - discordant peptide type	0	99	GTDIMYTGTLDCWR	iTRAQ8plex@N-term; Carbamyl(M)@5; Carbamidomethyl(C)@12
3684	2	126.85	88	sp|P63261|ACTG_HUMAN	Actin, cytoplasmic 2 OS=Homo sapiens OX=9606 GN=ACTG1 PE=1 SV=1	0	auto - shared MS/MS	0	99	SYELPDGQVITIGNER	iTRAQ8plex@N-term
187	47.47	48.01	71.89	sp|P40926|MDHM_HUMAN	Malate dehydrogenase, mitochondrial OS=Homo sapiens OX=9606 GN=MDH2 PE=1 SV=3	0	auto - discordant peptide type	0	99	GYLGPEQLPDCLK	iTRAQ8plex@N-term; Carbamidomethyl(C)@11; iTRAQ8plex(K)@13
55	76.36	77.27	41.77	sp|P19367|HXK1_HUMAN	Hexokinase-1 OS=Homo sapiens OX=9606 GN=HK1 PE=1 SV=3	1	auto	0	99	ATDCVGHDVVTLLR	iTRAQ8plex@N-term; Carbamidomethyl(C)@4
192	47.05	48.57	31.66	sp|Q96QK1|VPS35_HUMAN	Vacuolar protein sorting-associated protein 35 OS=Homo sapiens OX=9606 GN=VPS35 PE=1 SV=2	1	auto	0	99	AELAELPLR	iTRAQ8plex@N-term
90	65.25	67.98	35.7	sp|P16615|AT2A2_HUMAN	Sarcoplasmic/endoplasmic reticulum calcium ATPase 2 OS=Homo sapiens OX=9606 GN=ATP2A2 PE=1 SV=1	1	auto	0	99	EFTLEFSR	iTRAQ8plex@N-term
88	65.5	67.94	42.86	sp|Q7KZF4|SND1_HUMAN	Staphylococcal nuclease domain-containing protein 1 OS=Homo sapiens OX=9606 GN=SND1 PE=1 SV=1	1	auto	0	99	FVDGEWYR	iTRAQ8plex@N-term
3688	2	67.38	63.15	sp|Q9BVA1|TBB2B_HUMAN	Tubulin beta-2B chain OS=Homo sapiens OX=9606 GN=TUBB2B PE=1 SV=1	0	auto - discordant peptide type	0	99	AILVDLEPGTMDSVR	iTRAQ8plex@N-term; Carbamyl(M)@11; iTRAQ8plex(S)@13
1276	12.79	20.91	14.79	sp|Q9BQ39|DDX50_HUMAN	ATP-dependent RNA helicase DDX50 OS=Homo sapiens OX=9606 GN=DDX50 PE=1 SV=1	0	auto - discordant peptide type	0	99	NGIDILVGTPGR	iTRAQ8plex@N-term; Deamidated(N)@1
931	17.14	18.58	6.657	sp|Q96RT1|ERBIN_HUMAN	Erbin OS=Homo sapiens OX=9606 GN=ERBIN PE=1 SV=2	1	auto	0	97.09	EIFTFEK	iTRAQ8plex@N-term; iTRAQ8plex(K)@7
143	55.03	57.42	33.72	tr|A0A087X054|A0A087X054_HUMAN	Hypoxia up-regulated protein 1 OS=Homo sapiens OX=9606 GN=HYOU1 PE=1 SV=1	1	auto	0	99	EVQYLLNK	iTRAQ8plex@N-term; iTRAQ8plex(K)@8
236	41.37	42.51	54.57	sp|O75367|H2AY_HUMAN	Core histone macro-H2A.1 OS=Homo sapiens OX=9606 GN=MACROH2A1 PE=1 SV=4	0	auto - discordant peptide type	0	99	NGPLEVAGAAVSAGHGLPAK	iTRAQ8plex@N-term; Deamidated(N)@1; iTRAQ8plex(K)@20
348	33.77	33.82	40.87	sp|Q9HDC9|APMAP_HUMAN	Adipocyte plasma membrane-associated protein OS=Homo sapiens OX=9606 GN=APMAP PE=1 SV=2	1	auto	0	99	LLLSSETPIEGK	iTRAQ8plex@N-term; iTRAQ8plex(K)@12
25	103.55	112.21	74.74	sp|P05787|K2C8_HUMAN; con-P05787	Keratin, type II cytoskeletal 8 OS=Homo sapiens OX=9606 GN=KRT8 PE=1 SV=7; SWISS-PROT:P05787 Tax_Id=9606 Gene_Symbol=KRT8 Keratin, type II cytoskeletal 8	0	auto - discordant peptide type	0.140862	90.16	VLEVDPNIQAVR	iTRAQ8plex@N-term
3	289.76	289.92	65.77	sp|P21333|FLNA_HUMAN	Filamin-A OS=Homo sapiens OX=9606 GN=FLNA PE=1 SV=4	1	auto	0	99	YGGDEIPFSPYR	iTRAQ8plex@N-term
327	35	35.54	49.23	sp|P08559|ODPA_HUMAN	Pyruvate dehydrogenase E1 component subunit alpha, somatic form, mitochondrial OS=Homo sapiens OX=9606 GN=PDHA1 PE=1 SV=3	1	auto	0	17.23	LEEGPPVTTVLTR	iTRAQ8plex@N-term
327	35	35.54	49.23	sp|P08559|ODPA_HUMAN	Pyruvate dehydrogenase E1 component subunit alpha, somatic form, mitochondrial OS=Homo sapiens OX=9606 GN=PDHA1 PE=1 SV=3	1	auto	2	99	LEEGPPVTTVLTR	iTRAQ8plex@N-term
2508	4.82	6.77	8.994	sp|Q01844|EWS_HUMAN	RNA-binding protein EWS OS=Homo sapiens OX=9606 GN=EWSR1 PE=1 SV=1	1	auto	0	98.09	AAVEWFDGKDFQGSK	iTRAQ8plex@N-term; iTRAQ8plex(K)@9; iTRAQ8plex(K)@15
1226	13.35	14.37	20.53	sp|Q12765|SCRN1_HUMAN	Secernin-1 OS=Homo sapiens OX=9606 GN=SCRN1 PE=1 SV=2	1	auto	0	99	VECTYISIDQVPR	iTRAQ8plex@N-term; Carbamidomethyl(C)@3
153	52.65	53.51	30.97	sp|P09874|PARP1_HUMAN	Poly [ADP-ribose] polymerase 1 OS=Homo sapiens OX=9606 GN=PARP1 PE=1 SV=4	0	auto - discordant peptide type	0.0132283	74.48	LVDIVK	iTRAQ8plex@N-term; iTRAQ8plex(K)@6
3	289.76	289.92	65.77	sp|P21333|FLNA_HUMAN	Filamin-A OS=Homo sapiens OX=9606 GN=FLNA PE=1 SV=4	1	auto	2	99	YTPVQQGPVGVNVTYGGDPIPK	iTRAQ8plex@N-term; iTRAQ8plex(K)@22
179	48.98	51.15	50.4	sp|P34897|GLYM_HUMAN	Serine hydroxymethyltransferase, mitochondrial OS=Homo sapiens OX=9606 GN=SHMT2 PE=1 SV=3	0	auto - discordant peptide type	0	99	AALEALGSCLNNK	iTRAQ8plex@N-term; Carbamidomethyl(C)@9; Deamidated(N)@11; iTRAQ8plex(K)@13
97	62.85	65.25	71.22	sp|P00558|PGK1_HUMAN	Phosphoglycerate kinase 1 OS=Homo sapiens OX=9606 GN=PGK1 PE=1 SV=3	0	auto - shared MS/MS	1.63827	98.29	DVLFLK	iTRAQ8plex@N-term; iTRAQ8plex(K)@6
141	55.25	55.94	44.39	sp|O94925|GLSK_HUMAN	Glutaminase kidney isoform, mitochondrial OS=Homo sapiens OX=9606 GN=GLS PE=1 SV=1	1	auto	2	99	YAIAVNDLGTEYVHR	iTRAQ8plex@N-term
2701	4.1	4.17	11.11	sp|Q7Z7H8|RM10_HUMAN	39S ribosomal protein L10, mitochondrial OS=Homo sapiens OX=9606 GN=MRPL10 PE=1 SV=3	1	auto	2	99	EIAAVFQDNR	iTRAQ8plex@N-term
3709	2	10.07	56.04	tr|C9J712|C9J712_HUMAN; sp|P35080|PROF2_HUMAN	Profilin OS=Homo sapiens OX=9606 GN=PFN2 PE=1 SV=1; Profilin-2 OS=Homo sapiens OX=9606 GN=PFN2 PE=1 SV=3	0	auto - discordant peptide type	0	55.6	DREGFFTNGLTLGAK	iTRAQ8plex@N-term; Deamidated(N)@8; iTRAQ8plex(K)@15
49	78.59	80	82.26	sp|P06733|ENOA_HUMAN	Alpha-enolase OS=Homo sapiens OX=9606 GN=ENO1 PE=1 SV=2	0	auto - discordant peptide type	0	99	VNQIGSVTESLQACK	iTRAQ8plex@N-term; Deamidated(N)@2; Carbamidomethyl(C)@14; iTRAQ8plex(K)@15
327	35	35.54	49.23	sp|P08559|ODPA_HUMAN	Pyruvate dehydrogenase E1 component subunit alpha, somatic form, mitochondrial OS=Homo sapiens OX=9606 GN=PDHA1 PE=1 SV=3	0	auto - discordant peptide type	0	68.79	SDPIMLLK	iTRAQ8plex@N-term; Carbamyl(M)@5; iTRAQ8plex(K)@8
178	49.04	49.23	46.33	sp|O95831|AIFM1_HUMAN	Apoptosis-inducing factor 1, mitochondrial OS=Homo sapiens OX=9606 GN=AIFM1 PE=1 SV=1	1	auto	2	99	KVETDHIVAAVGLEPNVELAK	iTRAQ8plex@N-term; iTRAQ8plex(K)@1; iTRAQ8plex(K)@21
4	258.49	258.54	60.66	sp|P35579|MYH9_HUMAN	Myosin-9 OS=Homo sapiens OX=9606 GN=MYH9 PE=1 SV=4	1	auto	0	99	LEEEQIILEDQNCK	iTRAQ8plex@N-term; Carbamidomethyl(C)@13; iTRAQ8plex(K)@14
27	100.98	102.22	71.38	sp|P10809|CH60_HUMAN	60 kDa heat shock protein, mitochondrial OS=Homo sapiens OX=9606 GN=HSPD1 PE=1 SV=2	1	auto	0	99	CIPALDSLTPANEDQK	iTRAQ8plex@N-term; Carbamidomethyl(C)@1; iTRAQ8plex(K)@16
2359	5.65	6.44	8.876	sp|Q9Y6M5|ZNT1_HUMAN	Zinc transporter 1 OS=Homo sapiens OX=9606 GN=SLC30A1 PE=1 SV=3	0	auto - discordant peptide type	1.61979	99	NVEGVEEVHELHVWQLAGSR	iTRAQ8plex@N-term; Deamidated(N)@1
3299	2.28	2.99	2.134	tr|H7BYJ3|H7BYJ3_HUMAN	Non-specific serine/threonine protein kinase (Fragment) OS=Homo sapiens OX=9606 GN=CIT PE=1 SV=1	0	no quant - weak signal	0.00877392	33.38	LLELETR	iTRAQ8plex@N-term
187	47.47	48.01	71.89	sp|P40926|MDHM_HUMAN	Malate dehydrogenase, mitochondrial OS=Homo sapiens OX=9606 GN=MDH2 PE=1 SV=3	0	auto - discordant peptide type	0	91.74	MISDAIPELK	iTRAQ8plex@N-term; Carbamyl(M)@1; iTRAQ8plex(K)@10
790	19.32	19.5	45.75	sp|P23919|KTHY_HUMAN	Thymidylate kinase OS=Homo sapiens OX=9606 GN=DTYMK PE=1 SV=4	1	auto	1.01323	96.24	ENFSLDWCK	iTRAQ8plex@N-term; Carbamidomethyl(C)@8; iTRAQ8plex(K)@9
1655	9.67	10.03	34.02	sp|P60903|S10AA_HUMAN	Protein S100-A10 OS=Homo sapiens OX=9606 GN=S100A10 PE=1 SV=2	0	auto - shared MS/MS	0	99	EFPGFLENQK	iTRAQ8plex@N-term; iTRAQ8plex(K)@10
69	71.29	71.29	86.27	sp|P04406|G3P_HUMAN	Glyceraldehyde-3-phosphate dehydrogenase OS=Homo sapiens OX=9606 GN=GAPDH PE=1 SV=3	0	auto - discordant peptide type	0	99	VPTANVSVVDLTCR	iTRAQ8plex@N-term; Deamidated(N)@5; Carbamidomethyl(C)@13
425	30.17	36.06	46.63	tr|A0A5F9ZHM4|A0A5F9ZHM4_HUMAN; sp|P07195|LDHB_HUMAN	L-lactate dehydrogenase OS=Homo sapiens OX=9606 GN=LDHB PE=1 SV=1; L-lactate dehydrogenase B chain OS=Homo sapiens OX=9606 GN=LDHB PE=1 SV=2	0	auto - discordant peptide type	0	99	MVVESAYEVIK	iTRAQ8plex@N-term; Oxidation(M)@1; iTRAQ8plex(K)@11
10	162.61	164.72	47.79	sp|Q9NZM1|MYOF_HUMAN	Myoferlin OS=Homo sapiens OX=9606 GN=MYOF PE=1 SV=1	1	auto	0	99	IYPLPDDPSVPAPPR	iTRAQ8plex@N-term
354	33.54	35.16	24.69	sp|Q99459|CDC5L_HUMAN	Cell division cycle 5-like protein OS=Homo sapiens OX=9606 GN=CDC5L PE=1 SV=2	1	auto	2	99	EIDDTYIEDAADVDAR	iTRAQ8plex@N-term
3965	1.64	35.49	39.66	tr|B7Z645|B7Z645_HUMAN	Heterogeneous nuclear ribonucleoprotein Q OS=Homo sapiens OX=9606 GN=SYNCRIP PE=1 SV=1	0	auto - shared MS/MS	0	99	GFCFLEYEDHK	iTRAQ8plex@N-term; Carbamidomethyl(C)@3; iTRAQ8plex(K)@11
498	27.48	27.93	27.46	tr|A0A0A0MTI1|A0A0A0MTI1_HUMAN; sp|Q15392|DHC24_HUMAN	Delta(24)-sterol reductase OS=Homo sapiens OX=9606 GN=DHCR24 PE=1 SV=1; Delta(24)-sterol reductase OS=Homo sapiens OX=9606 GN=DHCR24 PE=1 SV=2	1	auto	0	99	EGLEYIPLR	iTRAQ8plex@N-term
1350	12.11	12.13	40.17	sp|P28072|PSB6_HUMAN	Proteasome subunit beta type-6 OS=Homo sapiens OX=9606 GN=PSMB6 PE=1 SV=4	1	auto	2	99	LAAIAESGVER	iTRAQ8plex@N-term
345	34.2	36.1	52.42	sp|P18124|RL7_HUMAN	60S ribosomal protein L7 OS=Homo sapiens OX=9606 GN=RPL7 PE=1 SV=1	0	auto - discordant peptide type	0	99	IALTDNALIAR	iTRAQ8plex@N-term; Deamidated(N)@6
2666	4.19	4.21	9.375	sp|Q15126|PMVK_HUMAN	Phosphomevalonate kinase OS=Homo sapiens OX=9606 GN=PMVK PE=1 SV=3	1	auto	0.174574	79.13	DFVTEALQSR	iTRAQ8plex@N-term
3709	2	10.07	56.04	tr|C9J712|C9J712_HUMAN; sp|P35080|PROF2_HUMAN	Profilin OS=Homo sapiens OX=9606 GN=PFN2 PE=1 SV=1; Profilin-2 OS=Homo sapiens OX=9606 GN=PFN2 PE=1 SV=3	0	auto - discordant peptide type	0	99	DREGFFTNGLTLGAK	iTRAQ8plex@N-term; Deamidated(N)@8; iTRAQ8plex(K)@15
43	84.18	84.39	21.32	sp|P11717|MPRI_HUMAN	Cation-independent mannose-6-phosphate receptor OS=Homo sapiens OX=9606 GN=IGF2R PE=1 SV=3	1	auto	0	99	VPIDGPPIDIGR	iTRAQ8plex@N-term
343	34.26	34.76	23.96	sp|Q15459|SF3A1_HUMAN	Splicing factor 3A subunit 1 OS=Homo sapiens OX=9606 GN=SF3A1 PE=1 SV=1	1	auto	2	99	ASKPLPPAPAPDEYLVSPITGEK	iTRAQ8plex@N-term; iTRAQ8plex(K)@3; iTRAQ8plex(K)@23
172	49.68	51.09	27.89	sp|Q16531|DDB1_HUMAN	DNA damage-binding protein 1 OS=Homo sapiens OX=9606 GN=DDB1 PE=1 SV=1	0	auto - discordant peptide type	0.299296	88.57	LYEWTTEK	iTRAQ8plex@N-term; iTRAQ8plex(K)@8
272	38.94	40.57	26.62	sp|Q5JRX3|PREP_HUMAN	Presequence protease, mitochondrial OS=Homo sapiens OX=9606 GN=PITRM1 PE=1 SV=3	1	auto	0	98.57	AVEDFLR	iTRAQ8plex@N-term
720	20.87	21.4	21.77	tr|B0QZ18|B0QZ18_HUMAN; sp|Q99829|CPNE1_HUMAN	Copine-1 OS=Homo sapiens OX=9606 GN=CPNE1 PE=1 SV=1; Copine-1 OS=Homo sapiens OX=9606 GN=CPNE1 PE=1 SV=1	0	auto - discordant peptide type	0	98.09	FGIYDIDNK	iTRAQ8plex@N-term; iTRAQ8plex(K)@9
3	289.76	289.92	65.77	sp|P21333|FLNA_HUMAN	Filamin-A OS=Homo sapiens OX=9606 GN=FLNA PE=1 SV=4	0	auto - shared MS/MS	0	79.07	YGGDEIPFSPYR	iTRAQ8plex@N-term
167	51.05	52.28	27.68	sp|Q9H0D6|XRN2_HUMAN	5'-3' exoribonuclease 2 OS=Homo sapiens OX=9606 GN=XRN2 PE=1 SV=1	0	auto - discordant peptide type	0	93.72	DQPAFTPSGILTPH	iTRAQ8plex@N-term
153	52.65	53.51	30.97	sp|P09874|PARP1_HUMAN	Poly [ADP-ribose] polymerase 1 OS=Homo sapiens OX=9606 GN=PARP1 PE=1 SV=4	1	auto	0	99	TLGDFAAEYAK	iTRAQ8plex@N-term; iTRAQ8plex(K)@11
2311	5.98	41.53	19.49	con-Q28194	TREMBL:Q28194 (Bos taurus) Thrombospondin-1	0	auto - discordant peptide type	0	99	GGVNDNFQGVLQNVR	iTRAQ8plex@N-term; Deamidated(N)@4
1944	7.82	7.94	27.15	sp|O96008|TOM40_HUMAN	Mitochondrial import receptor subunit TOM40 homolog OS=Homo sapiens OX=9606 GN=TOMM40 PE=1 SV=1	0	auto - discordant peptide type	0.224026	99	ELFPIQMEGVK	iTRAQ8plex@N-term; Carbamyl(M)@7; iTRAQ8plex(K)@11
55	76.36	77.27	41.77	sp|P19367|HXK1_HUMAN	Hexokinase-1 OS=Homo sapiens OX=9606 GN=HK1 PE=1 SV=3	1	auto	2	99	ATDCVGHDVVTLLR	iTRAQ8plex@N-term; Carbamidomethyl(C)@4
3701	2	17.18	43.62	sp|O00560|SDCB1_HUMAN	Syntenin-1 OS=Homo sapiens OX=9606 GN=SDCBP PE=1 SV=1	0	auto - discordant peptide type	0	99	SANPANPAILSEASAPIPHDGNLYPR	iTRAQ8plex@N-term
159	51.9	51.92	71.14	sp|P05141|ADT2_HUMAN	ADP/ATP translocase 2 OS=Homo sapiens OX=9606 GN=SLC25A5 PE=1 SV=7	0	auto - discordant peptide type	2	99	GTDIMYTGTLDCWR	iTRAQ8plex@N-term; Carbamyl(M)@5; Carbamidomethyl(C)@12
90	65.25	67.98	35.7	sp|P16615|AT2A2_HUMAN	Sarcoplasmic/endoplasmic reticulum calcium ATPase 2 OS=Homo sapiens OX=9606 GN=ATP2A2 PE=1 SV=1	1	auto	0	99	EFTLEFSR	iTRAQ8plex@N-term
347	34.09	34.89	68.31	sp|P23396|RS3_HUMAN	40S ribosomal protein S3 OS=Homo sapiens OX=9606 GN=RPS3 PE=1 SV=2	1	auto	0	99	AELNEFLTR	iTRAQ8plex@N-term
132	55.64	56.64	40.24	sp|Q13263|TIF1B_HUMAN	Transcription intermediary factor 1-beta OS=Homo sapiens OX=9606 GN=TRIM28 PE=1 SV=5	0	auto - discordant peptide type	0	34.41	DIVENYFMR	iTRAQ8plex@N-term; Oxidation(M)@8
1276	12.79	20.91	14.79	sp|Q9BQ39|DDX50_HUMAN	ATP-dependent RNA helicase DDX50 OS=Homo sapiens OX=9606 GN=DDX50 PE=1 SV=1	0	auto - discordant peptide type	0	37.55	NGIDILVGTPGR	iTRAQ8plex@N-term; Deamidated(N)@1
931	17.14	18.58	6.657	sp|Q96RT1|ERBIN_HUMAN	Erbin OS=Homo sapiens OX=9606 GN=ERBIN PE=1 SV=2	1	auto	0.815309	97.12	EIFTFEK	iTRAQ8plex@N-term; iTRAQ8plex(K)@7
143	55.03	57.42	33.72	tr|A0A087X054|A0A087X054_HUMAN	Hypoxia up-regulated protein 1 OS=Homo sapiens OX=9606 GN=HYOU1 PE=1 SV=1	1	auto	0	99	EVQYLLNK	iTRAQ8plex@N-term; iTRAQ8plex(K)@8
648	22.78	23.03	33.56	sp|P36542|ATPG_HUMAN	ATP synthase subunit gamma, mitochondrial OS=Homo sapiens OX=9606 GN=ATP5F1C PE=1 SV=1	1	auto	0	99	EVMLVGIGDK	iTRAQ8plex@N-term; iTRAQ8plex(K)@10
3	289.76	289.92	65.77	sp|P21333|FLNA_HUMAN	Filamin-A OS=Homo sapiens OX=9606 GN=FLNA PE=1 SV=4	1	auto	2	99	YGGDEIPFSPYR	iTRAQ8plex@N-term
327	35	35.54	49.23	sp|P08559|ODPA_HUMAN	Pyruvate dehydrogenase E1 component subunit alpha, somatic form, mitochondrial OS=Homo sapiens OX=9606 GN=PDHA1 PE=1 SV=3	1	auto	0	95.47	LEEGPPVTTVLTR	iTRAQ8plex@N-term
2508	4.82	6.77	8.994	sp|Q01844|EWS_HUMAN	RNA-binding protein EWS OS=Homo sapiens OX=9606 GN=EWSR1 PE=1 SV=1	1	auto	1.79588	99	AAVEWFDGKDFQGSK	iTRAQ8plex@N-term; iTRAQ8plex(K)@9; iTRAQ8plex(K)@15
252	40.2	91.16	54.7	sp|P08238|HS90B_HUMAN	Heat shock protein HSP 90-beta OS=Homo sapiens OX=9606 GN=HSP90AB1 PE=1 SV=4	0	auto - discordant peptide type	0	99	ADLINNLGTIAK	iTRAQ8plex@N-term; Deamidated(N)@6; iTRAQ8plex(K)@12
1000	16.19	16.3	40.83	sp|P00492|HPRT_HUMAN	Hypoxanthine-guanine phosphoribosyltransferase OS=Homo sapiens OX=9606 GN=HPRT1 PE=1 SV=2	0	auto - discordant peptide type	2	99	VIGGDDLSTLTGK	iTRAQ8plex@N-term; iTRAQ8plex(K)@13
348	33.77	33.82	40.87	sp|Q9HDC9|APMAP_HUMAN	Adipocyte plasma membrane-associated protein OS=Homo sapiens OX=9606 GN=APMAP PE=1 SV=2	1	auto	2	99	LLLSSETPIEGK	iTRAQ8plex@N-term; iTRAQ8plex(K)@12
946	16.98	19.23	9.201	sp|Q86V48|LUZP1_HUMAN	Leucine zipper protein 1 OS=Homo sapiens OX=9606 GN=LUZP1 PE=1 SV=2	0	auto - discordant peptide type	0.00877392	36.32	AEDELLDLQDK	iTRAQ8plex@N-term; Deamidated(Q)@9; iTRAQ8plex(K)@11
3408	2.11	2.22	2.151	sp|O60547|GMDS_HUMAN	GDP-mannose 4,6 dehydratase OS=Homo sapiens OX=9606 GN=GMDS PE=1 SV=1	1	auto	0	98.88	VAFDELVR	iTRAQ8plex@N-term
76	68.67	69.31	53.74	sp|P40939|ECHA_HUMAN	Trifunctional enzyme subunit alpha, mitochondrial OS=Homo sapiens OX=9606 GN=HADHA PE=1 SV=2	1	auto	0	99	TLQEVTQLSQEAQR	iTRAQ8plex@N-term
153	52.65	53.51	30.97	sp|P09874|PARP1_HUMAN	Poly [ADP-ribose] polymerase 1 OS=Homo sapiens OX=9606 GN=PARP1 PE=1 SV=4	0	auto - discordant peptide type	0	59.83	LVDIVK	iTRAQ8plex@N-term; iTRAQ8plex(K)@6
179	48.98	51.15	50.4	sp|P34897|GLYM_HUMAN	Serine hydroxymethyltransferase, mitochondrial OS=Homo sapiens OX=9606 GN=SHMT2 PE=1 SV=3	0	auto - discordant peptide type	0	99	AALEALGSCLNNK	iTRAQ8plex@N-term; Carbamidomethyl(C)@9; Deamidated(N)@11; iTRAQ8plex(K)@13
141	55.25	55.94	44.39	sp|O94925|GLSK_HUMAN	Glutaminase kidney isoform, mitochondrial OS=Homo sapiens OX=9606 GN=GLS PE=1 SV=1	1	auto	0	38.69	YAIAVNDLGTEYVHR	iTRAQ8plex@N-term
141	55.25	55.94	44.39	sp|O94925|GLSK_HUMAN	Glutaminase kidney isoform, mitochondrial OS=Homo sapiens OX=9606 GN=GLS PE=1 SV=1	1	auto	0	99	YAIAVNDLGTEYVHR	iTRAQ8plex@N-term
4055	1.33	1.39	1.429	sp|Q04724|TLE1_HUMAN	Transducin-like enhancer protein 1 OS=Homo sapiens OX=9606 GN=TLE1 PE=1 SV=2	1	auto	0.00877392	19.2	FTIPESLDR	iTRAQ8plex@N-term
49	78.59	80	82.26	sp|P06733|ENOA_HUMAN	Alpha-enolase OS=Homo sapiens OX=9606 GN=ENO1 PE=1 SV=2	0	auto - discordant peptide type	0	96.73	VNQIGSVTESLQACK	iTRAQ8plex@N-term; Deamidated(N)@2; Carbamidomethyl(C)@14; iTRAQ8plex(K)@15
327	35	35.54	49.23	sp|P08559|ODPA_HUMAN	Pyruvate dehydrogenase E1 component subunit alpha, somatic form, mitochondrial OS=Homo sapiens OX=9606 GN=PDHA1 PE=1 SV=3	0	auto - discordant peptide type	0	94.9	SDPIMLLK	iTRAQ8plex@N-term; Carbamyl(M)@5; iTRAQ8plex(K)@8
2139	6.44	7.07	22.55	sp|Q9BUH6|PAXX_HUMAN	Protein PAXX OS=Homo sapiens OX=9606 GN=PAXX PE=1 SV=2	1	auto	0.215383	79.85	FGLSAAEDITPR	iTRAQ8plex@N-term
27	100.98	102.22	71.38	sp|P10809|CH60_HUMAN	60 kDa heat shock protein, mitochondrial OS=Homo sapiens OX=9606 GN=HSPD1 PE=1 SV=2	1	auto	2	99	CIPALDSLTPANEDQK	iTRAQ8plex@N-term; Carbamidomethyl(C)@1; iTRAQ8plex(K)@16
3684	2	126.85	88	sp|P63261|ACTG_HUMAN	Actin, cytoplasmic 2 OS=Homo sapiens OX=9606 GN=ACTG1 PE=1 SV=1	0	auto - discordant peptide type	0	66.33	DLTDYLMK	iTRAQ8plex@N-term; Carbamyl(M)@7; iTRAQ8plex(K)@8
238	41.3	44.59	42.37	sp|P40227|TCPZ_HUMAN	T-complex protein 1 subunit zeta OS=Homo sapiens OX=9606 GN=CCT6A PE=1 SV=3	0	auto - discordant peptide type	0	89.66	IITEGFEAAK	iTRAQ8plex@N-term; iTRAQ8plex(K)@10
1655	9.67	10.03	34.02	sp|P60903|S10AA_HUMAN	Protein S100-A10 OS=Homo sapiens OX=9606 GN=S100A10 PE=1 SV=2	0	auto - discordant peptide type	0	15.66	EFPGFLENQK	iTRAQ8plex@N-term; Deamidated(N)@8; iTRAQ8plex(K)@10
1000	16.19	16.3	40.83	sp|P00492|HPRT_HUMAN	Hypoxanthine-guanine phosphoribosyltransferase OS=Homo sapiens OX=9606 GN=HPRT1 PE=1 SV=2	1	auto	0	99	VIGGDDLSTLTGK	iTRAQ8plex@N-term; iTRAQ8plex(K)@13
699	21.48	21.96	27.71	sp|P30038|AL4A1_HUMAN	Delta-1-pyrroline-5-carboxylate dehydrogenase, mitochondrial OS=Homo sapiens OX=9606 GN=ALDH4A1 PE=1 SV=3	1	auto	2	99	VANEPVLAFTQGSPER	iTRAQ8plex@N-term
3965	1.64	35.49	39.66	tr|B7Z645|B7Z645_HUMAN	Heterogeneous nuclear ribonucleoprotein Q OS=Homo sapiens OX=9606 GN=SYNCRIP PE=1 SV=1	0	auto - shared MS/MS	0	99	GFCFLEYEDHK	iTRAQ8plex@N-term; Carbamidomethyl(C)@3; iTRAQ8plex(K)@11
1350	12.11	12.13	40.17	sp|P28072|PSB6_HUMAN	Proteasome subunit beta type-6 OS=Homo sapiens OX=9606 GN=PSMB6 PE=1 SV=4	1	auto	0	99	LAAIAESGVER	iTRAQ8plex@N-term
913	17.49	18.97	23.94	sp|Q9Y4P3|TBL2_HUMAN	Transducin beta-like protein 2 OS=Homo sapiens OX=9606 GN=TBL2 PE=1 SV=1	1	auto	2	99	LQQQLTQAQETLK	iTRAQ8plex@N-term; iTRAQ8plex(K)@13
3709	2	10.07	56.04	tr|C9J712|C9J712_HUMAN; sp|P35080|PROF2_HUMAN	Profilin OS=Homo sapiens OX=9606 GN=PFN2 PE=1 SV=1; Profilin-2 OS=Homo sapiens OX=9606 GN=PFN2 PE=1 SV=3	0	auto - shared MS/MS	0	69	DREGFFTNGLTLGAK	iTRAQ8plex@N-term; iTRAQ8plex(K)@15
43	84.18	84.39	21.32	sp|P11717|MPRI_HUMAN	Cation-independent mannose-6-phosphate receptor OS=Homo sapiens OX=9606 GN=IGF2R PE=1 SV=3	1	auto	2	99	VPIDGPPIDIGR	iTRAQ8plex@N-term
272	38.94	40.57	26.62	sp|Q5JRX3|PREP_HUMAN	Presequence protease, mitochondrial OS=Homo sapiens OX=9606 GN=PITRM1 PE=1 SV=3	0	no quant - weak signal	0	97.38	AVEDFLR	iTRAQ8plex@N-term
1500	10.79	66.62	73.44	sp|P68366|TBA4A_HUMAN	Tubulin alpha-4A chain OS=Homo sapiens OX=9606 GN=TUBA4A PE=1 SV=1	0	auto - discordant peptide type	0	99	AYHEQLSVAEITNACFEPANQMVK	iTRAQ8plex@N-term; Carbamidomethyl(C)@15; Oxidation(M)@22; iTRAQ8plex(K)@24
874	18.06	23.65	69.08	sp|P30405|PPIF_HUMAN	Peptidyl-prolyl cis-trans isomerase F, mitochondrial OS=Homo sapiens OX=9606 GN=PPIF PE=1 SV=1	1	auto	0	99	FPDENFTLK	iTRAQ8plex@N-term; iTRAQ8plex(K)@9
69	71.29	71.29	86.27	sp|P04406|G3P_HUMAN	Glyceraldehyde-3-phosphate dehydrogenase OS=Homo sapiens OX=9606 GN=GAPDH PE=1 SV=3	0	auto - discordant peptide type	0	99	VPTANVSVVDLTCR	iTRAQ8plex@N-term; Carbamidomethyl(C)@13; Deamidated(R)@14
1000	16.19	16.3	40.83	sp|P00492|HPRT_HUMAN	Hypoxanthine-guanine phosphoribosyltransferase OS=Homo sapiens OX=9606 GN=HPRT1 PE=1 SV=2	1	auto	0	99	VIGGDDLSTLTGK	iTRAQ8plex@N-term; iTRAQ8plex(K)@13
343	34.26	34.76	23.96	sp|Q15459|SF3A1_HUMAN	Splicing factor 3A subunit 1 OS=Homo sapiens OX=9606 GN=SF3A1 PE=1 SV=1	0	no quant - weak signal	0	99	ASKPLPPAPAPDEYLVSPITGEK	iTRAQ8plex@N-term; iTRAQ8plex(K)@3; iTRAQ8plex(K)@23
1500	10.79	66.62	73.44	sp|P68366|TBA4A_HUMAN	Tubulin alpha-4A chain OS=Homo sapiens OX=9606 GN=TUBA4A PE=1 SV=1	0	auto - discordant peptide type	0	99	AYHEQLSVAEITNACFEPANQMVK	iTRAQ8plex@N-term; Carbamidomethyl(C)@15; Oxidation(M)@22; iTRAQ8plex(K)@24
2508	4.82	6.77	8.994	sp|Q01844|EWS_HUMAN	RNA-binding protein EWS OS=Homo sapiens OX=9606 GN=EWSR1 PE=1 SV=1	0	auto - discordant peptide type	0	66.69	AAVEWFDGKDFQGSK	iTRAQ8plex@N-term; iTRAQ8plex(K)@9; iTRAQ8plex(K)@15
90	65.25	67.98	35.7	sp|P16615|AT2A2_HUMAN	Sarcoplasmic/endoplasmic reticulum calcium ATPase 2 OS=Homo sapiens OX=9606 GN=ATP2A2 PE=1 SV=1	1	auto	2	99	EFTLEFSR	iTRAQ8plex@N-term
241	41.11	42.67	45.2	sp|P36578|RL4_HUMAN	60S ribosomal protein L4 OS=Homo sapiens OX=9606 GN=RPL4 PE=1 SV=5	0	auto - shared MS/MS	0	95.96	EAVLLLK	iTRAQ8plex@N-term; iTRAQ8plex(K)@7
347	34.09	34.89	68.31	sp|P23396|RS3_HUMAN	40S ribosomal protein S3 OS=Homo sapiens OX=9606 GN=RPS3 PE=1 SV=2	1	auto	2	99	AELNEFLTR	iTRAQ8plex@N-term
143	55.03	57.42	33.72	tr|A0A087X054|A0A087X054_HUMAN	Hypoxia up-regulated protein 1 OS=Homo sapiens OX=9606 GN=HYOU1 PE=1 SV=1	1	auto	0	90.92	EVQYLLNK	iTRAQ8plex@N-term; iTRAQ8plex(K)@8
13	143.96	145.19	84.55	sp|P08670|VIME_HUMAN	Vimentin OS=Homo sapiens OX=9606 GN=VIM PE=1 SV=4	0	auto - discordant peptide type	0	99	MALDIEIATYR	iTRAQ8plex@N-term; Oxidation(M)@1
238	41.3	44.59	42.37	sp|P40227|TCPZ_HUMAN	T-complex protein 1 subunit zeta OS=Homo sapiens OX=9606 GN=CCT6A PE=1 SV=3	1	auto	0	99	IITEGFEAAK	iTRAQ8plex@N-term; iTRAQ8plex(K)@10
1191	13.85	14.72	14.02	tr|H3BND4|H3BND4_HUMAN; sp|Q6P996|PDXD1_HUMAN	Pyridoxal-dependent decarboxylase domain-containing protein 1 OS=Homo sapiens OX=9606 GN=PDXDC1 PE=1 SV=1; Pyridoxal-dependent decarboxylase domain-containing protein 1 OS=Homo sapiens OX=9606 GN=PDXDC1 PE=1 SV=2	0	no quant - weak signal	0.732828	94.15	LLEEGVLR	iTRAQ8plex@N-term
3	289.76	289.92	65.77	sp|P21333|FLNA_HUMAN	Filamin-A OS=Homo sapiens OX=9606 GN=FLNA PE=1 SV=4	1	auto	0	99	YGGDEIPFSPYR	iTRAQ8plex@N-term
2508	4.82	6.77	8.994	sp|Q01844|EWS_HUMAN	RNA-binding protein EWS OS=Homo sapiens OX=9606 GN=EWSR1 PE=1 SV=1	1	auto	0	15.17	AAVEWFDGKDFQGSK	iTRAQ8plex@N-term; iTRAQ8plex(K)@9; iTRAQ8plex(K)@15
216	43.53	43.67	36.64	tr|K7ELL7|K7ELL7_HUMAN; sp|P14314|GLU2B_HUMAN	Glucosidase 2 subunit beta OS=Homo sapiens OX=9606 GN=PRKCSH PE=1 SV=1; Glucosidase 2 subunit beta OS=Homo sapiens OX=9606 GN=PRKCSH PE=1 SV=2	1	auto	2	99	LWEEQLAAAK	iTRAQ8plex@N-term; iTRAQ8plex(K)@10
136	55.39	56.43	55.38	sp|Q6UW63|PLGT2_HUMAN	Protein O-glucosyltransferase 2 OS=Homo sapiens OX=9606 GN=POGLUT2 PE=1 SV=1	1	auto	2	99	GPVYHENCDCPLQDSAAWLR	iTRAQ8plex@N-term; Carbamidomethyl(C)@8; Carbamidomethyl(C)@10
731	20.58	20.99	33.47	sp|Q96KP4|CNDP2_HUMAN	Cytosolic non-specific dipeptidase OS=Homo sapiens OX=9606 GN=CNDP2 PE=1 SV=2	0	auto - discordant peptide type	0.0127808	99	QLGGSVELVDIGK	iTRAQ8plex@N-term; iTRAQ8plex(K)@13
141	55.25	55.94	44.39	sp|O94925|GLSK_HUMAN	Glutaminase kidney isoform, mitochondrial OS=Homo sapiens OX=9606 GN=GLS PE=1 SV=1	1	auto	0	99	YAIAVNDLGTEYVHR	iTRAQ8plex@N-term
1276	12.79	20.91	14.79	sp|Q9BQ39|DDX50_HUMAN	ATP-dependent RNA helicase DDX50 OS=Homo sapiens OX=9606 GN=DDX50 PE=1 SV=1	0	auto - discordant peptide type	0	99	NGIDILVGTPGR	iTRAQ8plex@N-term; Deamidated(N)@1
1091	14.94	17.98	25.8	sp|P61163|ACTZ_HUMAN	Alpha-centractin OS=Homo sapiens OX=9606 GN=ACTR1A PE=1 SV=1	0	auto - discordant peptide type	0	99	DQLQTFSEEHPVLLTEAPLNPR	iTRAQ8plex@N-term; iTRAQ8plex(S)@7
27	100.98	102.22	71.38	sp|P10809|CH60_HUMAN	60 kDa heat shock protein, mitochondrial OS=Homo sapiens OX=9606 GN=HSPD1 PE=1 SV=2	1	auto	0	99	CIPALDSLTPANEDQK	iTRAQ8plex@N-term; Carbamidomethyl(C)@1; iTRAQ8plex(K)@16
1455	11.32	11.61	22.07	sp|Q01105|SET_HUMAN	Protein SET OS=Homo sapiens OX=9606 GN=SET PE=1 SV=3	1	auto	2	99	EQQEAIEHIDEVQNEIDR	iTRAQ8plex@N-term
720	20.87	21.4	21.77	tr|B0QZ18|B0QZ18_HUMAN; sp|Q99829|CPNE1_HUMAN	Copine-1 OS=Homo sapiens OX=9606 GN=CPNE1 PE=1 SV=1; Copine-1 OS=Homo sapiens OX=9606 GN=CPNE1 PE=1 SV=1	1	auto	2	99	FGIYDIDNK	iTRAQ8plex@N-term; iTRAQ8plex(K)@9
662	22.33	22.84	63.78	sp|P18669|PGAM1_HUMAN	Phosphoglycerate mutase 1 OS=Homo sapiens OX=9606 GN=PGAM1 PE=1 SV=2	1	auto	0	99	FSGWYDADLSPAGHEEAK	iTRAQ8plex@N-term; iTRAQ8plex(K)@18
525	26.5	26.9	45.12	sp|P46777|RL5_HUMAN	60S ribosomal protein L5 OS=Homo sapiens OX=9606 GN=RPL5 PE=1 SV=3	0	no quant - weak signal	0	15.39	QFSQYIK	Gln->pyro-Glu@N-term; iTRAQ8plex(K)@7
13	143.96	145.19	84.55	sp|P08670|VIME_HUMAN	Vimentin OS=Homo sapiens OX=9606 GN=VIM PE=1 SV=4	0	auto - discordant peptide type	0	99	VEVERDNLAEDIMR	Carbamyl@N-term; Carbamidomethyl(E)@2; Carbamyl(M)@13
12	151.76	152.53	43.56	sp|P02751|FINC_HUMAN	Fibronectin OS=Homo sapiens OX=9606 GN=FN1 PE=1 SV=5	1	auto	2	99	ITYGETGGNSPVQEFTVPGSK	iTRAQ8plex@N-term; iTRAQ8plex(K)@21
1000	16.19	16.3	40.83	sp|P00492|HPRT_HUMAN	Hypoxanthine-guanine phosphoribosyltransferase OS=Homo sapiens OX=9606 GN=HPRT1 PE=1 SV=2	0	auto - discordant peptide type	0	99	VIGGDDLSTLTGK	iTRAQ8plex@N-term; iTRAQ8plex(K)@13
1651	9.7	10.05	19.13	sp|P51570|GALK1_HUMAN	Galactokinase OS=Homo sapiens OX=9606 GN=GALK1 PE=1 SV=1	1	auto	0	99	SLETSLVPLSDPK	iTRAQ8plex@N-term; iTRAQ8plex(K)@13
359	33.33	34.26	19.9	sp|Q5JTZ9|SYAM_HUMAN	Alanine--tRNA ligase, mitochondrial OS=Homo sapiens OX=9606 GN=AARS2 PE=1 SV=1	1	auto	2	99	LDVTTQTPLTPEQLR	iTRAQ8plex@N-term
41	85.93	89.94	62.17	tr|A0A669KB68|A0A669KB68_HUMAN	Signal transducer and activator of transcription OS=Homo sapiens OX=9606 GN=STAT1 PE=1 SV=1	1	auto	2	99	VMAAENIPENPLK	iTRAQ8plex@N-term; iTRAQ8plex(K)@13
112	59	63.51	27.05	tr|A0A024R4E5|A0A024R4E5_HUMAN; sp|Q00341|VIGLN_HUMAN	High density lipoprotein binding protein (Vigilin), isoform CRA_a OS=Homo sapiens OX=9606 GN=HDLBP PE=1 SV=1; Vigilin OS=Homo sapiens OX=9606 GN=HDLBP PE=1 SV=2	1	auto	0	99	ELLELASR	iTRAQ8plex@N-term
269	39.03	39.45	62.96	sp|P23284|PPIB_HUMAN	Peptidyl-prolyl cis-trans isomerase B OS=Homo sapiens OX=9606 GN=PPIB PE=1 SV=2	0	auto - discordant peptide type	0	99	DTNGSQFFITTVK	iTRAQ8plex@N-term; Deamidated(N)@3; iTRAQ8plex(K)@13
150	53.59	56.54	56.45	sp|P00367|DHE3_HUMAN	Glutamate dehydrogenase 1, mitochondrial OS=Homo sapiens OX=9606 GN=GLUD1 PE=1 SV=2	0	auto - discordant peptide type	1.14267	99	GFIGPGIDVPAPDMSTGER	iTRAQ8plex@N-term; Carbamyl(M)@14
3408	2.11	2.22	2.151	sp|O60547|GMDS_HUMAN	GDP-mannose 4,6 dehydratase OS=Homo sapiens OX=9606 GN=GMDS PE=1 SV=1	1	auto	2	99	VAFDELVR	iTRAQ8plex@N-term
252	40.2	91.16	54.7	sp|P08238|HS90B_HUMAN	Heat shock protein HSP 90-beta OS=Homo sapiens OX=9606 GN=HSP90AB1 PE=1 SV=4	0	auto - discordant peptide type	0	99	VILHLKEDQTEYLEER	iTRAQ8plex@N-term; iTRAQ8plex(K)@6
269	39.03	39.45	62.96	sp|P23284|PPIB_HUMAN	Peptidyl-prolyl cis-trans isomerase B OS=Homo sapiens OX=9606 GN=PPIB PE=1 SV=2	0	auto - discordant peptide type	0	97.97	DTNGSQFFITTVK	iTRAQ8plex@N-term; Deamidated(N)@3; iTRAQ8plex(K)@13
1350	12.11	12.13	40.17	sp|P28072|PSB6_HUMAN	Proteasome subunit beta type-6 OS=Homo sapiens OX=9606 GN=PSMB6 PE=1 SV=4	1	auto	0	98.87	LAAIAESGVER	iTRAQ8plex@N-term
43	84.18	84.39	21.32	sp|P11717|MPRI_HUMAN	Cation-independent mannose-6-phosphate receptor OS=Homo sapiens OX=9606 GN=IGF2R PE=1 SV=3	1	auto	0	21.76	VPIDGPPIDIGR	iTRAQ8plex@N-term
1003	16.18	38.13	24.77	sp|Q05193|DYN1_HUMAN	Dynamin-1 OS=Homo sapiens OX=9606 GN=DNM1 PE=1 SV=2	0	auto - discordant peptide type	0	99	GMEDLIPLVNR	iTRAQ8plex@N-term; Carbamyl(M)@2
3684	2	126.85	88	sp|P63261|ACTG_HUMAN	Actin, cytoplasmic 2 OS=Homo sapiens OX=9606 GN=ACTG1 PE=1 SV=1	0	auto - discordant peptide type	0	60.98	DLTDYLMK	iTRAQ8plex@N-term; Carbamyl(M)@7; iTRAQ8plex(K)@8
62	73.79	76.77	63.29	sp|P25705|ATPA_HUMAN	ATP synthase subunit alpha, mitochondrial OS=Homo sapiens OX=9606 GN=ATP5F1A PE=1 SV=1	0	auto - discordant peptide type	0	97.76	TSIAIDTIINQK	Carbamidomethyl@N-term; iTRAQ8plex(K)@12
2652	4.22	23.71	13.27	sp|O75746|CMC1_HUMAN	Calcium-binding mitochondrial carrier protein Aralar1 OS=Homo sapiens OX=9606 GN=SLC25A12 PE=1 SV=2	0	auto - discordant peptide type	0	80.96	LTVNDFVR	iTRAQ8plex@N-term; Deamidated(N)@4
102	61.79	62.92	53.45	sp|P29401|TKT_HUMAN	Transketolase OS=Homo sapiens OX=9606 GN=TKT PE=1 SV=3	1	auto	0	15.94	NSTFSEIFK	iTRAQ8plex@N-term; iTRAQ8plex(K)@9
874	18.06	23.65	69.08	sp|P30405|PPIF_HUMAN	Peptidyl-prolyl cis-trans isomerase F, mitochondrial OS=Homo sapiens OX=9606 GN=PPIF PE=1 SV=1	1	auto	2	99	FPDENFTLK	iTRAQ8plex@N-term; iTRAQ8plex(K)@9
69	71.29	71.29	86.27	sp|P04406|G3P_HUMAN	Glyceraldehyde-3-phosphate dehydrogenase OS=Homo sapiens OX=9606 GN=GAPDH PE=1 SV=3	0	auto - discordant peptide type	0	99	VPTANVSVVDLTCR	iTRAQ8plex@N-term; Deamidated(N)@5; Carbamidomethyl(C)@13
732	20.55	20.79	60.4	sp|P0DP25|CALM3_HUMAN; sp|P0DP24|CALM2_HUMAN; sp|P0DP23|CALM1_HUMAN	Calmodulin-3 OS=Homo sapiens OX=9606 GN=CALM3 PE=1 SV=1; Calmodulin-2 OS=Homo sapiens OX=9606 GN=CALM2 PE=1 SV=1; Calmodulin-1 OS=Homo sapiens OX=9606 GN=CALM1 PE=1 SV=1	1	auto	2	99	EAFSLFDKDGDGTITTK	iTRAQ8plex@N-term; iTRAQ8plex(K)@8; iTRAQ8plex(K)@17
76	68.67	69.31	53.74	sp|P40939|ECHA_HUMAN	Trifunctional enzyme subunit alpha, mitochondrial OS=Homo sapiens OX=9606 GN=HADHA PE=1 SV=2	1	auto	0	99	TLQEVTQLSQEAQR	iTRAQ8plex@N-term
12	151.76	152.53	43.56	sp|P02751|FINC_HUMAN	Fibronectin OS=Homo sapiens OX=9606 GN=FN1 PE=1 SV=5	1	auto	0	99	DSMIWDCTCIGAGR	iTRAQ8plex@N-term; Carbamidomethyl(C)@7; Carbamidomethyl(C)@9
1934	7.91	8.38	74.8	sp|P61970|NTF2_HUMAN	Nuclear transport factor 2 OS=Homo sapiens OX=9606 GN=NUTF2 PE=1 SV=1	0	auto - discordant peptide type	0	99	NINDAWVCTNDMFR	iTRAQ8plex@N-term; Carbamidomethyl(C)@8; Carbamyl(M)@12
1500	10.79	66.62	73.44	sp|P68366|TBA4A_HUMAN	Tubulin alpha-4A chain OS=Homo sapiens OX=9606 GN=TUBA4A PE=1 SV=1	0	auto - discordant peptide type	0	99	AYHEQLSVAEITNACFEPANQMVK	iTRAQ8plex@N-term; Carbamidomethyl(C)@15; Oxidation(M)@22; iTRAQ8plex(K)@24
393	31.63	33.56	45.99	sp|P21281|VATB2_HUMAN	V-type proton ATPase subunit B, brain isoform OS=Homo sapiens OX=9606 GN=ATP6V1B2 PE=1 SV=3	0	auto - discordant peptide type	2	99	GIVNGAAPELPVPTGGPAVGAR	iTRAQ8plex@N-term; Deamidated(N)@4
816	18.86	23.85	33.06	tr|A0A087WUK2|A0A087WUK2_HUMAN	Heterogeneous nuclear ribonucleoprotein D-like OS=Homo sapiens OX=9606 GN=HNRNPDL PE=1 SV=1	1	auto	0	99	VFVGGLSPDTSEEQIK	iTRAQ8plex@N-term; iTRAQ8plex(K)@16
241	41.11	42.67	45.2	sp|P36578|RL4_HUMAN	60S ribosomal protein L4 OS=Homo sapiens OX=9606 GN=RPL4 PE=1 SV=5	1	auto	2	99	EAVLLLK	iTRAQ8plex@N-term; iTRAQ8plex(K)@7
347	34.09	34.89	68.31	sp|P23396|RS3_HUMAN	40S ribosomal protein S3 OS=Homo sapiens OX=9606 GN=RPS3 PE=1 SV=2	1	auto	0	99	AELNEFLTR	iTRAQ8plex@N-term
762	20	20.31	45.33	sp|P30044|PRDX5_HUMAN	Peroxiredoxin-5, mitochondrial OS=Homo sapiens OX=9606 GN=PRDX5 PE=1 SV=4	1	auto	2	99	THLPGFVEQAEALK	iTRAQ8plex@N-term; iTRAQ8plex(K)@14
1392	11.86	12.12	32.07	tr|B1AL05|B1AL05_HUMAN; sp|Q8N983|RM43_HUMAN	39S ribosomal protein L43, mitochondrial OS=Homo sapiens OX=9606 GN=MRPL43 PE=1 SV=1; 39S ribosomal protein L43, mitochondrial OS=Homo sapiens OX=9606 GN=MRPL43 PE=1 SV=1	0	auto - discordant peptide type	0	99	VVAEYLNGAVR	iTRAQ8plex@N-term; Deamidated(N)@7
150	53.59	56.54	56.45	sp|P00367|DHE3_HUMAN	Glutamate dehydrogenase 1, mitochondrial OS=Homo sapiens OX=9606 GN=GLUD1 PE=1 SV=2	0	auto - discordant peptide type	0	99	GFIGPGIDVPAPDMSTGER	iTRAQ8plex@N-term; Carbamyl(M)@14
1276	12.79	20.91	14.79	sp|Q9BQ39|DDX50_HUMAN	ATP-dependent RNA helicase DDX50 OS=Homo sapiens OX=9606 GN=DDX50 PE=1 SV=1	0	auto - discordant peptide type	0	99	NGIDILVGTPGR	iTRAQ8plex@N-term; Deamidated(N)@1
13	143.96	145.19	84.55	sp|P08670|VIME_HUMAN	Vimentin OS=Homo sapiens OX=9606 GN=VIM PE=1 SV=4	0	auto - discordant peptide type	2	99	MALDIEIATYR	iTRAQ8plex@N-term; Oxidation(M)@1
1191	13.85	14.72	14.02	tr|H3BND4|H3BND4_HUMAN; sp|Q6P996|PDXD1_HUMAN	Pyridoxal-dependent decarboxylase domain-containing protein 1 OS=Homo sapiens OX=9606 GN=PDXDC1 PE=1 SV=1; Pyridoxal-dependent decarboxylase domain-containing protein 1 OS=Homo sapiens OX=9606 GN=PDXDC1 PE=1 SV=2	0	auto - shared MS/MS	0	92.11	LLEEGVLR	iTRAQ8plex@N-term
33	91.77	92.59	77.82	sp|P30101|PDIA3_HUMAN	Protein disulfide-isomerase A3 OS=Homo sapiens OX=9606 GN=PDIA3 PE=1 SV=4	0	auto - discordant peptide type	0	99	SDVLELTDDNFESR	Carbamidomethyl@N-term
121	57.11	58.87	43.24	sp|Q01813|PFKAP_HUMAN	ATP-dependent 6-phosphofructokinase, platelet type OS=Homo sapiens OX=9606 GN=PFKP PE=1 SV=2	1	auto	0	99	ELVVTQLGYDTR	iTRAQ8plex@N-term
464	28.84	29.34	14.83	sp|Q8TAQ2|SMRC2_HUMAN	SWI/SNF complex subunit SMARCC2 OS=Homo sapiens OX=9606 GN=SMARCC2 PE=1 SV=1	1	auto	2	99	EGQEEVLKEVVESEGER	iTRAQ8plex@N-term; iTRAQ8plex(K)@8
252	40.2	91.16	54.7	sp|P08238|HS90B_HUMAN	Heat shock protein HSP 90-beta OS=Homo sapiens OX=9606 GN=HSP90AB1 PE=1 SV=4	0	auto - shared MS/MS	0	99	VILHLKEDQTEYLEER	iTRAQ8plex@N-term; iTRAQ8plex(K)@6
216	43.53	43.67	36.64	tr|K7ELL7|K7ELL7_HUMAN; sp|P14314|GLU2B_HUMAN	Glucosidase 2 subunit beta OS=Homo sapiens OX=9606 GN=PRKCSH PE=1 SV=1; Glucosidase 2 subunit beta OS=Homo sapiens OX=9606 GN=PRKCSH PE=1 SV=2	1	auto	0	99	LWEEQLAAAK	iTRAQ8plex@N-term; iTRAQ8plex(K)@10
216	43.53	43.67	36.64	tr|K7ELL7|K7ELL7_HUMAN; sp|P14314|GLU2B_HUMAN	Glucosidase 2 subunit beta OS=Homo sapiens OX=9606 GN=PRKCSH PE=1 SV=1; Glucosidase 2 subunit beta OS=Homo sapiens OX=9606 GN=PRKCSH PE=1 SV=2	1	auto	0	99	LWEEQLAAAK	iTRAQ8plex@N-term; iTRAQ8plex(K)@10
31	96.15	96.46	55.69	tr|A0A6Q8PFJ0|A0A6Q8PFJ0_HUMAN	Prelamin-A/C OS=Homo sapiens OX=9606 GN=LMNA PE=4 SV=1	0	auto - discordant peptide type	0	80.1	TLEGELHDLR	Carbamyl@N-term; Carbamidomethyl(E)@3
2567	4.54	7.28	9.467	sp|Q7Z4H8|PLGT3_HUMAN	Protein O-glucosyltransferase 3 OS=Homo sapiens OX=9606 GN=POGLUT3 PE=1 SV=2	0	auto - shared MS/MS	0	99	NLSDLLEK	iTRAQ8plex@N-term; iTRAQ8plex(K)@8
238	41.3	44.59	42.37	sp|P40227|TCPZ_HUMAN	T-complex protein 1 subunit zeta OS=Homo sapiens OX=9606 GN=CCT6A PE=1 SV=3	1	auto	2	99	IITEGFEAAK	iTRAQ8plex@N-term; iTRAQ8plex(K)@10
662	22.33	22.84	63.78	sp|P18669|PGAM1_HUMAN	Phosphoglycerate mutase 1 OS=Homo sapiens OX=9606 GN=PGAM1 PE=1 SV=2	1	auto	2	99	FSGWYDADLSPAGHEEAK	iTRAQ8plex@N-term; iTRAQ8plex(K)@18
525	26.5	26.9	45.12	sp|P46777|RL5_HUMAN	60S ribosomal protein L5 OS=Homo sapiens OX=9606 GN=RPL5 PE=1 SV=3	1	auto	0	88.07	QFSQYIK	Gln->pyro-Glu@N-term; iTRAQ8plex(K)@7
470	28.56	29.69	45.79	sp|Q13838|DX39B_HUMAN	Spliceosome RNA helicase DDX39B OS=Homo sapiens OX=9606 GN=DDX39B PE=1 SV=1	0	auto - discordant peptide type	0.522879	99	VNIAFNYDMPEDSDTYLHR	iTRAQ8plex@N-term; Carbamyl(M)@9
545	25.97	26.14	26.5	sp|Q16643|DREB_HUMAN	Drebrin OS=Homo sapiens OX=9606 GN=DBN1 PE=1 SV=4	1	auto	2	99	LAASGEGGLQELSGHFENQK	iTRAQ8plex@N-term; iTRAQ8plex(K)@20
12	151.76	152.53	43.56	sp|P02751|FINC_HUMAN	Fibronectin OS=Homo sapiens OX=9606 GN=FN1 PE=1 SV=5	1	auto	0	99	ITYGETGGNSPVQEFTVPGSK	iTRAQ8plex@N-term; iTRAQ8plex(K)@21
361	33.27	41.95	51.39	sp|Q8NBS9|TXND5_HUMAN	Thioredoxin domain-containing protein 5 OS=Homo sapiens OX=9606 GN=TXNDC5 PE=1 SV=2	1	auto	2	99	TLAPTWEELSK	iTRAQ8plex@N-term; iTRAQ8plex(K)@11
77	68.66	69.56	64.43	sp|P49748|ACADV_HUMAN	Very long-chain specific acyl-CoA dehydrogenase, mitochondrial OS=Homo sapiens OX=9606 GN=ACADVL PE=1 SV=1	0	auto - discordant peptide type	0	99	MLCDTWCIEAAAR	iTRAQ8plex@N-term; Carbamyl(M)@1; Carbamidomethyl(C)@3; Carbamidomethyl(C)@7
3312	2.26	2.55	3.704	sp|Q9Y673|ALG5_HUMAN	Dolichyl-phosphate beta-glucosyltransferase OS=Homo sapiens OX=9606 GN=ALG5 PE=1 SV=1	1	auto	1.88606	99	ETLPSIWDSPTK	iTRAQ8plex@N-term; iTRAQ8plex(K)@12
699	21.48	21.96	27.71	sp|P30038|AL4A1_HUMAN	Delta-1-pyrroline-5-carboxylate dehydrogenase, mitochondrial OS=Homo sapiens OX=9606 GN=ALDH4A1 PE=1 SV=3	1	auto	0	99	VANEPVLAFTQGSPER	iTRAQ8plex@N-term
269	39.03	39.45	62.96	sp|P23284|PPIB_HUMAN	Peptidyl-prolyl cis-trans isomerase B OS=Homo sapiens OX=9606 GN=PPIB PE=1 SV=2	0	auto - discordant peptide type	2	99	DTNGSQFFITTVK	iTRAQ8plex@N-term; Deamidated(N)@3; iTRAQ8plex(K)@13
112	59	63.51	27.05	tr|A0A024R4E5|A0A024R4E5_HUMAN; sp|Q00341|VIGLN_HUMAN	High density lipoprotein binding protein (Vigilin), isoform CRA_a OS=Homo sapiens OX=9606 GN=HDLBP PE=1 SV=1; Vigilin OS=Homo sapiens OX=9606 GN=HDLBP PE=1 SV=2	1	auto	0	99	ELLELASR	iTRAQ8plex@N-term
1302	12.57	12.83	25	sp|O95861|BPNT1_HUMAN	3'(2'),5'-bisphosphate nucleotidase 1 OS=Homo sapiens OX=9606 GN=BPNT1 PE=1 SV=1	0	auto - discordant peptide type	0.511449	99	LVTDCVAAMNPDAVLR	iTRAQ8plex@N-term; Carbamidomethyl(C)@5; Carbamyl(M)@9
27	100.98	102.22	71.38	sp|P10809|CH60_HUMAN	60 kDa heat shock protein, mitochondrial OS=Homo sapiens OX=9606 GN=HSPD1 PE=1 SV=2	1	auto	0	99	CIPALDSLTPANEDQK	iTRAQ8plex@N-term; Carbamidomethyl(C)@1; iTRAQ8plex(K)@16
252	40.2	91.16	54.7	sp|P08238|HS90B_HUMAN	Heat shock protein HSP 90-beta OS=Homo sapiens OX=9606 GN=HSP90AB1 PE=1 SV=4	0	auto - discordant peptide type	0	99	VILHLKEDQTEYLEER	iTRAQ8plex@N-term; iTRAQ8plex(K)@6
878	18	20.58	4.245	sp|Q5T4S7|UBR4_HUMAN	E3 ubiquitin-protein ligase UBR4 OS=Homo sapiens OX=9606 GN=UBR4 PE=1 SV=1	1	auto	0.00833099	75.91	ELFDYNLR	iTRAQ8plex@N-term
732	20.55	20.79	60.4	sp|P0DP25|CALM3_HUMAN; sp|P0DP24|CALM2_HUMAN; sp|P0DP23|CALM1_HUMAN	Calmodulin-3 OS=Homo sapiens OX=9606 GN=CALM3 PE=1 SV=1; Calmodulin-2 OS=Homo sapiens OX=9606 GN=CALM2 PE=1 SV=1; Calmodulin-1 OS=Homo sapiens OX=9606 GN=CALM1 PE=1 SV=1	1	auto	0	98.69	EAFSLFDKDGDGTITTK	iTRAQ8plex@N-term; iTRAQ8plex(K)@8; iTRAQ8plex(K)@17
3059	3.13	8.15	25.99	tr|H0YN26|H0YN26_HUMAN; sp|P39687|AN32A_HUMAN	Acidic leucine-rich nuclear phosphoprotein 32 family member A OS=Homo sapiens OX=9606 GN=ANP32A PE=1 SV=1; Acidic leucine-rich nuclear phosphoprotein 32 family member A OS=Homo sapiens OX=9606 GN=ANP32A PE=1 SV=1	0	auto - shared MS/MS	0	99	IKDLSTIEPLK	iTRAQ8plex@N-term; iTRAQ8plex(K)@2; iTRAQ8plex(K)@11
112	59	63.51	27.05	tr|A0A024R4E5|A0A024R4E5_HUMAN; sp|Q00341|VIGLN_HUMAN	High density lipoprotein binding protein (Vigilin), isoform CRA_a OS=Homo sapiens OX=9606 GN=HDLBP PE=1 SV=1; Vigilin OS=Homo sapiens OX=9606 GN=HDLBP PE=1 SV=2	1	auto	0	15.51	GNSLQEILER	iTRAQ8plex@N-term
816	18.86	23.85	33.06	tr|A0A087WUK2|A0A087WUK2_HUMAN	Heterogeneous nuclear ribonucleoprotein D-like OS=Homo sapiens OX=9606 GN=HNRNPDL PE=1 SV=1	1	auto	2	99	VFVGGLSPDTSEEQIK	iTRAQ8plex@N-term; iTRAQ8plex(K)@16
762	20	20.31	45.33	sp|P30044|PRDX5_HUMAN	Peroxiredoxin-5, mitochondrial OS=Homo sapiens OX=9606 GN=PRDX5 PE=1 SV=4	1	auto	0	99	THLPGFVEQAEALK	iTRAQ8plex@N-term; iTRAQ8plex(K)@14
874	18.06	23.65	69.08	sp|P30405|PPIF_HUMAN	Peptidyl-prolyl cis-trans isomerase F, mitochondrial OS=Homo sapiens OX=9606 GN=PPIF PE=1 SV=1	1	auto	0	99	FPDENFTLK	iTRAQ8plex@N-term; iTRAQ8plex(K)@9
2969	3.54	4.55	2.028	sp|Q9UP95|S12A4_HUMAN	Solute carrier family 12 member 4 OS=Homo sapiens OX=9606 GN=SLC12A4 PE=1 SV=2	1	auto	0.114074	77.37	ESSPFLSPLEASR	iTRAQ8plex@N-term
784	19.49	19.69	48.73	sp|P62280|RS11_HUMAN	40S ribosomal protein S11 OS=Homo sapiens OX=9606 GN=RPS11 PE=1 SV=3	1	auto	0	99	DVQIGDIVTVGECRPLSK	iTRAQ8plex@N-term; Carbamidomethyl(C)@13; iTRAQ8plex(K)@18
138	55.36	56.85	65.22	sp|P06576|ATPB_HUMAN	ATP synthase subunit beta, mitochondrial OS=Homo sapiens OX=9606 GN=ATP5F1B PE=1 SV=3	0	auto - discordant peptide type	0	98.38	IMNVIGEPIDER	iTRAQ8plex@N-term; Carbamyl(M)@2
2417	5.32	6.4	8.152	sp|Q96FL9|GLT14_HUMAN	Polypeptide N-acetylgalactosaminyltransferase 14 OS=Homo sapiens OX=9606 GN=GALNT14 PE=1 SV=1	1	auto	2	99	GADIAQGTTLTFLDSHCEVNR	iTRAQ8plex@N-term; Carbamidomethyl(C)@17
3979	1.6	65.4	70.1	tr|H3BTN5|H3BTN5_HUMAN	Pyruvate kinase (Fragment) OS=Homo sapiens OX=9606 GN=PKM PE=1 SV=1	0	auto - discordant peptide type	0	58.65	GDLGIEIPAEK	iTRAQ8plex@N-term; Methyl(E)@10; iTRAQ8plex(K)@11
491	27.66	30.79	17.2	tr|E7EX90|E7EX90_HUMAN; sp|Q14203|DCTN1_HUMAN	Dynactin subunit 1 OS=Homo sapiens OX=9606 GN=DCTN1 PE=1 SV=1; Dynactin subunit 1 OS=Homo sapiens OX=9606 GN=DCTN1 PE=1 SV=3	0	auto - discordant peptide type	0.0245682	64.93	IQLEQVQEWK	iTRAQ8plex@N-term; iTRAQ8plex(K)@10
2311	5.98	41.53	19.49	con-Q28194	TREMBL:Q28194 (Bos taurus) Thrombospondin-1	0	auto - discordant peptide type	0	99	GGVNDNFQGVLQNVR	iTRAQ8plex@N-term; Deamidated(N)@4
431	29.92	31.01	27.68	tr|B0QY89|B0QY89_HUMAN	Eukaryotic translation initiation factor 3 subunit L OS=Homo sapiens OX=9606 GN=EIF3L PE=1 SV=1	1	auto	0	99	VFSDEVQQQAQLSTIR	iTRAQ8plex@N-term
393	31.63	33.56	45.99	sp|P21281|VATB2_HUMAN	V-type proton ATPase subunit B, brain isoform OS=Homo sapiens OX=9606 GN=ATP6V1B2 PE=1 SV=3	0	auto - discordant peptide type	0	82.39	GIVNGAAPELPVPTGGPAVGAR	iTRAQ8plex@N-term; Deamidated(N)@4
478	28.28	28.64	61.9	sp|P09211|GSTP1_HUMAN	Glutathione S-transferase P OS=Homo sapiens OX=9606 GN=GSTP1 PE=1 SV=2	0	no quant - weak signal	0	99	DQQEAALVDMVNDGVEDLR	iTRAQ8plex@N-term; Carbamyl(M)@10; Deamidated(N)@12
3685	2	84.7	88.75	sp|P08727|K1C19_HUMAN	Keratin, type I cytoskeletal 19 OS=Homo sapiens OX=9606 GN=KRT19 PE=1 SV=4	0	no quant - weak signal	0	38.49	IVLQIDNAR	iTRAQ8plex@N-term; Deamidated(Q)@4
762	20	20.31	45.33	sp|P30044|PRDX5_HUMAN	Peroxiredoxin-5, mitochondrial OS=Homo sapiens OX=9606 GN=PRDX5 PE=1 SV=4	1	auto	0	99	THLPGFVEQAEALK	iTRAQ8plex@N-term; iTRAQ8plex(K)@14
1392	11.86	12.12	32.07	tr|B1AL05|B1AL05_HUMAN; sp|Q8N983|RM43_HUMAN	39S ribosomal protein L43, mitochondrial OS=Homo sapiens OX=9606 GN=MRPL43 PE=1 SV=1; 39S ribosomal protein L43, mitochondrial OS=Homo sapiens OX=9606 GN=MRPL43 PE=1 SV=1	0	auto - discordant peptide type	0	98.76	VVAEYLNGAVR	iTRAQ8plex@N-term; Deamidated(N)@7
1003	16.18	38.13	24.77	sp|Q05193|DYN1_HUMAN	Dynamin-1 OS=Homo sapiens OX=9606 GN=DNM1 PE=1 SV=2	0	auto - discordant peptide type	0	91.16	GMEDLIPLVNR	iTRAQ8plex@N-term; Carbamyl(M)@2
13	143.96	145.19	84.55	sp|P08670|VIME_HUMAN	Vimentin OS=Homo sapiens OX=9606 GN=VIM PE=1 SV=4	0	auto - discordant peptide type	0	99	MALDIEIATYR	iTRAQ8plex@N-term; Oxidation(M)@1
109	59.44	60.5	48.37	sp|P17844|DDX5_HUMAN	Probable ATP-dependent RNA helicase DDX5 OS=Homo sapiens OX=9606 GN=DDX5 PE=1 SV=1	0	auto - discordant peptide type	0	91.57	FVINYDYPNSSEDYIHR	iTRAQ8plex@N-term
231	41.91	43.04	39.86	sp|P17655|CAN2_HUMAN	Calpain-2 catalytic subunit OS=Homo sapiens OX=9606 GN=CAPN2 PE=1 SV=6	1	auto	0	25.85	NPWGEVEWTGR	iTRAQ8plex@N-term
230	42.24	42.37	58.02	sp|P07099|HYEP_HUMAN	Epoxide hydrolase 1 OS=Homo sapiens OX=9606 GN=EPHX1 PE=1 SV=1	1	auto	0	99	DVELLYPVK	iTRAQ8plex@N-term; iTRAQ8plex(K)@9
216	43.53	43.67	36.64	tr|K7ELL7|K7ELL7_HUMAN; sp|P14314|GLU2B_HUMAN	Glucosidase 2 subunit beta OS=Homo sapiens OX=9606 GN=PRKCSH PE=1 SV=1; Glucosidase 2 subunit beta OS=Homo sapiens OX=9606 GN=PRKCSH PE=1 SV=2	0	auto - discordant peptide type	0	97.3	LWEEQLAAAK	iTRAQ8plex@N-term; iTRAQ8plex(K)@10
121	57.11	58.87	43.24	sp|Q01813|PFKAP_HUMAN	ATP-dependent 6-phosphofructokinase, platelet type OS=Homo sapiens OX=9606 GN=PFKP PE=1 SV=2	1	auto	2	99	ELVVTQLGYDTR	iTRAQ8plex@N-term
252	40.2	91.16	54.7	sp|P08238|HS90B_HUMAN	Heat shock protein HSP 90-beta OS=Homo sapiens OX=9606 GN=HSP90AB1 PE=1 SV=4	0	auto - shared MS/MS	0	99	VILHLKEDQTEYLEER	iTRAQ8plex@N-term; iTRAQ8plex(K)@6
772	19.82	19.86	54.81	sp|P62241|RS8_HUMAN	40S ribosomal protein S8 OS=Homo sapiens OX=9606 GN=RPS8 PE=1 SV=2	0	auto - discordant peptide type	2	99	NCIVLIDSTPYR	iTRAQ8plex@N-term; Deamidated(N)@1; Carbamidomethyl(C)@2
216	43.53	43.67	36.64	tr|K7ELL7|K7ELL7_HUMAN; sp|P14314|GLU2B_HUMAN	Glucosidase 2 subunit beta OS=Homo sapiens OX=9606 GN=PRKCSH PE=1 SV=1; Glucosidase 2 subunit beta OS=Homo sapiens OX=9606 GN=PRKCSH PE=1 SV=2	1	auto	0	99	LWEEQLAAAK	iTRAQ8plex@N-term; iTRAQ8plex(K)@10
12	151.76	152.53	43.56	sp|P02751|FINC_HUMAN	Fibronectin OS=Homo sapiens OX=9606 GN=FN1 PE=1 SV=5	1	auto	0	49.38	ITYGETGGNSPVQEFTVPGSK	iTRAQ8plex@N-term; iTRAQ8plex(K)@21
410	30.79	31.73	35.9	tr|A0A2C9F2M7|A0A2C9F2M7_HUMAN	D-3-phosphoglycerate dehydrogenase OS=Homo sapiens OX=9606 GN=PHGDH PE=1 SV=1	1	auto	0	99	ILQDGGLQVVEK	iTRAQ8plex@N-term; iTRAQ8plex(K)@12
2784	4.02	24.66	35.83	sp|O00148|DX39A_HUMAN	ATP-dependent RNA helicase DDX39A OS=Homo sapiens OX=9606 GN=DDX39A PE=1 SV=2	0	auto - shared MS/MS	0	99	GLAITFVSDENDAK	iTRAQ8plex@N-term; iTRAQ8plex(K)@14
818	18.79	20.77	12.77	sp|O43747|AP1G1_HUMAN	AP-1 complex subunit gamma-1 OS=Homo sapiens OX=9606 GN=AP1G1 PE=1 SV=5	1	auto	0.525784	86.85	IEFTFER	iTRAQ8plex@N-term
1500	10.79	66.62	73.44	sp|P68366|TBA4A_HUMAN	Tubulin alpha-4A chain OS=Homo sapiens OX=9606 GN=TUBA4A PE=1 SV=1	0	auto - discordant peptide type	0	99	AYHEQLSVAEITNACFEPANQMVK	iTRAQ8plex@N-term; Carbamidomethyl(C)@15; Carbamyl(M)@22; iTRAQ8plex(K)@24
1145	14.21	15.57	63.33	sp|P20674|COX5A_HUMAN	Cytochrome c oxidase subunit 5A, mitochondrial OS=Homo sapiens OX=9606 GN=COX5A PE=1 SV=2	0	auto - discordant peptide type	0	99	GINTLVTYDMVPEPK	iTRAQ8plex@N-term; Carbamyl(M)@10; iTRAQ8plex(K)@15
269	39.03	39.45	62.96	sp|P23284|PPIB_HUMAN	Peptidyl-prolyl cis-trans isomerase B OS=Homo sapiens OX=9606 GN=PPIB PE=1 SV=2	1	auto	0	99	VLEGMEVVR	iTRAQ8plex@N-term
2784	4.02	24.66	35.83	sp|O00148|DX39A_HUMAN	ATP-dependent RNA helicase DDX39A OS=Homo sapiens OX=9606 GN=DDX39A PE=1 SV=2	0	auto - shared MS/MS	0	99	GLAITFVSDENDAK	iTRAQ8plex@N-term; iTRAQ8plex(K)@14
752	20.26	27.44	59.78	sp|Q13162|PRDX4_HUMAN	Peroxiredoxin-4 OS=Homo sapiens OX=9606 GN=PRDX4 PE=1 SV=1	0	auto - discordant peptide type	0	99	QITLNDLPVGR	iTRAQ8plex@N-term; Deamidated(Q)@1
238	41.3	44.59	42.37	sp|P40227|TCPZ_HUMAN	T-complex protein 1 subunit zeta OS=Homo sapiens OX=9606 GN=CCT6A PE=1 SV=3	1	auto	0	97.11	IITEGFEAAK	iTRAQ8plex@N-term; iTRAQ8plex(K)@10
1500	10.79	66.62	73.44	sp|P68366|TBA4A_HUMAN	Tubulin alpha-4A chain OS=Homo sapiens OX=9606 GN=TUBA4A PE=1 SV=1	0	auto - discordant peptide type	0	99	AYHEQLSVAEITNACFEPANQMVK	iTRAQ8plex@N-term; Carbamidomethyl(C)@15; Carbamyl(M)@22; iTRAQ8plex(K)@24
154	52.53	54.1	27.07	sp|Q13423|NNTM_HUMAN	NAD(P) transhydrogenase, mitochondrial OS=Homo sapiens OX=9606 GN=NNT PE=1 SV=3	1	auto	0	71.22	AQYPIADLVK	iTRAQ8plex@N-term; iTRAQ8plex(K)@10
732	20.55	20.79	60.4	sp|P0DP25|CALM3_HUMAN; sp|P0DP24|CALM2_HUMAN; sp|P0DP23|CALM1_HUMAN	Calmodulin-3 OS=Homo sapiens OX=9606 GN=CALM3 PE=1 SV=1; Calmodulin-2 OS=Homo sapiens OX=9606 GN=CALM2 PE=1 SV=1; Calmodulin-1 OS=Homo sapiens OX=9606 GN=CALM1 PE=1 SV=1	1	auto	0	99	EAFSLFDKDGDGTITTK	iTRAQ8plex@N-term; iTRAQ8plex(K)@8; iTRAQ8plex(K)@17
12	151.76	152.53	43.56	sp|P02751|FINC_HUMAN	Fibronectin OS=Homo sapiens OX=9606 GN=FN1 PE=1 SV=5	1	auto	0	99	ITYGETGGNSPVQEFTVPGSK	iTRAQ8plex@N-term; iTRAQ8plex(K)@21
361	33.27	41.95	51.39	sp|Q8NBS9|TXND5_HUMAN	Thioredoxin domain-containing protein 5 OS=Homo sapiens OX=9606 GN=TXNDC5 PE=1 SV=2	1	auto	0	99	TLAPTWEELSK	iTRAQ8plex@N-term; iTRAQ8plex(K)@11
45	81.92	82.73	57.59	sp|P11142|HSP7C_HUMAN	Heat shock cognate 71 kDa protein OS=Homo sapiens OX=9606 GN=HSPA8 PE=1 SV=1	1	auto	0	77.61	NSLESYAFNMK	iTRAQ8plex@N-term; iTRAQ8plex(K)@11
775	19.69	20.82	17.95	tr|E7EX44|E7EX44_HUMAN	Caldesmon OS=Homo sapiens OX=9606 GN=CALD1 PE=1 SV=1	1	auto	0.153045	53.33	LEQYTSAIEGTK	iTRAQ8plex@N-term; iTRAQ8plex(K)@12
45	81.92	82.73	57.59	sp|P11142|HSP7C_HUMAN	Heat shock cognate 71 kDa protein OS=Homo sapiens OX=9606 GN=HSPA8 PE=1 SV=1	1	auto	0	99	NSLESYAFNMK	iTRAQ8plex@N-term; iTRAQ8plex(K)@11
19	123.24	123.81	59.08	sp|P18206|VINC_HUMAN	Vinculin OS=Homo sapiens OX=9606 GN=VCL PE=1 SV=4	1	auto	2	99	AQQVSQGLDVLTAK	iTRAQ8plex@N-term; iTRAQ8plex(K)@14
12	151.76	152.53	43.56	sp|P02751|FINC_HUMAN	Fibronectin OS=Homo sapiens OX=9606 GN=FN1 PE=1 SV=5	1	auto	0	99	SSPVVIDASTAIDAPSNLR	iTRAQ8plex@N-term
252	40.2	91.16	54.7	sp|P08238|HS90B_HUMAN	Heat shock protein HSP 90-beta OS=Homo sapiens OX=9606 GN=HSP90AB1 PE=1 SV=4	0	auto - shared MS/MS	0	99	VILHLKEDQTEYLEER	iTRAQ8plex@N-term; iTRAQ8plex(K)@6
816	18.86	23.85	33.06	tr|A0A087WUK2|A0A087WUK2_HUMAN	Heterogeneous nuclear ribonucleoprotein D-like OS=Homo sapiens OX=9606 GN=HNRNPDL PE=1 SV=1	1	auto	0	99	VFVGGLSPDTSEEQIK	iTRAQ8plex@N-term; iTRAQ8plex(K)@16
27	100.98	102.22	71.38	sp|P10809|CH60_HUMAN	60 kDa heat shock protein, mitochondrial OS=Homo sapiens OX=9606 GN=HSPD1 PE=1 SV=2	1	auto	0	15.89	CIPALDSLTPANEDQK	iTRAQ8plex@N-term; Carbamidomethyl(C)@1; iTRAQ8plex(K)@16
800	19.2	22.36	12.1	sp|P49756|RBM25_HUMAN	RNA-binding protein 25 OS=Homo sapiens OX=9606 GN=RBM25 PE=1 SV=3	1	auto	0	99	LLIYETEAK	iTRAQ8plex@N-term; iTRAQ8plex(K)@9
2902	3.91	4.15	3.125	sp|Q86X55|CARM1_HUMAN	Histone-arginine methyltransferase CARM1 OS=Homo sapiens OX=9606 GN=CARM1 PE=1 SV=3	0	auto - discordant peptide type	0.0109954	47.9	LLTIGDANGEIQR	iTRAQ8plex@N-term; Deamidated(N)@8
3684	2	126.85	88	sp|P63261|ACTG_HUMAN	Actin, cytoplasmic 2 OS=Homo sapiens OX=9606 GN=ACTG1 PE=1 SV=1	0	auto - shared MS/MS	0	92.7	DLTDYLMK	iTRAQ8plex@N-term; iTRAQ8plex(K)@8
784	19.49	19.69	48.73	sp|P62280|RS11_HUMAN	40S ribosomal protein S11 OS=Homo sapiens OX=9606 GN=RPS11 PE=1 SV=3	1	auto	0	99	DVQIGDIVTVGECRPLSK	iTRAQ8plex@N-term; Carbamidomethyl(C)@13; iTRAQ8plex(K)@18
2417	5.32	6.4	8.152	sp|Q96FL9|GLT14_HUMAN	Polypeptide N-acetylgalactosaminyltransferase 14 OS=Homo sapiens OX=9606 GN=GALNT14 PE=1 SV=1	1	auto	0	86.37	GADIAQGTTLTFLDSHCEVNR	iTRAQ8plex@N-term; Carbamidomethyl(C)@17
3979	1.6	65.4	70.1	tr|H3BTN5|H3BTN5_HUMAN	Pyruvate kinase (Fragment) OS=Homo sapiens OX=9606 GN=PKM PE=1 SV=1	0	auto - discordant peptide type	0	22.24	GDLGIEIPAEK	iTRAQ8plex@N-term; Methyl(E)@10; iTRAQ8plex(K)@11
545	25.97	26.14	26.5	sp|Q16643|DREB_HUMAN	Drebrin OS=Homo sapiens OX=9606 GN=DBN1 PE=1 SV=4	1	auto	0	99	LAASGEGGLQELSGHFENQK	iTRAQ8plex@N-term; iTRAQ8plex(K)@20
1848	8.17	8.63	13.33	tr|A0A0C4DGG1|A0A0C4DGG1_HUMAN; sp|Q9UKS6|PACN3_HUMAN	Protein kinase C and casein kinase substrate in neurons protein 3 (Fragment) OS=Homo sapiens OX=9606 GN=PACSIN3 PE=1 SV=1; Protein kinase C and casein kinase substrate in neurons protein 3 OS=Homo sapiens OX=9606 GN=PACSIN3 PE=1 SV=2	1	auto	2	99	SPDEVTLTSIVPTR	iTRAQ8plex@N-term
8	200.1	200.38	29.79	sp|Q14204|DYHC1_HUMAN	Cytoplasmic dynein 1 heavy chain 1 OS=Homo sapiens OX=9606 GN=DYNC1H1 PE=1 SV=5	1	auto	0	97.51	EFGPVVIDYGK	iTRAQ8plex@N-term; iTRAQ8plex(K)@11
213	43.98	44.9	29.97	sp|O94874|UFL1_HUMAN	E3 UFM1-protein ligase 1 OS=Homo sapiens OX=9606 GN=UFL1 PE=1 SV=2	0	auto - discordant peptide type	0	99	FFADDTQAALTK	iTRAQ8plex@N-term; Deamidated(Q)@7; iTRAQ8plex(K)@12
431	29.92	31.01	27.68	tr|B0QY89|B0QY89_HUMAN	Eukaryotic translation initiation factor 3 subunit L OS=Homo sapiens OX=9606 GN=EIF3L PE=1 SV=1	1	auto	2	99	VFSDEVQQQAQLSTIR	iTRAQ8plex@N-term
404	31.15	32.01	13.03	sp|O94979|SC31A_HUMAN; tr|D6REX3|D6REX3_HUMAN	Protein transport protein Sec31A OS=Homo sapiens OX=9606 GN=SEC31A PE=1 SV=3; Protein transport protein Sec31A OS=Homo sapiens OX=9606 GN=SEC31A PE=1 SV=1	1	auto	0	99	TTFEDLIQR	iTRAQ8plex@N-term
413	30.63	31.14	78.54	sp|P04792|HSPB1_HUMAN	Heat shock protein beta-1 OS=Homo sapiens OX=9606 GN=HSPB1 PE=1 SV=2	0	auto - discordant peptide type	0	35.6	VSLDVNHFAPDELTVK	Carbamidomethyl@N-term; Deamidated(N)@6; iTRAQ8plex(K)@16
195	46.48	54.49	42.33	sp|Q12931|TRAP1_HUMAN	Heat shock protein 75 kDa, mitochondrial OS=Homo sapiens OX=9606 GN=TRAP1 PE=1 SV=3	1	auto	0	99	ELLQESALIR	iTRAQ8plex@N-term
269	39.03	39.45	62.96	sp|P23284|PPIB_HUMAN	Peptidyl-prolyl cis-trans isomerase B OS=Homo sapiens OX=9606 GN=PPIB PE=1 SV=2	0	auto - discordant peptide type	0	99	DTNGSQFFITTVK	iTRAQ8plex@N-term; Deamidated(N)@3; iTRAQ8plex(K)@13
2784	4.02	24.66	35.83	sp|O00148|DX39A_HUMAN	ATP-dependent RNA helicase DDX39A OS=Homo sapiens OX=9606 GN=DDX39A PE=1 SV=2	0	auto - shared MS/MS	0	99	GLAITFVSDENDAK	iTRAQ8plex@N-term; iTRAQ8plex(K)@14
1555	10.3	10.46	15.43	sp|Q9HB07|MYG1_HUMAN	MYG1 exonuclease OS=Homo sapiens OX=9606 GN=MYG1 PE=1 SV=3	1	auto	2	99	ALVEEALAQR	iTRAQ8plex@N-term
762	20	20.31	45.33	sp|P30044|PRDX5_HUMAN	Peroxiredoxin-5, mitochondrial OS=Homo sapiens OX=9606 GN=PRDX5 PE=1 SV=4	1	auto	0	99	THLPGFVEQAEALK	iTRAQ8plex@N-term; iTRAQ8plex(K)@14
1473	11.12	12.09	14.63	sp|Q9BW27|NUP85_HUMAN	Nuclear pore complex protein Nup85 OS=Homo sapiens OX=9606 GN=NUP85 PE=1 SV=1	1	auto	1.65758	99	DAAFATLVSDR	iTRAQ8plex@N-term
1392	11.86	12.12	32.07	tr|B1AL05|B1AL05_HUMAN; sp|Q8N983|RM43_HUMAN	39S ribosomal protein L43, mitochondrial OS=Homo sapiens OX=9606 GN=MRPL43 PE=1 SV=1; 39S ribosomal protein L43, mitochondrial OS=Homo sapiens OX=9606 GN=MRPL43 PE=1 SV=1	0	auto - discordant peptide type	0	99	VVAEYLNGAVR	iTRAQ8plex@N-term; Deamidated(N)@7
654	22.48	23.26	27.19	sp|Q9P0J1|PDP1_HUMAN	[Pyruvate dehydrogenase [acetyl-transferring]]-phosphatase 1, mitochondrial OS=Homo sapiens OX=9606 GN=PDP1 PE=1 SV=3	0	auto - discordant peptide type	0	92.35	MLSLPEELAR	iTRAQ8plex@N-term; Carbamyl(M)@1
133	55.55	56.2	55.19	sp|P42166|LAP2A_HUMAN	Lamina-associated polypeptide 2, isoform alpha OS=Homo sapiens OX=9606 GN=TMPO PE=1 SV=2	1	auto	0	99	FQETEFLSPPR	iTRAQ8plex@N-term
555	25.7	28.12	15.51	sp|O95373|IPO7_HUMAN	Importin-7 OS=Homo sapiens OX=9606 GN=IPO7 PE=1 SV=1	1	auto	2	99	QLQDIATLADQR	iTRAQ8plex@N-term
1500	10.79	66.62	73.44	sp|P68366|TBA4A_HUMAN	Tubulin alpha-4A chain OS=Homo sapiens OX=9606 GN=TUBA4A PE=1 SV=1	0	auto - discordant peptide type	0	99	AYHEQLSVAEITNACFEPANQMVK	iTRAQ8plex@N-term; Carbamidomethyl(C)@15; Carbamyl(M)@22; iTRAQ8plex(K)@24
252	40.2	91.16	54.7	sp|P08238|HS90B_HUMAN	Heat shock protein HSP 90-beta OS=Homo sapiens OX=9606 GN=HSP90AB1 PE=1 SV=4	0	auto - shared MS/MS	0	99	VILHLKEDQTEYLEER	iTRAQ8plex@N-term; iTRAQ8plex(K)@6
1463	11.21	11.21	33.54	tr|A0A087WYT3|A0A087WYT3_HUMAN; sp|Q15185|TEBP_HUMAN	Prostaglandin E synthase 3 OS=Homo sapiens OX=9606 GN=PTGES3 PE=1 SV=1; Prostaglandin E synthase 3 OS=Homo sapiens OX=9606 GN=PTGES3 PE=1 SV=1	1	auto	0	99	HLNEIDLFHCIDPNDSK	iTRAQ8plex@N-term; Carbamidomethyl(C)@10; iTRAQ8plex(K)@17
733	20.49	21.02	55.89	tr|C9J9K3|C9J9K3_HUMAN; tr|A0A0C4DG17|A0A0C4DG17_HUMAN; sp|P08865|RSSA_HUMAN	40S ribosomal protein SA (Fragment) OS=Homo sapiens OX=9606 GN=RPSA PE=1 SV=8; 40S ribosomal protein SA OS=Homo sapiens OX=9606 GN=RPSA PE=1 SV=1; 40S ribosomal protein SA OS=Homo sapiens OX=9606 GN=RPSA PE=1 SV=4	0	auto - discordant peptide type	0	99	AIVAIENPADVSVISSR	Carbamidomethyl@N-term
1093	14.92	15.61	27.4	sp|Q14165|MLEC_HUMAN	Malectin OS=Homo sapiens OX=9606 GN=MLEC PE=1 SV=1	1	auto	2	99	LSVQGEVSTFTGK	iTRAQ8plex@N-term; iTRAQ8plex(K)@13
2209	6.11	7.51	25.33	sp|Q9BQI0|AIF1L_HUMAN	Allograft inflammatory factor 1-like OS=Homo sapiens OX=9606 GN=AIF1L PE=1 SV=1	0	auto - discordant peptide type	0.000434512	85.2	MISEVTGGVSDTISYR	iTRAQ8plex@N-term; Carbamyl(M)@1
413	30.63	31.14	78.54	sp|P04792|HSPB1_HUMAN	Heat shock protein beta-1 OS=Homo sapiens OX=9606 GN=HSPB1 PE=1 SV=2	0	auto - discordant peptide type	0	99	VSLDVNHFAPDELTVK	Carbamidomethyl@N-term; iTRAQ8plex(K)@16
3697	2	24.25	35.29	sp|P16402|H13_HUMAN	Histone H1.3 OS=Homo sapiens OX=9606 GN=H1-3 PE=1 SV=2	0	auto - discordant peptide type	0	80.67	SGVSLAALK	Formyl@N-term; iTRAQ8plex(K)@9
1500	10.79	66.62	73.44	sp|P68366|TBA4A_HUMAN	Tubulin alpha-4A chain OS=Homo sapiens OX=9606 GN=TUBA4A PE=1 SV=1	0	auto - discordant peptide type	0	99	AYHEQLSVAEITNACFEPANQMVK	iTRAQ8plex@N-term; Carbamidomethyl(C)@15; Carbamyl(M)@22; iTRAQ8plex(K)@24
1145	14.21	15.57	63.33	sp|P20674|COX5A_HUMAN	Cytochrome c oxidase subunit 5A, mitochondrial OS=Homo sapiens OX=9606 GN=COX5A PE=1 SV=2	0	auto - discordant peptide type	0	99	GINTLVTYDMVPEPK	iTRAQ8plex@N-term; Carbamyl(M)@10; iTRAQ8plex(K)@15
410	30.79	31.73	35.9	tr|A0A2C9F2M7|A0A2C9F2M7_HUMAN	D-3-phosphoglycerate dehydrogenase OS=Homo sapiens OX=9606 GN=PHGDH PE=1 SV=1	0	auto - discordant peptide type	0	99	ILQDGGLQVVEK	iTRAQ8plex@N-term; iTRAQ8plex(K)@12
784	19.49	19.69	48.73	sp|P62280|RS11_HUMAN	40S ribosomal protein S11 OS=Homo sapiens OX=9606 GN=RPS11 PE=1 SV=3	0	auto - discordant peptide type	0	99	DVQIGDIVTVGECRPLSK	iTRAQ8plex@N-term; Carbamidomethyl(C)@13; iTRAQ8plex(K)@18
269	39.03	39.45	62.96	sp|P23284|PPIB_HUMAN	Peptidyl-prolyl cis-trans isomerase B OS=Homo sapiens OX=9606 GN=PPIB PE=1 SV=2	1	auto	2	99	VLEGMEVVR	iTRAQ8plex@N-term
1463	11.21	11.21	33.54	tr|A0A087WYT3|A0A087WYT3_HUMAN; sp|Q15185|TEBP_HUMAN	Prostaglandin E synthase 3 OS=Homo sapiens OX=9606 GN=PTGES3 PE=1 SV=1; Prostaglandin E synthase 3 OS=Homo sapiens OX=9606 GN=PTGES3 PE=1 SV=1	1	auto	2	99	HLNEIDLFHCIDPNDSK	iTRAQ8plex@N-term; Carbamidomethyl(C)@10; iTRAQ8plex(K)@17
2284	6	16.08	62.21	sp|P24844|MYL9_HUMAN	Myosin regulatory light polypeptide 9 OS=Homo sapiens OX=9606 GN=MYL9 PE=1 SV=4	0	auto - discordant peptide type	0	96.91	DGFIDKEDLHDMLASLGK	iTRAQ8plex@N-term; iTRAQ8plex(K)@6; Oxidation(M)@12; iTRAQ8plex(K)@18
1473	11.12	12.09	14.63	sp|Q9BW27|NUP85_HUMAN	Nuclear pore complex protein Nup85 OS=Homo sapiens OX=9606 GN=NUP85 PE=1 SV=1	1	auto	0	99	DVDVYSQILR	iTRAQ8plex@N-term
2508	4.82	6.77	8.994	sp|Q01844|EWS_HUMAN	RNA-binding protein EWS OS=Homo sapiens OX=9606 GN=EWSR1 PE=1 SV=1	0	auto - shared MS/MS	0.266803	99	AAVEWFDGK	iTRAQ8plex@N-term; iTRAQ8plex(K)@9
613	23.72	25.88	22.31	sp|Q9H4A4|AMPB_HUMAN	Aminopeptidase B OS=Homo sapiens OX=9606 GN=RNPEP PE=1 SV=2	1	auto	2	99	VGEGPGVCWLAPEQTAGK	iTRAQ8plex@N-term; Carbamidomethyl(C)@8; iTRAQ8plex(K)@18
811	18.99	21.91	36.19	tr|M0QYS1|M0QYS1_HUMAN; sp|P40429|RL13A_HUMAN	60S ribosomal protein L13a (Fragment) OS=Homo sapiens OX=9606 GN=RPL13A PE=1 SV=2; 60S ribosomal protein L13a OS=Homo sapiens OX=9606 GN=RPL13A PE=1 SV=2	1	auto	0	99	VFDGIPPPYDK	iTRAQ8plex@N-term; iTRAQ8plex(K)@11
410	30.79	31.73	35.9	tr|A0A2C9F2M7|A0A2C9F2M7_HUMAN	D-3-phosphoglycerate dehydrogenase OS=Homo sapiens OX=9606 GN=PHGDH PE=1 SV=1	1	auto	0	98.25	ALQSGQCAGAALDVFTEEPPRDR	iTRAQ8plex@N-term; Carbamidomethyl(C)@7
71	70.8	71.44	77.58	sp|P07355|ANXA2_HUMAN	Annexin A2 OS=Homo sapiens OX=9606 GN=ANXA2 PE=1 SV=2	0	auto - discordant peptide type	0	99	AEDGSVIDYELIDQDAR	Carbamidomethyl@N-term
12	151.76	152.53	43.56	sp|P02751|FINC_HUMAN	Fibronectin OS=Homo sapiens OX=9606 GN=FN1 PE=1 SV=5	1	auto	2	99	SSPVVIDASTAIDAPSNLR	iTRAQ8plex@N-term
252	40.2	91.16	54.7	sp|P08238|HS90B_HUMAN	Heat shock protein HSP 90-beta OS=Homo sapiens OX=9606 GN=HSP90AB1 PE=1 SV=4	0	auto - shared MS/MS	0	99	VILHLKEDQTEYLEER	iTRAQ8plex@N-term; iTRAQ8plex(K)@6
365	33.08	34.41	24.94	sp|P45974|UBP5_HUMAN	Ubiquitin carboxyl-terminal hydrolase 5 OS=Homo sapiens OX=9606 GN=USP5 PE=1 SV=2	1	auto	0	99	DGLGGLPDIVR	iTRAQ8plex@N-term
195	46.48	54.49	42.33	sp|Q12931|TRAP1_HUMAN	Heat shock protein 75 kDa, mitochondrial OS=Homo sapiens OX=9606 GN=TRAP1 PE=1 SV=3	1	auto	2	99	ELLQESALIR	iTRAQ8plex@N-term
29	99	101.36	24.93	sp|Q92616|GCN1_HUMAN	eIF-2-alpha kinase activator GCN1 OS=Homo sapiens OX=9606 GN=GCN1 PE=1 SV=6	1	auto	0	99	ASLLDPVPEVR	iTRAQ8plex@N-term
3687	2	68.26	66.09	tr|F5H5D3|F5H5D3_HUMAN; sp|Q9BQE3|TBA1C_HUMAN	Tubulin alpha chain OS=Homo sapiens OX=9606 GN=TUBA1C PE=1 SV=1; Tubulin alpha-1C chain OS=Homo sapiens OX=9606 GN=TUBA1C PE=1 SV=1	0	auto - discordant peptide type	0	99	VGINYQPPTVVPGGDLAK	iTRAQ8plex@N-term; Deamidated(Q)@6; iTRAQ8plex(K)@18
1469	11.17	13.55	8.012	sp|Q86W92|LIPB1_HUMAN	Liprin-beta-1 OS=Homo sapiens OX=9606 GN=PPFIBP1 PE=1 SV=2	1	auto	0	99	SVDLAEYAPNLR	iTRAQ8plex@N-term
321	35.37	57.44	37.86	tr|A0A1X7SBZ2|A0A1X7SBZ2_HUMAN; sp|Q92841|DDX17_HUMAN	RNA helicase OS=Homo sapiens OX=9606 GN=DDX17 PE=1 SV=1; Probable ATP-dependent RNA helicase DDX17 OS=Homo sapiens OX=9606 GN=DDX17 PE=1 SV=2	0	auto - discordant peptide type	0	90.57	MLDMGFEPQIR	iTRAQ8plex@N-term; Carbamyl(M)@1
800	19.2	22.36	12.1	sp|P49756|RBM25_HUMAN	RNA-binding protein 25 OS=Homo sapiens OX=9606 GN=RBM25 PE=1 SV=3	1	auto	2	99	LLIYETEAK	iTRAQ8plex@N-term; iTRAQ8plex(K)@9
4029	1.42	1.5	3.153	sp|Q9Y3E7|CHMP3_HUMAN	Charged multivesicular body protein 3 OS=Homo sapiens OX=9606 GN=CHMP3 PE=1 SV=3	1	auto	0.123205	78.76	ELVNEWSLK	iTRAQ8plex@N-term; iTRAQ8plex(K)@9
784	19.49	19.69	48.73	sp|P62280|RS11_HUMAN	40S ribosomal protein S11 OS=Homo sapiens OX=9606 GN=RPS11 PE=1 SV=3	1	auto	2	99	DVQIGDIVTVGECRPLSK	iTRAQ8plex@N-term; Carbamidomethyl(C)@13; iTRAQ8plex(K)@18
4	258.49	258.54	60.66	sp|P35579|MYH9_HUMAN	Myosin-9 OS=Homo sapiens OX=9606 GN=MYH9 PE=1 SV=4	1	auto	0	99	TDLLLEPYNK	iTRAQ8plex@N-term; iTRAQ8plex(K)@10
36	87.32	89.37	39.61	sp|Q08211|DHX9_HUMAN	ATP-dependent RNA helicase A OS=Homo sapiens OX=9606 GN=DHX9 PE=1 SV=4	1	auto	0	99	QPAIISQLDPVNER	iTRAQ8plex@N-term
213	43.98	44.9	29.97	sp|O94874|UFL1_HUMAN	E3 UFM1-protein ligase 1 OS=Homo sapiens OX=9606 GN=UFL1 PE=1 SV=2	1	auto	2	99	FFADDTQAALTK	iTRAQ8plex@N-term; iTRAQ8plex(K)@12
2039	7.11	15.07	18.84	sp|Q92599|SEPT8_HUMAN	Septin-8 OS=Homo sapiens OX=9606 GN=SEPTIN8 PE=1 SV=4	0	auto - shared MS/MS	0	99	QYPWGVVQVENENHCDFVK	iTRAQ8plex@N-term; Carbamidomethyl(C)@15; iTRAQ8plex(K)@19
269	39.03	39.45	62.96	sp|P23284|PPIB_HUMAN	Peptidyl-prolyl cis-trans isomerase B OS=Homo sapiens OX=9606 GN=PPIB PE=1 SV=2	0	auto - discordant peptide type	0	98.5	VLEGMEVVR	iTRAQ8plex@N-term; Oxidation(M)@5
176	49.37	50.72	30.21	sp|P05023|AT1A1_HUMAN	Sodium/potassium-transporting ATPase subunit alpha-1 OS=Homo sapiens OX=9606 GN=ATP1A1 PE=1 SV=1	1	auto	2	99	ADIGVAMGIAGSDVSK	iTRAQ8plex@N-term; iTRAQ8plex(K)@16
404	31.15	32.01	13.03	sp|O94979|SC31A_HUMAN; tr|D6REX3|D6REX3_HUMAN	Protein transport protein Sec31A OS=Homo sapiens OX=9606 GN=SEC31A PE=1 SV=3; Protein transport protein Sec31A OS=Homo sapiens OX=9606 GN=SEC31A PE=1 SV=1	1	auto	2	99	TTFEDLIQR	iTRAQ8plex@N-term
1054	15.47	16.88	18.9	tr|A0A0A0MRI2|A0A0A0MRI2_HUMAN; sp|Q9UNH7|SNX6_HUMAN	Sorting nexin OS=Homo sapiens OX=9606 GN=SNX6 PE=1 SV=1; Sorting nexin-6 OS=Homo sapiens OX=9606 GN=SNX6 PE=1 SV=1	1	auto	0	29.81	VSELFDK	iTRAQ8plex@N-term; iTRAQ8plex(K)@7
269	39.03	39.45	62.96	sp|P23284|PPIB_HUMAN	Peptidyl-prolyl cis-trans isomerase B OS=Homo sapiens OX=9606 GN=PPIB PE=1 SV=2	0	auto - discordant peptide type	0	99	DTNGSQFFITTVK	iTRAQ8plex@N-term; Deamidated(N)@3; iTRAQ8plex(K)@13
1555	10.3	10.46	15.43	sp|Q9HB07|MYG1_HUMAN	MYG1 exonuclease OS=Homo sapiens OX=9606 GN=MYG1 PE=1 SV=3	1	auto	0	99	ALVEEALAQR	iTRAQ8plex@N-term
1392	11.86	12.12	32.07	tr|B1AL05|B1AL05_HUMAN; sp|Q8N983|RM43_HUMAN	39S ribosomal protein L43, mitochondrial OS=Homo sapiens OX=9606 GN=MRPL43 PE=1 SV=1; 39S ribosomal protein L43, mitochondrial OS=Homo sapiens OX=9606 GN=MRPL43 PE=1 SV=1	0	auto - discordant peptide type	0	99	VVAEYLNGAVR	iTRAQ8plex@N-term; Deamidated(N)@7
413	30.63	31.14	78.54	sp|P04792|HSPB1_HUMAN	Heat shock protein beta-1 OS=Homo sapiens OX=9606 GN=HSPB1 PE=1 SV=2	1	auto	2	99	VSLDVNHFAPDELTVK	iTRAQ8plex@N-term; iTRAQ8plex(K)@16
410	30.79	31.73	35.9	tr|A0A2C9F2M7|A0A2C9F2M7_HUMAN	D-3-phosphoglycerate dehydrogenase OS=Homo sapiens OX=9606 GN=PHGDH PE=1 SV=1	1	auto	2	99	ILQDGGLQVVEK	iTRAQ8plex@N-term; iTRAQ8plex(K)@12
2958	3.59	5.7	13.39	sp|Q12972|PP1R8_HUMAN	Nuclear inhibitor of protein phosphatase 1 OS=Homo sapiens OX=9606 GN=PPP1R8 PE=1 SV=2	0	auto - discordant peptide type	0.136083	99	ISTLTIEEGNLDIQRPK	iTRAQ8plex@N-term; iTRAQ8plex(K)@17
733	20.49	21.02	55.89	tr|C9J9K3|C9J9K3_HUMAN; tr|A0A0C4DG17|A0A0C4DG17_HUMAN; sp|P08865|RSSA_HUMAN	40S ribosomal protein SA (Fragment) OS=Homo sapiens OX=9606 GN=RPSA PE=1 SV=8; 40S ribosomal protein SA OS=Homo sapiens OX=9606 GN=RPSA PE=1 SV=1; 40S ribosomal protein SA OS=Homo sapiens OX=9606 GN=RPSA PE=1 SV=4	0	auto - discordant peptide type	0	99	AIVAIENPADVSVISSR	Carbamidomethyl@N-term
2	297.14	297.15	60.85	sp|Q09666|AHNK_HUMAN	Neuroblast differentiation-associated protein AHNAK OS=Homo sapiens OX=9606 GN=AHNAK PE=1 SV=2	0	auto - discordant peptide type	0	99	ISMPDVDFNLK	iTRAQ8plex@N-term; Carbamyl(M)@3; iTRAQ8plex(K)@11
97	62.85	65.25	71.22	sp|P00558|PGK1_HUMAN	Phosphoglycerate kinase 1 OS=Homo sapiens OX=9606 GN=PGK1 PE=1 SV=3	0	auto - discordant peptide type	0	99	TGQATVASGIPAGWMGLDCGPESSK	iTRAQ8plex@N-term; Carbamyl(M)@15; Carbamidomethyl(C)@19; iTRAQ8plex(K)@25
1500	10.79	66.62	73.44	sp|P68366|TBA4A_HUMAN	Tubulin alpha-4A chain OS=Homo sapiens OX=9606 GN=TUBA4A PE=1 SV=1	0	auto - discordant peptide type	0	99	AYHEQLSVAEITNACFEPANQMVK	iTRAQ8plex@N-term; Carbamidomethyl(C)@15; Carbamyl(M)@22; iTRAQ8plex(K)@24
298	37.12	37.57	47.65	sp|Q96HE7|ERO1A_HUMAN	ERO1-like protein alpha OS=Homo sapiens OX=9606 GN=ERO1A PE=1 SV=2	1	auto	2	99	YSEEANNLIEECEQAER	iTRAQ8plex@N-term; Carbamidomethyl(C)@12
2	297.14	297.15	60.85	sp|Q09666|AHNK_HUMAN	Neuroblast differentiation-associated protein AHNAK OS=Homo sapiens OX=9606 GN=AHNAK PE=1 SV=2	0	auto - discordant peptide type	0	97.72	ISMPDVDFNLK	iTRAQ8plex@N-term; Carbamyl(M)@3; iTRAQ8plex(K)@11
1093	14.92	15.61	27.4	sp|Q14165|MLEC_HUMAN	Malectin OS=Homo sapiens OX=9606 GN=MLEC PE=1 SV=1	1	auto	0	99	LSVQGEVSTFTGK	iTRAQ8plex@N-term; iTRAQ8plex(K)@13
269	39.03	39.45	62.96	sp|P23284|PPIB_HUMAN	Peptidyl-prolyl cis-trans isomerase B OS=Homo sapiens OX=9606 GN=PPIB PE=1 SV=2	1	auto	0	99	VLEGMEVVR	iTRAQ8plex@N-term
1463	11.21	11.21	33.54	tr|A0A087WYT3|A0A087WYT3_HUMAN; sp|Q15185|TEBP_HUMAN	Prostaglandin E synthase 3 OS=Homo sapiens OX=9606 GN=PTGES3 PE=1 SV=1; Prostaglandin E synthase 3 OS=Homo sapiens OX=9606 GN=PTGES3 PE=1 SV=1	1	auto	0	99	HLNEIDLFHCIDPNDSK	iTRAQ8plex@N-term; Carbamidomethyl(C)@10; iTRAQ8plex(K)@17
3	289.76	289.92	65.77	sp|P21333|FLNA_HUMAN	Filamin-A OS=Homo sapiens OX=9606 GN=FLNA PE=1 SV=4	1	auto	0	99	VSGQGLHEGHTFEPAEFIIDTR	iTRAQ8plex@N-term
24	108.3	155.89	42.41	sp|P35580|MYH10_HUMAN	Myosin-10 OS=Homo sapiens OX=9606 GN=MYH10 PE=1 SV=3	1	auto	2	99	ALELDPNLYR	iTRAQ8plex@N-term
1473	11.12	12.09	14.63	sp|Q9BW27|NUP85_HUMAN	Nuclear pore complex protein Nup85 OS=Homo sapiens OX=9606 GN=NUP85 PE=1 SV=1	1	auto	0	31.38	DVDVYSQILR	iTRAQ8plex@N-term
752	20.26	27.44	59.78	sp|Q13162|PRDX4_HUMAN	Peroxiredoxin-4 OS=Homo sapiens OX=9606 GN=PRDX4 PE=1 SV=1	0	auto - shared MS/MS	0	99	GLFIIDDK	iTRAQ8plex@N-term; iTRAQ8plex(K)@8
3683	2	251.25	58.28	tr|A0A0D9SF54|A0A0D9SF54_HUMAN	Spectrin alpha chain, non-erythrocytic 1 OS=Homo sapiens OX=9606 GN=SPTAN1 PE=1 SV=1	0	auto - shared MS/MS	0	99	GVIDMGNSLIER	iTRAQ8plex@N-term
1361	12.03	16.53	8.427	sp|O43847|NRDC_HUMAN	Nardilysin OS=Homo sapiens OX=9606 GN=NRDC PE=1 SV=3	0	no quant - weak signal	0	95.39	IFEEIR	iTRAQ8plex@N-term
133	55.55	56.2	55.19	sp|P42166|LAP2A_HUMAN	Lamina-associated polypeptide 2, isoform alpha OS=Homo sapiens OX=9606 GN=TMPO PE=1 SV=2	1	auto	2	99	FQETEFLSPPR	iTRAQ8plex@N-term
2	297.14	297.15	60.85	sp|Q09666|AHNK_HUMAN	Neuroblast differentiation-associated protein AHNAK OS=Homo sapiens OX=9606 GN=AHNAK PE=1 SV=2	1	auto	2	99	VDINAPDVGVQGPDWHLK	iTRAQ8plex@N-term; iTRAQ8plex(K)@18
71	70.8	71.44	77.58	sp|P07355|ANXA2_HUMAN	Annexin A2 OS=Homo sapiens OX=9606 GN=ANXA2 PE=1 SV=2	0	auto - discordant peptide type	0	99	SYSPYDMLESIR	iTRAQ8plex@N-term; Carbamyl(M)@7
1392	11.86	12.12	32.07	tr|B1AL05|B1AL05_HUMAN; sp|Q8N983|RM43_HUMAN	39S ribosomal protein L43, mitochondrial OS=Homo sapiens OX=9606 GN=MRPL43 PE=1 SV=1; 39S ribosomal protein L43, mitochondrial OS=Homo sapiens OX=9606 GN=MRPL43 PE=1 SV=1	1	auto	0	44.7	SVEEISTLVQK	iTRAQ8plex@N-term; iTRAQ8plex(K)@11
71	70.8	71.44	77.58	sp|P07355|ANXA2_HUMAN	Annexin A2 OS=Homo sapiens OX=9606 GN=ANXA2 PE=1 SV=2	0	auto - discordant peptide type	0	99	AEDGSVIDYELIDQDAR	Carbamidomethyl@N-term
811	18.99	21.91	36.19	tr|M0QYS1|M0QYS1_HUMAN; sp|P40429|RL13A_HUMAN	60S ribosomal protein L13a (Fragment) OS=Homo sapiens OX=9606 GN=RPL13A PE=1 SV=2; 60S ribosomal protein L13a OS=Homo sapiens OX=9606 GN=RPL13A PE=1 SV=2	1	auto	0	95.57	VFDGIPPPYDK	iTRAQ8plex@N-term; iTRAQ8plex(K)@11
37	86.9	88.22	48.86	sp|P53396|ACLY_HUMAN	ATP-citrate synthase OS=Homo sapiens OX=9606 GN=ACLY PE=1 SV=3	0	auto - discordant peptide type	0	99	AVQGMLDFDYVCSR	iTRAQ8plex@N-term; Carbamyl(M)@5; Carbamidomethyl(C)@12
162	51.33	51.59	51.82	sp|O75083|WDR1_HUMAN	WD repeat-containing protein 1 OS=Homo sapiens OX=9606 GN=WDR1 PE=1 SV=4	0	auto - discordant peptide type	2	99	FATASADGQIYIYDGK	iTRAQ8plex@N-term; iTRAQ8plex(K)@16
321	35.37	57.44	37.86	tr|A0A1X7SBZ2|A0A1X7SBZ2_HUMAN; sp|Q92841|DDX17_HUMAN	RNA helicase OS=Homo sapiens OX=9606 GN=DDX17 PE=1 SV=1; Probable ATP-dependent RNA helicase DDX17 OS=Homo sapiens OX=9606 GN=DDX17 PE=1 SV=2	1	auto	0	99	QLAEDFLR	iTRAQ8plex@N-term
1663	9.59	9.78	23.91	tr|X5D2R7|X5D2R7_HUMAN; sp|P28062|PSB8_HUMAN	Proteasome subunit beta OS=Homo sapiens OX=9606 GN=PSMB8 PE=1 SV=1; Proteasome subunit beta type-8 OS=Homo sapiens OX=9606 GN=PSMB8 PE=1 SV=3	1	auto	2	99	VESTDVSDLLHQYR	iTRAQ8plex@N-term
39	86.05	87.16	63.9	sp|P55072|TERA_HUMAN	Transitional endoplasmic reticulum ATPase OS=Homo sapiens OX=9606 GN=VCP PE=1 SV=4	0	auto - discordant peptide type	0	86.9	MDELQLFR	iTRAQ8plex@N-term; Carbamyl(M)@1
365	33.08	34.41	24.94	sp|P45974|UBP5_HUMAN	Ubiquitin carboxyl-terminal hydrolase 5 OS=Homo sapiens OX=9606 GN=USP5 PE=1 SV=2	1	auto	2	99	DGLGGLPDIVR	iTRAQ8plex@N-term
477	28.28	36.04	29.34	tr|A0A2R8Y804|A0A2R8Y804_HUMAN	Catenin beta-1 OS=Homo sapiens OX=9606 GN=CTNNB1 PE=1 SV=1	0	auto - discordant peptide type	0	98.99	MEEIVEGCTGALHILAR	iTRAQ8plex@N-term; Oxidation(M)@1; Carbamidomethyl(C)@8
385	32.12	32.7	31.63	sp|O76021|RL1D1_HUMAN	Ribosomal L1 domain-containing protein 1 OS=Homo sapiens OX=9606 GN=RSL1D1 PE=1 SV=3	1	auto	2	99	EINDCIGGTVLNISK	iTRAQ8plex@N-term; Carbamidomethyl(C)@5; iTRAQ8plex(K)@15
16	137.46	140.02	74.86	sp|O43707|ACTN4_HUMAN	Alpha-actinin-4 OS=Homo sapiens OX=9606 GN=ACTN4 PE=1 SV=2	1	auto	2	99	VLAGDKNFITAEELR	iTRAQ8plex@N-term; iTRAQ8plex(K)@6
132	55.64	56.64	40.24	sp|Q13263|TIF1B_HUMAN	Transcription intermediary factor 1-beta OS=Homo sapiens OX=9606 GN=TRIM28 PE=1 SV=5	0	auto - discordant peptide type	0	99	DIVENYFMR	iTRAQ8plex@N-term; Carbamyl(M)@8
11	158.72	160.76	57.53	sp|P42704|LPPRC_HUMAN	Leucine-rich PPR motif-containing protein, mitochondrial OS=Homo sapiens OX=9606 GN=LRPPRC PE=1 SV=3	0	auto - discordant peptide type	0	99	LIASYCNVGDIEGASK	iTRAQ8plex@N-term; Carbamidomethyl(C)@6; iTRAQ8plex(K)@16
1404	11.71	11.82	27.86	sp|Q96PU8|QKI_HUMAN	Protein quaking OS=Homo sapiens OX=9606 GN=QKI PE=1 SV=1	1	auto	0	96.83	EYPDFNFVGR	iTRAQ8plex@N-term
2879	4	4.04	25	sp|P62304|RUXE_HUMAN	Small nuclear ribonucleoprotein E OS=Homo sapiens OX=9606 GN=SNRPE PE=1 SV=1	1	auto	2	99	GDNITLLQSVSN	iTRAQ8plex@N-term
68	71.63	71.84	14.18	sp|O15230|LAMA5_HUMAN	Laminin subunit alpha-5 OS=Homo sapiens OX=9606 GN=LAMA5 PE=1 SV=8	1	auto	0	99	DQASQLLAGTEATLGHAK	iTRAQ8plex@N-term; iTRAQ8plex(K)@18
1469	11.17	13.55	8.012	sp|Q86W92|LIPB1_HUMAN	Liprin-beta-1 OS=Homo sapiens OX=9606 GN=PPFIBP1 PE=1 SV=2	1	auto	2	99	SVDLAEYAPNLR	iTRAQ8plex@N-term
998	16.22	17.05	34.62	sp|Q12904|AIMP1_HUMAN	Aminoacyl tRNA synthase complex-interacting multifunctional protein 1 OS=Homo sapiens OX=9606 GN=AIMP1 PE=1 SV=2	0	auto - discordant peptide type	0.000869459	30.88	IQAEIQNGVK	iTRAQ8plex@N-term; Deamidated(N)@7; iTRAQ8plex(K)@10
2084	6.77	12.49	19.17	sp|P51116|FXR2_HUMAN	Fragile X mental retardation syndrome-related protein 2 OS=Homo sapiens OX=9606 GN=FXR2 PE=1 SV=2	0	auto - discordant peptide type	0.0428718	98.4	KVPGVTAIELGEETCTFR	iTRAQ8plex@N-term; iTRAQ8plex(K)@1; Carbamidomethyl(C)@15
4	258.49	258.54	60.66	sp|P35579|MYH9_HUMAN	Myosin-9 OS=Homo sapiens OX=9606 GN=MYH9 PE=1 SV=4	1	auto	0	99	TDLLLEPYNK	iTRAQ8plex@N-term; iTRAQ8plex(K)@10
3	289.76	289.92	65.77	sp|P21333|FLNA_HUMAN	Filamin-A OS=Homo sapiens OX=9606 GN=FLNA PE=1 SV=4	1	auto	2	99	VSGQGLHEGHTFEPAEFIIDTR	iTRAQ8plex@N-term
4	258.49	258.54	60.66	sp|P35579|MYH9_HUMAN	Myosin-9 OS=Homo sapiens OX=9606 GN=MYH9 PE=1 SV=4	0	auto - discordant peptide type	0	98.9	YEILTPNSIPK	iTRAQ8plex@N-term; Deamidated(N)@7; iTRAQ8plex(K)@11
1101	14.82	15.39	36.11	sp|P27105|STOM_HUMAN	Stomatin OS=Homo sapiens OX=9606 GN=STOM PE=1 SV=3	0	auto - discordant peptide type	0	99	EASMVITESPAALQLR	iTRAQ8plex@N-term; Carbamyl(M)@4
1392	11.86	12.12	32.07	tr|B1AL05|B1AL05_HUMAN; sp|Q8N983|RM43_HUMAN	39S ribosomal protein L43, mitochondrial OS=Homo sapiens OX=9606 GN=MRPL43 PE=1 SV=1; 39S ribosomal protein L43, mitochondrial OS=Homo sapiens OX=9606 GN=MRPL43 PE=1 SV=1	1	auto	2	99	SVEEISTLVQK	iTRAQ8plex@N-term; iTRAQ8plex(K)@11
132	55.64	56.64	40.24	sp|Q13263|TIF1B_HUMAN	Transcription intermediary factor 1-beta OS=Homo sapiens OX=9606 GN=TRIM28 PE=1 SV=5	1	auto	0	99	LSPPYSSPQEFAQDVGR	iTRAQ8plex@N-term
298	37.12	37.57	47.65	sp|Q96HE7|ERO1A_HUMAN	ERO1-like protein alpha OS=Homo sapiens OX=9606 GN=ERO1A PE=1 SV=2	1	auto	0	99	YSEEANNLIEECEQAER	iTRAQ8plex@N-term; Carbamidomethyl(C)@12
252	40.2	91.16	54.7	sp|P08238|HS90B_HUMAN	Heat shock protein HSP 90-beta OS=Homo sapiens OX=9606 GN=HSP90AB1 PE=1 SV=4	0	auto - discordant peptide type	0	99	VILHLKEDQTEYLEER	iTRAQ8plex@N-term; iTRAQ8plex(K)@6
269	39.03	39.45	62.96	sp|P23284|PPIB_HUMAN	Peptidyl-prolyl cis-trans isomerase B OS=Homo sapiens OX=9606 GN=PPIB PE=1 SV=2	0	auto - discordant peptide type	0	17.5	VLEGMEVVR	iTRAQ8plex@N-term; Oxidation(M)@5
4050	1.34	31.53	13.21	sp|Q08043|ACTN3_HUMAN	Alpha-actinin-3 OS=Homo sapiens OX=9606 GN=ACTN3 PE=1 SV=2	0	auto - shared MS/MS	0	99	FAIQDISVEETSAK	iTRAQ8plex@N-term; iTRAQ8plex(K)@14
1054	15.47	16.88	18.9	tr|A0A0A0MRI2|A0A0A0MRI2_HUMAN; sp|Q9UNH7|SNX6_HUMAN	Sorting nexin OS=Homo sapiens OX=9606 GN=SNX6 PE=1 SV=1; Sorting nexin-6 OS=Homo sapiens OX=9606 GN=SNX6 PE=1 SV=1	0	auto - shared MS/MS	0	99	VSELFDK	iTRAQ8plex@N-term; iTRAQ8plex(K)@7
195	46.48	54.49	42.33	sp|Q12931|TRAP1_HUMAN	Heat shock protein 75 kDa, mitochondrial OS=Homo sapiens OX=9606 GN=TRAP1 PE=1 SV=3	1	auto	0	99	ELLQESALIR	iTRAQ8plex@N-term
83	66.85	66.89	63.17	sp|P22626|ROA2_HUMAN	Heterogeneous nuclear ribonucleoproteins A2/B1 OS=Homo sapiens OX=9606 GN=HNRNPA2B1 PE=1 SV=2	1	auto	0	99	GFGFVTFDDHDPVDK	iTRAQ8plex@N-term; iTRAQ8plex(K)@15
1382	11.92	12.41	35.74	sp|Q9GZS3|WDR61_HUMAN	WD repeat-containing protein 61 OS=Homo sapiens OX=9606 GN=WDR61 PE=1 SV=1	1	auto	0	43.29	LWDLENGK	iTRAQ8plex@N-term; iTRAQ8plex(K)@8
210	44.28	44.74	40.24	sp|O00567|NOP56_HUMAN	Nucleolar protein 56 OS=Homo sapiens OX=9606 GN=NOP56 PE=1 SV=4	1	auto	2	99	LSFYETGEIPR	iTRAQ8plex@N-term
3687	2	68.26	66.09	tr|F5H5D3|F5H5D3_HUMAN; sp|Q9BQE3|TBA1C_HUMAN	Tubulin alpha chain OS=Homo sapiens OX=9606 GN=TUBA1C PE=1 SV=1; Tubulin alpha-1C chain OS=Homo sapiens OX=9606 GN=TUBA1C PE=1 SV=1	0	auto - discordant peptide type	0	90.57	VGINYQPPTVVPGGDLAK	iTRAQ8plex@N-term; iTRAQ8plex(K)@18
69	71.29	71.29	86.27	sp|P04406|G3P_HUMAN	Glyceraldehyde-3-phosphate dehydrogenase OS=Homo sapiens OX=9606 GN=GAPDH PE=1 SV=3	0	auto - discordant peptide type	0	96.76	IISNASCTTNCLAPLAK	iTRAQ8plex@N-term; Deamidated(N)@4; Carbamidomethyl(C)@7; Deamidated(N)@10; Carbamidomethyl(C)@11; iTRAQ8plex(K)@17
555	25.7	28.12	15.51	sp|O95373|IPO7_HUMAN	Importin-7 OS=Homo sapiens OX=9606 GN=IPO7 PE=1 SV=1	0	no quant - weak signal	0	99	QLQDIATLADQR	iTRAQ8plex@N-term
321	35.37	57.44	37.86	tr|A0A1X7SBZ2|A0A1X7SBZ2_HUMAN; sp|Q92841|DDX17_HUMAN	RNA helicase OS=Homo sapiens OX=9606 GN=DDX17 PE=1 SV=1; Probable ATP-dependent RNA helicase DDX17 OS=Homo sapiens OX=9606 GN=DDX17 PE=1 SV=2	0	auto - discordant peptide type	0	79.22	MLDMGFEPQIR	iTRAQ8plex@N-term; Carbamyl(M)@1
49	78.59	80	82.26	sp|P06733|ENOA_HUMAN	Alpha-enolase OS=Homo sapiens OX=9606 GN=ENO1 PE=1 SV=2	1	auto	0	99	GNPTVEVDLFTSK	iTRAQ8plex@N-term; iTRAQ8plex(K)@13
269	39.03	39.45	62.96	sp|P23284|PPIB_HUMAN	Peptidyl-prolyl cis-trans isomerase B OS=Homo sapiens OX=9606 GN=PPIB PE=1 SV=2	0	auto - discordant peptide type	0	99	DTNGSQFFITTVK	iTRAQ8plex@N-term; Deamidated(N)@3; iTRAQ8plex(K)@13
11	158.72	160.76	57.53	sp|P42704|LPPRC_HUMAN	Leucine-rich PPR motif-containing protein, mitochondrial OS=Homo sapiens OX=9606 GN=LRPPRC PE=1 SV=3	0	auto - discordant peptide type	0	99	LIASYCNVGDIEGASK	iTRAQ8plex@N-term; Carbamidomethyl(C)@6; iTRAQ8plex(K)@16
269	39.03	39.45	62.96	sp|P23284|PPIB_HUMAN	Peptidyl-prolyl cis-trans isomerase B OS=Homo sapiens OX=9606 GN=PPIB PE=1 SV=2	1	auto	0	99	VLEGMEVVR	iTRAQ8plex@N-term
1643	9.78	12.61	18.61	tr|A0A024R571|A0A024R571_HUMAN; sp|Q9H4M9|EHD1_HUMAN	EH domain-containing protein 1 OS=Homo sapiens OX=9606 GN=EHD1 PE=1 SV=1; EH domain-containing protein 1 OS=Homo sapiens OX=9606 GN=EHD1 PE=1 SV=2	0	auto - discordant peptide type	0.0319843	98.56	ELVNNLGEIYQK	iTRAQ8plex@N-term; iTRAQ8plex(K)@12
2030	7.18	7.3	23.23	sp|P10620|MGST1_HUMAN	Microsomal glutathione S-transferase 1 OS=Homo sapiens OX=9606 GN=MGST1 PE=1 SV=1	1	auto	0	99	VFANPEDCVAFGK	iTRAQ8plex@N-term; Carbamidomethyl(C)@8; iTRAQ8plex(K)@13
269	39.03	39.45	62.96	sp|P23284|PPIB_HUMAN	Peptidyl-prolyl cis-trans isomerase B OS=Homo sapiens OX=9606 GN=PPIB PE=1 SV=2	0	auto - discordant peptide type	0	98.08	DTNGSQFFITTVK	iTRAQ8plex@N-term; Deamidated(N)@3; iTRAQ8plex(K)@13
2681	4.15	4.18	15.27	sp|Q9Y657|SPIN1_HUMAN	Spindlin-1 OS=Homo sapiens OX=9606 GN=SPIN1 PE=1 SV=3	1	auto	2	99	VSALEVLPDR	iTRAQ8plex@N-term
1015	16.03	16.37	23.73	sp|P12955|PEPD_HUMAN	Xaa-Pro dipeptidase OS=Homo sapiens OX=9606 GN=PEPD PE=1 SV=3	0	auto - discordant peptide type	0	99	FEVNNTILHPEIVECR	iTRAQ8plex@N-term; Carbamidomethyl(C)@15
3696	2	28.12	34.53	tr|E7EQG2|E7EQG2_HUMAN; sp|Q14240|IF4A2_HUMAN	RNA helicase OS=Homo sapiens OX=9606 GN=EIF4A2 PE=1 SV=1; Eukaryotic initiation factor 4A-II OS=Homo sapiens OX=9606 GN=EIF4A2 PE=1 SV=2	0	auto - shared MS/MS	0	99	VDWLTEK	iTRAQ8plex@N-term; iTRAQ8plex(K)@7
24	108.3	155.89	42.41	sp|P35580|MYH10_HUMAN	Myosin-10 OS=Homo sapiens OX=9606 GN=MYH10 PE=1 SV=3	1	auto	0	99	ALELDPNLYR	iTRAQ8plex@N-term
199	45.68	46.26	32.18	sp|P25205|MCM3_HUMAN	DNA replication licensing factor MCM3 OS=Homo sapiens OX=9606 GN=MCM3 PE=1 SV=3	0	auto - discordant peptide type	0.88941	98.16	DIFDQLAK	iTRAQ8plex@N-term; iTRAQ8plex(K)@8
2	297.14	297.15	60.85	sp|Q09666|AHNK_HUMAN	Neuroblast differentiation-associated protein AHNAK OS=Homo sapiens OX=9606 GN=AHNAK PE=1 SV=2	0	auto - discordant peptide type	0	56.26	ISMPDVDFNLK	iTRAQ8plex@N-term; Carbamyl(M)@3; Deamidated(N)@9; iTRAQ8plex(K)@11
25	103.55	112.21	74.74	sp|P05787|K2C8_HUMAN; con-P05787	Keratin, type II cytoskeletal 8 OS=Homo sapiens OX=9606 GN=KRT8 PE=1 SV=7; SWISS-PROT:P05787 Tax_Id=9606 Gene_Symbol=KRT8 Keratin, type II cytoskeletal 8	1	auto	0	76.65	YEELQSLAGK	iTRAQ8plex@N-term; iTRAQ8plex(K)@10
25	103.55	112.21	74.74	sp|P05787|K2C8_HUMAN; con-P05787	Keratin, type II cytoskeletal 8 OS=Homo sapiens OX=9606 GN=KRT8 PE=1 SV=7; SWISS-PROT:P05787 Tax_Id=9606 Gene_Symbol=KRT8 Keratin, type II cytoskeletal 8	0	auto - discordant peptide type	0	55.28	YEELQSLAGK	iTRAQ8plex@N-term; Carbamidomethyl(E)@2; iTRAQ8plex(K)@10
71	70.8	71.44	77.58	sp|P07355|ANXA2_HUMAN	Annexin A2 OS=Homo sapiens OX=9606 GN=ANXA2 PE=1 SV=2	0	auto - discordant peptide type	2	99	SYSPYDMLESIR	iTRAQ8plex@N-term; Carbamyl(M)@7
765	19.97	22.9	21.83	sp|Q2TAY7|SMU1_HUMAN	WD40 repeat-containing protein SMU1 OS=Homo sapiens OX=9606 GN=SMU1 PE=1 SV=2	1	auto	0	99	DSSQILSASFDQTIR	iTRAQ8plex@N-term
37	86.9	88.22	48.86	sp|P53396|ACLY_HUMAN	ATP-citrate synthase OS=Homo sapiens OX=9606 GN=ACLY PE=1 SV=3	0	auto - discordant peptide type	1.07058	99	AVQGMLDFDYVCSR	iTRAQ8plex@N-term; Carbamyl(M)@5; Carbamidomethyl(C)@12
71	70.8	71.44	77.58	sp|P07355|ANXA2_HUMAN	Annexin A2 OS=Homo sapiens OX=9606 GN=ANXA2 PE=1 SV=2	0	no quant - weak signal	0	99	RAEDGSVIDYELIDQDAR	Carbamyl@N-term
321	35.37	57.44	37.86	tr|A0A1X7SBZ2|A0A1X7SBZ2_HUMAN; sp|Q92841|DDX17_HUMAN	RNA helicase OS=Homo sapiens OX=9606 GN=DDX17 PE=1 SV=1; Probable ATP-dependent RNA helicase DDX17 OS=Homo sapiens OX=9606 GN=DDX17 PE=1 SV=2	1	auto	0	99	QLAEDFLR	iTRAQ8plex@N-term
2067	6.84	7.39	12.37	sp|Q9BXK5|B2L13_HUMAN	Bcl-2-like protein 13 OS=Homo sapiens OX=9606 GN=BCL2L13 PE=1 SV=1	1	auto	0	99	EESLVEELSPASEK	iTRAQ8plex@N-term; iTRAQ8plex(K)@14
195	46.48	54.49	42.33	sp|Q12931|TRAP1_HUMAN	Heat shock protein 75 kDa, mitochondrial OS=Homo sapiens OX=9606 GN=TRAP1 PE=1 SV=3	1	auto	0	82.79	ELLQESALIR	iTRAQ8plex@N-term
237	41.37	41.52	90.76	sp|P60174|TPIS_HUMAN	Triosephosphate isomerase OS=Homo sapiens OX=9606 GN=TPI1 PE=1 SV=4	0	auto - discordant peptide type	0	99	VTNGAFTGEISPGMIK	iTRAQ8plex@N-term; Deamidated(N)@3; iTRAQ8plex(K)@16
385	32.12	32.7	31.63	sp|O76021|RL1D1_HUMAN	Ribosomal L1 domain-containing protein 1 OS=Homo sapiens OX=9606 GN=RSL1D1 PE=1 SV=3	1	auto	0	99	EINDCIGGTVLNISK	iTRAQ8plex@N-term; Carbamidomethyl(C)@5; iTRAQ8plex(K)@15
120	57.12	58.67	64.19	sp|P50991|TCPD_HUMAN	T-complex protein 1 subunit delta OS=Homo sapiens OX=9606 GN=CCT4 PE=1 SV=4	0	auto - discordant peptide type	0	78.32	GIEILTDMSRPVELSDR	iTRAQ8plex@N-term; Carbamyl(R)@10
132	55.64	56.64	40.24	sp|Q13263|TIF1B_HUMAN	Transcription intermediary factor 1-beta OS=Homo sapiens OX=9606 GN=TRIM28 PE=1 SV=5	0	auto - discordant peptide type	0	99	DIVENYFMR	iTRAQ8plex@N-term; Carbamyl(M)@8
2879	4	4.04	25	sp|P62304|RUXE_HUMAN	Small nuclear ribonucleoprotein E OS=Homo sapiens OX=9606 GN=SNRPE PE=1 SV=1	1	auto	0	99	GDNITLLQSVSN	iTRAQ8plex@N-term
68	71.63	71.84	14.18	sp|O15230|LAMA5_HUMAN	Laminin subunit alpha-5 OS=Homo sapiens OX=9606 GN=LAMA5 PE=1 SV=8	1	auto	2	99	DQASQLLAGTEATLGHAK	iTRAQ8plex@N-term; iTRAQ8plex(K)@18
1469	11.17	13.55	8.012	sp|Q86W92|LIPB1_HUMAN	Liprin-beta-1 OS=Homo sapiens OX=9606 GN=PPFIBP1 PE=1 SV=2	1	auto	0	25.4	SVDLAEYAPNLR	iTRAQ8plex@N-term
2141	6.42	8.17	13	sp|Q8NC42|RN149_HUMAN	E3 ubiquitin-protein ligase RNF149 OS=Homo sapiens OX=9606 GN=RNF149 PE=2 SV=2	1	auto	2	99	EGAHGLVGVPWAPGGDLEGCAPDTR	iTRAQ8plex@N-term; Carbamidomethyl(C)@20
69	71.29	71.29	86.27	sp|P04406|G3P_HUMAN	Glyceraldehyde-3-phosphate dehydrogenase OS=Homo sapiens OX=9606 GN=GAPDH PE=1 SV=3	0	auto - discordant peptide type	0	99	VIISAPSADAPMFVMGVNHEK	iTRAQ8plex@N-term; Carboxy(M)@12; Carbamyl(M)@15; iTRAQ8plex(K)@21
132	55.64	56.64	40.24	sp|Q13263|TIF1B_HUMAN	Transcription intermediary factor 1-beta OS=Homo sapiens OX=9606 GN=TRIM28 PE=1 SV=5	1	auto	2	99	LSPPYSSPQEFAQDVGR	iTRAQ8plex@N-term
385	32.12	32.7	31.63	sp|O76021|RL1D1_HUMAN	Ribosomal L1 domain-containing protein 1 OS=Homo sapiens OX=9606 GN=RSL1D1 PE=1 SV=3	1	auto	0	99	EINDCIGGTVLNISK	iTRAQ8plex@N-term; Carbamidomethyl(C)@5; iTRAQ8plex(K)@15
3687	2	68.26	66.09	tr|F5H5D3|F5H5D3_HUMAN; sp|Q9BQE3|TBA1C_HUMAN	Tubulin alpha chain OS=Homo sapiens OX=9606 GN=TUBA1C PE=1 SV=1; Tubulin alpha-1C chain OS=Homo sapiens OX=9606 GN=TUBA1C PE=1 SV=1	0	auto - discordant peptide type	0.000434512	99	AYHEQLTVAEITNACFEPANQMVK	iTRAQ8plex@N-term; Carbamidomethyl(C)@15; Carbamyl(M)@22; iTRAQ8plex(K)@24
381	32.3	33.5	32.88	sp|P46060|RAGP1_HUMAN	Ran GTPase-activating protein 1 OS=Homo sapiens OX=9606 GN=RANGAP1 PE=1 SV=1	0	auto - shared MS/MS	0	60.4	NRLENDGATALAEAFR	iTRAQ8plex@N-term
3	289.76	289.92	65.77	sp|P21333|FLNA_HUMAN	Filamin-A OS=Homo sapiens OX=9606 GN=FLNA PE=1 SV=4	1	auto	0	99	VSGQGLHEGHTFEPAEFIIDTR	iTRAQ8plex@N-term
1015	16.03	16.37	23.73	sp|P12955|PEPD_HUMAN	Xaa-Pro dipeptidase OS=Homo sapiens OX=9606 GN=PEPD PE=1 SV=3	0	auto - discordant peptide type	0.177178	99	FEVNNTILHPEIVECR	iTRAQ8plex@N-term; Carbamidomethyl(C)@15
16	137.46	140.02	74.86	sp|O43707|ACTN4_HUMAN	Alpha-actinin-4 OS=Homo sapiens OX=9606 GN=ACTN4 PE=1 SV=2	1	auto	0	99	VLAGDKNFITAEELR	iTRAQ8plex@N-term; iTRAQ8plex(K)@6
752	20.26	27.44	59.78	sp|Q13162|PRDX4_HUMAN	Peroxiredoxin-4 OS=Homo sapiens OX=9606 GN=PRDX4 PE=1 SV=1	0	auto - shared MS/MS	0	86.37	GLFIIDDK	iTRAQ8plex@N-term; iTRAQ8plex(K)@8
83	66.85	66.89	63.17	sp|P22626|ROA2_HUMAN	Heterogeneous nuclear ribonucleoproteins A2/B1 OS=Homo sapiens OX=9606 GN=HNRNPA2B1 PE=1 SV=2	1	auto	0	99	GFGFVTFDDHDPVDK	iTRAQ8plex@N-term; iTRAQ8plex(K)@15
210	44.28	44.74	40.24	sp|O00567|NOP56_HUMAN	Nucleolar protein 56 OS=Homo sapiens OX=9606 GN=NOP56 PE=1 SV=4	1	auto	0	99	LSFYETGEIPR	iTRAQ8plex@N-term
413	30.63	31.14	78.54	sp|P04792|HSPB1_HUMAN	Heat shock protein beta-1 OS=Homo sapiens OX=9606 GN=HSPB1 PE=1 SV=2	0	auto - discordant peptide type	0	99	VSLDVNHFAPDELTVK	iTRAQ8plex@N-term; Carbamidomethyl(D)@11; iTRAQ8plex(K)@16
321	35.37	57.44	37.86	tr|A0A1X7SBZ2|A0A1X7SBZ2_HUMAN; sp|Q92841|DDX17_HUMAN	RNA helicase OS=Homo sapiens OX=9606 GN=DDX17 PE=1 SV=1; Probable ATP-dependent RNA helicase DDX17 OS=Homo sapiens OX=9606 GN=DDX17 PE=1 SV=2	0	auto - discordant peptide type	0	99	MLDMGFEPQIR	iTRAQ8plex@N-term; Carbamyl(M)@4
63	73.68	78.15	53.76	sp|P38646|GRP75_HUMAN	Stress-70 protein, mitochondrial OS=Homo sapiens OX=9606 GN=HSPA9 PE=1 SV=2	0	auto - discordant peptide type	2	99	SDIGEVILVGGMTR	iTRAQ8plex@N-term; Oxidation(M)@12
49	78.59	80	82.26	sp|P06733|ENOA_HUMAN	Alpha-enolase OS=Homo sapiens OX=9606 GN=ENO1 PE=1 SV=2	1	auto	0	99	GNPTVEVDLFTSK	iTRAQ8plex@N-term; iTRAQ8plex(K)@13
49	78.59	80	82.26	sp|P06733|ENOA_HUMAN	Alpha-enolase OS=Homo sapiens OX=9606 GN=ENO1 PE=1 SV=2	1	auto	2	99	GNPTVEVDLFTSK	iTRAQ8plex@N-term; iTRAQ8plex(K)@13
517	26.81	28.07	21.7	sp|P05106|ITB3_HUMAN	Integrin beta-3 OS=Homo sapiens OX=9606 GN=ITGB3 PE=1 SV=2	0	auto - shared MS/MS	0.386158	81.79	IGDTVSFSIEAK	iTRAQ8plex@N-term; iTRAQ8plex(K)@12
2030	7.18	7.3	23.23	sp|P10620|MGST1_HUMAN	Microsomal glutathione S-transferase 1 OS=Homo sapiens OX=9606 GN=MGST1 PE=1 SV=1	1	auto	2	99	VFANPEDCVAFGK	iTRAQ8plex@N-term; Carbamidomethyl(C)@8; iTRAQ8plex(K)@13
2	297.14	297.15	60.85	sp|Q09666|AHNK_HUMAN	Neuroblast differentiation-associated protein AHNAK OS=Homo sapiens OX=9606 GN=AHNAK PE=1 SV=2	1	auto	2	99	ISMSEVDLNVAAPK	iTRAQ8plex@N-term; iTRAQ8plex(K)@14
325	35.09	36.75	30.93	tr|A2A274|A2A274_HUMAN; sp|Q99798|ACON_HUMAN	Aconitate hydratase, mitochondrial OS=Homo sapiens OX=9606 GN=ACO2 PE=1 SV=1; Aconitate hydratase, mitochondrial OS=Homo sapiens OX=9606 GN=ACO2 PE=1 SV=2	1	auto	0.603801	84.48	EGWPLDIR	iTRAQ8plex@N-term
672	22.1	22.22	66.45	tr|J3KND3|J3KND3_HUMAN; sp|P60660|MYL6_HUMAN	Myosin light polypeptide 6 OS=Homo sapiens OX=9606 GN=MYL6 PE=1 SV=1; Myosin light polypeptide 6 OS=Homo sapiens OX=9606 GN=MYL6 PE=1 SV=2	1	auto	0	97.97	EAFQLFDR	iTRAQ8plex@N-term
269	39.03	39.45	62.96	sp|P23284|PPIB_HUMAN	Peptidyl-prolyl cis-trans isomerase B OS=Homo sapiens OX=9606 GN=PPIB PE=1 SV=2	1	auto	0	99	VLEGMEVVR	iTRAQ8plex@N-term
52	77.62	77.94	14.96	sp|P98160|PGBM_HUMAN	Basement membrane-specific heparan sulfate proteoglycan core protein OS=Homo sapiens OX=9606 GN=HSPG2 PE=1 SV=4	1	auto	0	99	LEGDTLIIPR	iTRAQ8plex@N-term
739	20.43	21.26	11.13	sp|Q9Y6K5|OAS3_HUMAN	2'-5'-oligoadenylate synthase 3 OS=Homo sapiens OX=9606 GN=OAS3 PE=1 SV=3	1	auto	2	99	DAFSLAEGLR	iTRAQ8plex@N-term
2898	3.92	4.11	8.444	sp|Q9P016|THYN1_HUMAN	Thymocyte nuclear protein 1 OS=Homo sapiens OX=9606 GN=THYN1 PE=1 SV=1	0	auto - shared MS/MS	0	77.13	FSIEDLK	iTRAQ8plex@N-term; iTRAQ8plex(K)@7
3696	2	28.12	34.53	tr|E7EQG2|E7EQG2_HUMAN; sp|Q14240|IF4A2_HUMAN	RNA helicase OS=Homo sapiens OX=9606 GN=EIF4A2 PE=1 SV=1; Eukaryotic initiation factor 4A-II OS=Homo sapiens OX=9606 GN=EIF4A2 PE=1 SV=2	0	auto - shared MS/MS	0	86.37	VDWLTEK	iTRAQ8plex@N-term; iTRAQ8plex(K)@7
2948	3.65	4.51	3.342	tr|B7Z3R2|B7Z3R2_HUMAN; sp|Q9ULQ1|TPC1_HUMAN	Two pore calcium channel protein 1 OS=Homo sapiens OX=9606 GN=TPCN1 PE=1 SV=1; Two pore calcium channel protein 1 OS=Homo sapiens OX=9606 GN=TPCN1 PE=1 SV=3	0	auto - discordant peptide type	0	15.24	VELFLK	Carbamyl@N-term; iTRAQ8plex(K)@6
185	48.28	55.38	54.57	sp|P09651|ROA1_HUMAN	Heterogeneous nuclear ribonucleoprotein A1 OS=Homo sapiens OX=9606 GN=HNRNPA1 PE=1 SV=5	0	auto - discordant peptide type	0	73.63	IEVIEIMTDR	iTRAQ8plex@N-term; Oxidation(M)@7
14	138.66	140.07	44.6	sp|Q00610|CLH1_HUMAN	Clathrin heavy chain 1 OS=Homo sapiens OX=9606 GN=CLTC PE=1 SV=5	1	auto	0	99	NNLAGAEELFAR	iTRAQ8plex@N-term
71	70.8	71.44	77.58	sp|P07355|ANXA2_HUMAN	Annexin A2 OS=Homo sapiens OX=9606 GN=ANXA2 PE=1 SV=2	0	auto - discordant peptide type	0	99	SYSPYDMLESIR	iTRAQ8plex@N-term; Carbamyl(M)@7
3683	2	251.25	58.28	tr|A0A0D9SF54|A0A0D9SF54_HUMAN	Spectrin alpha chain, non-erythrocytic 1 OS=Homo sapiens OX=9606 GN=SPTAN1 PE=1 SV=1	0	auto - discordant peptide type	0	99	DLTSWVTEMK	iTRAQ8plex@N-term; Carbamyl(M)@9; iTRAQ8plex(K)@10
1734	9.08	11.1	23.33	sp|P51858|HDGF_HUMAN	Hepatoma-derived growth factor OS=Homo sapiens OX=9606 GN=HDGF PE=1 SV=1	1	auto	2	99	KGFSEGLWEIENNPTVK	iTRAQ8plex@N-term; iTRAQ8plex(K)@1; iTRAQ8plex(K)@17
765	19.97	22.9	21.83	sp|Q2TAY7|SMU1_HUMAN	WD40 repeat-containing protein SMU1 OS=Homo sapiens OX=9606 GN=SMU1 PE=1 SV=2	1	auto	2	99	DSSQILSASFDQTIR	iTRAQ8plex@N-term
2	297.14	297.15	60.85	sp|Q09666|AHNK_HUMAN	Neuroblast differentiation-associated protein AHNAK OS=Homo sapiens OX=9606 GN=AHNAK PE=1 SV=2	1	auto	2	99	ISAPNVDFNLEGPK	iTRAQ8plex@N-term; iTRAQ8plex(K)@14
646	22.82	23.56	24.59	tr|F5H365|F5H365_HUMAN	Protein transport protein SEC23 OS=Homo sapiens OX=9606 GN=SEC23A PE=1 SV=1	0	no quant - weak signal	0	99	HLLQAPVDDAQEILHSR	iTRAQ8plex@N-term
1339	12.16	12.24	60.34	sp|Q9Y5S9|RBM8A_HUMAN	RNA-binding protein 8A OS=Homo sapiens OX=9606 GN=RBM8A PE=1 SV=1	0	auto - discordant peptide type	0.138466	99	ADVLDLHEAGGEDFAMDEDGDESIHK	Protein Terminal Acetyl@N-term; Carbamyl(M)@16; iTRAQ8plex(K)@26
851	18.35	19.5	51.45	sp|Q9NQR4|NIT2_HUMAN	Omega-amidase NIT2 OS=Homo sapiens OX=9606 GN=NIT2 PE=1 SV=1	1	auto	0	98.56	TLSPGDSFSTFDTPYCR	iTRAQ8plex@N-term; Carbamidomethyl(C)@16
75	69.26	72.34	38.4	tr|F5H6E2|F5H6E2_HUMAN	Unconventional myosin-Ic OS=Homo sapiens OX=9606 GN=MYO1C PE=1 SV=1	1	auto	0	97.86	FDEVLIR	iTRAQ8plex@N-term
4	258.49	258.54	60.66	sp|P35579|MYH9_HUMAN	Myosin-9 OS=Homo sapiens OX=9606 GN=MYH9 PE=1 SV=4	1	auto	0	99	TDLLLEPYNK	iTRAQ8plex@N-term; iTRAQ8plex(K)@10
3683	2	251.25	58.28	tr|A0A0D9SF54|A0A0D9SF54_HUMAN	Spectrin alpha chain, non-erythrocytic 1 OS=Homo sapiens OX=9606 GN=SPTAN1 PE=1 SV=1	0	auto - discordant peptide type	0	58.18	DLTSWVTEMK	iTRAQ8plex@N-term; Carbamyl(M)@9; iTRAQ8plex(K)@10
321	35.37	57.44	37.86	tr|A0A1X7SBZ2|A0A1X7SBZ2_HUMAN; sp|Q92841|DDX17_HUMAN	RNA helicase OS=Homo sapiens OX=9606 GN=DDX17 PE=1 SV=1; Probable ATP-dependent RNA helicase DDX17 OS=Homo sapiens OX=9606 GN=DDX17 PE=1 SV=2	1	auto	0	99	QLAEDFLR	iTRAQ8plex@N-term
652	22.53	22.73	39.38	tr|E9PKG1|E9PKG1_HUMAN; sp|Q99873|ANM1_HUMAN	Protein arginine N-methyltransferase 1 OS=Homo sapiens OX=9606 GN=PRMT1 PE=1 SV=1; Protein arginine N-methyltransferase 1 OS=Homo sapiens OX=9606 GN=PRMT1 PE=1 SV=3	1	auto	0	99	ATLYVTAIEDR	iTRAQ8plex@N-term
2879	4	4.04	25	sp|P62304|RUXE_HUMAN	Small nuclear ribonucleoprotein E OS=Homo sapiens OX=9606 GN=SNRPE PE=1 SV=1	1	auto	0	97.86	GDNITLLQSVSN	iTRAQ8plex@N-term
83	66.85	66.89	63.17	sp|P22626|ROA2_HUMAN	Heterogeneous nuclear ribonucleoproteins A2/B1 OS=Homo sapiens OX=9606 GN=HNRNPA2B1 PE=1 SV=2	0	auto - discordant peptide type	0	85.42	GFGFVTFDDHDPVDK	iTRAQ8plex@N-term; Carbamidomethyl(D)@11; iTRAQ8plex(K)@15
1545	10.37	12.62	60.44	tr|A0A3B3ITX4|A0A3B3ITX4_HUMAN	Uncharacterized protein OS=Homo sapiens OX=9606 PE=3 SV=1	1	auto	0	96.22	VELVPPTPAEIPR	iTRAQ8plex@N-term
4	258.49	258.54	60.66	sp|P35579|MYH9_HUMAN	Myosin-9 OS=Homo sapiens OX=9606 GN=MYH9 PE=1 SV=4	1	auto	2	99	TDLLLEPYNK	iTRAQ8plex@N-term; iTRAQ8plex(K)@10
811	18.99	21.91	36.19	tr|M0QYS1|M0QYS1_HUMAN; sp|P40429|RL13A_HUMAN	60S ribosomal protein L13a (Fragment) OS=Homo sapiens OX=9606 GN=RPL13A PE=1 SV=2; 60S ribosomal protein L13a OS=Homo sapiens OX=9606 GN=RPL13A PE=1 SV=2	0	no quant - weak signal	0	88.61	VFDGIPPPYDK	iTRAQ8plex@N-term; iTRAQ8plex(K)@11
160	51.84	56.38	75.47	con-P15497	SWISS-PROT:P15497 (Bos taurus) Apolipoprotein A-I precursor	0	auto - shared MS/MS	0	99	VQPYLDEFQK	iTRAQ8plex@N-term; iTRAQ8plex(K)@10
69	71.29	71.29	86.27	sp|P04406|G3P_HUMAN	Glyceraldehyde-3-phosphate dehydrogenase OS=Homo sapiens OX=9606 GN=GAPDH PE=1 SV=3	0	auto - discordant peptide type	0	98.96	VIISAPSADAPMFVMGVNHEK	iTRAQ8plex@N-term; Carbamyl(M)@12; Carboxy(M)@15; iTRAQ8plex(K)@21
765	19.97	22.9	21.83	sp|Q2TAY7|SMU1_HUMAN	WD40 repeat-containing protein SMU1 OS=Homo sapiens OX=9606 GN=SMU1 PE=1 SV=2	1	auto	0	99	DSSQILSASFDQTIR	iTRAQ8plex@N-term
49	78.59	80	82.26	sp|P06733|ENOA_HUMAN	Alpha-enolase OS=Homo sapiens OX=9606 GN=ENO1 PE=1 SV=2	1	auto	2	99	YISPDQLADLYK	iTRAQ8plex@N-term; iTRAQ8plex(K)@12
15	137.84	138.13	82.37	con-P02769	SWISS-PROT:P02769 (Bos taurus) Bovine serum albumin precursor	0	auto - discordant peptide type	0	99	FSALTPDETYVPK	iTRAQ8plex@N-term; iTRAQ8plex(K)@13
71	70.8	71.44	77.58	sp|P07355|ANXA2_HUMAN	Annexin A2 OS=Homo sapiens OX=9606 GN=ANXA2 PE=1 SV=2	0	auto - discordant peptide type	0	99	RAEDGSVIDYELIDQDAR	Formyl@N-term
263	39.49	40.75	66.24	sp|Q9UQ80|PA2G4_HUMAN	Proliferation-associated protein 2G4 OS=Homo sapiens OX=9606 GN=PA2G4 PE=1 SV=3	1	auto	0	99	ITSGPFEPDLYK	iTRAQ8plex@N-term; iTRAQ8plex(K)@12
132	55.64	56.64	40.24	sp|Q13263|TIF1B_HUMAN	Transcription intermediary factor 1-beta OS=Homo sapiens OX=9606 GN=TRIM28 PE=1 SV=5	1	auto	0	99	LSPPYSSPQEFAQDVGR	iTRAQ8plex@N-term
3687	2	68.26	66.09	tr|F5H5D3|F5H5D3_HUMAN; sp|Q9BQE3|TBA1C_HUMAN	Tubulin alpha chain OS=Homo sapiens OX=9606 GN=TUBA1C PE=1 SV=1; Tubulin alpha-1C chain OS=Homo sapiens OX=9606 GN=TUBA1C PE=1 SV=1	0	auto - discordant peptide type	0	99	AYHEQLTVAEITNACFEPANQMVK	iTRAQ8plex@N-term; Carbamidomethyl(C)@15; Carbamyl(M)@22; iTRAQ8plex(K)@24
381	32.3	33.5	32.88	sp|P46060|RAGP1_HUMAN	Ran GTPase-activating protein 1 OS=Homo sapiens OX=9606 GN=RANGAP1 PE=1 SV=1	1	auto	2	99	NRLENDGATALAEAFR	iTRAQ8plex@N-term
237	41.37	41.52	90.76	sp|P60174|TPIS_HUMAN	Triosephosphate isomerase OS=Homo sapiens OX=9606 GN=TPI1 PE=1 SV=4	0	auto - discordant peptide type	0	99	VTNGAFTGEISPGMIK	iTRAQ8plex@N-term; Deamidated(N)@3; iTRAQ8plex(K)@16
799	19.22	19.33	37.45	sp|O95292|VAPB_HUMAN	Vesicle-associated membrane protein-associated protein B/C OS=Homo sapiens OX=9606 GN=VAPB PE=1 SV=3	0	no quant - weak signal	2	99	VEQVLSLEPQHELK	iTRAQ8plex@N-term; iTRAQ8plex(K)@14
16	137.46	140.02	74.86	sp|O43707|ACTN4_HUMAN	Alpha-actinin-4 OS=Homo sapiens OX=9606 GN=ACTN4 PE=1 SV=2	0	auto - discordant peptide type	0	82.55	VLAGDKNFITAEELR	iTRAQ8plex@N-term; iTRAQ8plex(K)@6
10	162.61	164.72	47.79	sp|Q9NZM1|MYOF_HUMAN	Myoferlin OS=Homo sapiens OX=9606 GN=MYOF PE=1 SV=1	0	auto - discordant peptide type	0	63.24	LDMIPDLK	iTRAQ8plex@N-term; Carbamyl(M)@3; iTRAQ8plex(K)@8
25	103.55	112.21	74.74	sp|P05787|K2C8_HUMAN; con-P05787	Keratin, type II cytoskeletal 8 OS=Homo sapiens OX=9606 GN=KRT8 PE=1 SV=7; SWISS-PROT:P05787 Tax_Id=9606 Gene_Symbol=KRT8 Keratin, type II cytoskeletal 8	1	auto	0	99	YEELQSLAGK	iTRAQ8plex@N-term; iTRAQ8plex(K)@10
75	69.26	72.34	38.4	tr|F5H6E2|F5H6E2_HUMAN	Unconventional myosin-Ic OS=Homo sapiens OX=9606 GN=MYO1C PE=1 SV=1	0	auto - discordant peptide type	0.00656377	93.7	YMDVQFDFK	iTRAQ8plex@N-term; Carbamyl(M)@2; iTRAQ8plex(K)@9
301	36.97	37.87	41.05	sp|P04844|RPN2_HUMAN	Dolichyl-diphosphooligosaccharide--protein glycosyltransferase subunit 2 OS=Homo sapiens OX=9606 GN=RPN2 PE=1 SV=3	1	auto	2	99	ISTEVGITNVDLSTVDKDQSIAPK	iTRAQ8plex@N-term; iTRAQ8plex(K)@17; iTRAQ8plex(K)@24
752	20.26	27.44	59.78	sp|Q13162|PRDX4_HUMAN	Peroxiredoxin-4 OS=Homo sapiens OX=9606 GN=PRDX4 PE=1 SV=1	0	auto - discordant peptide type	0	55.28	GLFIIDDK	Carbamidomethyl@N-term; iTRAQ8plex(K)@8
325	35.09	36.75	30.93	tr|A2A274|A2A274_HUMAN; sp|Q99798|ACON_HUMAN	Aconitate hydratase, mitochondrial OS=Homo sapiens OX=9606 GN=ACO2 PE=1 SV=1; Aconitate hydratase, mitochondrial OS=Homo sapiens OX=9606 GN=ACO2 PE=1 SV=2	0	auto - shared MS/MS	0	78.54	EGWPLDIR	iTRAQ8plex@N-term
49	78.59	80	82.26	sp|P06733|ENOA_HUMAN	Alpha-enolase OS=Homo sapiens OX=9606 GN=ENO1 PE=1 SV=2	1	auto	0	99	GNPTVEVDLFTSK	iTRAQ8plex@N-term; iTRAQ8plex(K)@13
49	78.59	80	82.26	sp|P06733|ENOA_HUMAN	Alpha-enolase OS=Homo sapiens OX=9606 GN=ENO1 PE=1 SV=2	0	auto - discordant peptide type	0	98.26	YISPDQLADLYK	iTRAQ8plex@N-term; iTRAQ8plex(K)@12
52	77.62	77.94	14.96	sp|P98160|PGBM_HUMAN	Basement membrane-specific heparan sulfate proteoglycan core protein OS=Homo sapiens OX=9606 GN=HSPG2 PE=1 SV=4	1	auto	0	99	LEGDTLIIPR	iTRAQ8plex@N-term
2067	6.84	7.39	12.37	sp|Q9BXK5|B2L13_HUMAN	Bcl-2-like protein 13 OS=Homo sapiens OX=9606 GN=BCL2L13 PE=1 SV=1	1	auto	0	57.94	EESLVEELSPASEK	iTRAQ8plex@N-term; iTRAQ8plex(K)@14
789	19.35	20.79	53.6	sp|P04179|SODM_HUMAN	Superoxide dismutase [Mn], mitochondrial OS=Homo sapiens OX=9606 GN=SOD2 PE=1 SV=3	0	auto - discordant peptide type	0	98.67	GELLEAIKR	Carbamyl@N-term; iTRAQ8plex(K)@8
1224	13.39	15.23	15.94	sp|P51114|FXR1_HUMAN	Fragile X mental retardation syndrome-related protein 1 OS=Homo sapiens OX=9606 GN=FXR1 PE=1 SV=3	0	auto - discordant peptide type	0.0352691	95.62	ANDQEPCGWWLAK	iTRAQ8plex@N-term; Carbamidomethyl(C)@7; iTRAQ8plex(K)@13
2898	3.92	4.11	8.444	sp|Q9P016|THYN1_HUMAN	Thymocyte nuclear protein 1 OS=Homo sapiens OX=9606 GN=THYN1 PE=1 SV=1	0	auto - shared MS/MS	0.405607	92.79	FSIEDLK	iTRAQ8plex@N-term; iTRAQ8plex(K)@7
251	40.21	40.3	79.18	sp|P63244|RACK1_HUMAN	Receptor of activated protein C kinase 1 OS=Homo sapiens OX=9606 GN=RACK1 PE=1 SV=3	1	auto	0	99	IWDLEGK	iTRAQ8plex@N-term; iTRAQ8plex(K)@7
3979	1.6	65.4	70.1	tr|H3BTN5|H3BTN5_HUMAN	Pyruvate kinase (Fragment) OS=Homo sapiens OX=9606 GN=PKM PE=1 SV=1	0	auto - discordant peptide type	0	99	GVNLPGAAVDLPAVSEK	iTRAQ8plex@N-term; iTRAQ8plex(K)@17
185	48.28	55.38	54.57	sp|P09651|ROA1_HUMAN	Heterogeneous nuclear ribonucleoprotein A1 OS=Homo sapiens OX=9606 GN=HNRNPA1 PE=1 SV=5	0	auto - discordant peptide type	0	91.9	IEVIEIMTDR	iTRAQ8plex@N-term; Oxidation(M)@7
155	52.52	53.63	41.31	sp|P33993|MCM7_HUMAN	DNA replication licensing factor MCM7 OS=Homo sapiens OX=9606 GN=MCM7 PE=1 SV=4	0	auto - discordant peptide type	0.00130484	84.28	LAASIAPEIYGHEDVK	iTRAQ8plex@N-term; iTRAQ8plex(K)@16
646	22.82	23.56	24.59	tr|F5H365|F5H365_HUMAN	Protein transport protein SEC23 OS=Homo sapiens OX=9606 GN=SEC23A PE=1 SV=1	1	auto	2	99	HLLQAPVDDAQEILHSR	iTRAQ8plex@N-term
139	55.34	56.79	61.69	sp|Q99832|TCPH_HUMAN	T-complex protein 1 subunit eta OS=Homo sapiens OX=9606 GN=CCT7 PE=1 SV=2	1	auto	2	99	QLCDNAGFDATNILNK	iTRAQ8plex@N-term; Carbamidomethyl(C)@3; iTRAQ8plex(K)@16
14	138.66	140.07	44.6	sp|Q00610|CLH1_HUMAN	Clathrin heavy chain 1 OS=Homo sapiens OX=9606 GN=CLTC PE=1 SV=5	1	auto	2	99	NNLAGAEELFAR	iTRAQ8plex@N-term
51	77.71	82.06	57.85	sp|P20700|LMNB1_HUMAN	Lamin-B1 OS=Homo sapiens OX=9606 GN=LMNB1 PE=1 SV=2	0	auto - discordant peptide type	0	99	LALDMEISAYR	iTRAQ8plex@N-term; Carbamyl(M)@5
160	51.84	56.38	75.47	con-P15497	SWISS-PROT:P15497 (Bos taurus) Apolipoprotein A-I precursor	0	auto - shared MS/MS	2	99	VQPYLDEFQK	iTRAQ8plex@N-term; iTRAQ8plex(K)@10
1734	9.08	11.1	23.33	sp|P51858|HDGF_HUMAN	Hepatoma-derived growth factor OS=Homo sapiens OX=9606 GN=HDGF PE=1 SV=1	1	auto	0	88.77	KGFSEGLWEIENNPTVK	iTRAQ8plex@N-term; iTRAQ8plex(K)@1; iTRAQ8plex(K)@17
108	59.59	61.19	21	con-Q2UVX4	SWISS-PROT:Q2UVX4 (Bos taurus) Complement C3 precursor	1	auto	0	97.15	VYSYYNLDETCIR	iTRAQ8plex@N-term; Carbamidomethyl(C)@11
75	69.26	72.34	38.4	tr|F5H6E2|F5H6E2_HUMAN	Unconventional myosin-Ic OS=Homo sapiens OX=9606 GN=MYO1C PE=1 SV=1	1	auto	0	99	FDEVLIR	iTRAQ8plex@N-term
1485	11	11.03	49.35	sp|P00441|SODC_HUMAN	Superoxide dismutase [Cu-Zn] OS=Homo sapiens OX=9606 GN=SOD1 PE=1 SV=2	0	auto - discordant peptide type	0	99	GDGPVQGIINFEQK	iTRAQ8plex@N-term; iTRAQ8plex(K)@14
1339	12.16	12.24	60.34	sp|Q9Y5S9|RBM8A_HUMAN	RNA-binding protein 8A OS=Homo sapiens OX=9606 GN=RBM8A PE=1 SV=1	0	auto - discordant peptide type	0	98.92	ADVLDLHEAGGEDFAMDEDGDESIHK	Protein Terminal Acetyl@N-term; Carbamyl(M)@16; iTRAQ8plex(K)@26
3683	2	251.25	58.28	tr|A0A0D9SF54|A0A0D9SF54_HUMAN	Spectrin alpha chain, non-erythrocytic 1 OS=Homo sapiens OX=9606 GN=SPTAN1 PE=1 SV=1	0	auto - discordant peptide type	0	98.48	DLTSWVTEMK	iTRAQ8plex@N-term; Carbamyl(M)@9; iTRAQ8plex(K)@10
1962	7.69	8.02	4.163	sp|Q96ST3|SIN3A_HUMAN	Paired amphipathic helix protein Sin3a OS=Homo sapiens OX=9606 GN=SIN3A PE=1 SV=2	1	auto	0	99	AADIIDGLR	iTRAQ8plex@N-term
263	39.49	40.75	66.24	sp|Q9UQ80|PA2G4_HUMAN	Proliferation-associated protein 2G4 OS=Homo sapiens OX=9606 GN=PA2G4 PE=1 SV=3	1	auto	0	99	ITSGPFEPDLYK	iTRAQ8plex@N-term; iTRAQ8plex(K)@12
828	18.67	18.69	39.32	sp|P54920|SNAA_HUMAN	Alpha-soluble NSF attachment protein OS=Homo sapiens OX=9606 GN=NAPA PE=1 SV=3	1	auto	0	19.33	AIEIYTDMGR	iTRAQ8plex@N-term
789	19.35	20.79	53.6	sp|P04179|SODM_HUMAN	Superoxide dismutase [Mn], mitochondrial OS=Homo sapiens OX=9606 GN=SOD2 PE=1 SV=3	0	auto - shared MS/MS	0	99	GELLEAIK	iTRAQ8plex@N-term; iTRAQ8plex(K)@8
652	22.53	22.73	39.38	tr|E9PKG1|E9PKG1_HUMAN; sp|Q99873|ANM1_HUMAN	Protein arginine N-methyltransferase 1 OS=Homo sapiens OX=9606 GN=PRMT1 PE=1 SV=1; Protein arginine N-methyltransferase 1 OS=Homo sapiens OX=9606 GN=PRMT1 PE=1 SV=3	1	auto	2	99	ATLYVTAIEDR	iTRAQ8plex@N-term
448	29.41	30.19	24.32	sp|P48449|LSS_HUMAN	Lanosterol synthase OS=Homo sapiens OX=9606 GN=LSS PE=1 SV=1	0	auto - discordant peptide type	0	98.29	SVQLPDGGWGLHIEDK	iTRAQ8plex@N-term; iTRAQ8plex(K)@16
369	32.7	45.14	47.35	sp|P51991|ROA3_HUMAN	Heterogeneous nuclear ribonucleoprotein A3 OS=Homo sapiens OX=9606 GN=HNRNPA3 PE=1 SV=2	0	auto - discordant peptide type	0	93.39	IFVGGIKEDTEEYNLR	iTRAQ8plex@N-term; iTRAQ8plex(K)@7
461	28.95	30.21	53.08	tr|E9PF18|E9PF18_HUMAN	Hydroxyacyl-coenzyme A dehydrogenase, mitochondrial OS=Homo sapiens OX=9606 GN=HADH PE=1 SV=2	0	auto - discordant peptide type	0	99	FIVDGWHEMDAENPLHQPSPSLNK	iTRAQ8plex@N-term; Carbamyl(M)@9; iTRAQ8plex(K)@24
3684	2	126.85	88	sp|P63261|ACTG_HUMAN	Actin, cytoplasmic 2 OS=Homo sapiens OX=9606 GN=ACTG1 PE=1 SV=1	0	auto - discordant peptide type	0	99	YPIEHGIVTNWDDMEK	iTRAQ8plex@N-term; Methyl(H)@5; iTRAQ8plex(K)@16
1545	10.37	12.62	60.44	tr|A0A3B3ITX4|A0A3B3ITX4_HUMAN	Uncharacterized protein OS=Homo sapiens OX=9606 PE=3 SV=1	1	auto	0	99	VELVPPTPAEIPR	iTRAQ8plex@N-term
4	258.49	258.54	60.66	sp|P35579|MYH9_HUMAN	Myosin-9 OS=Homo sapiens OX=9606 GN=MYH9 PE=1 SV=4	1	auto	0	99	TDLLLEPYNK	iTRAQ8plex@N-term; iTRAQ8plex(K)@10
755	20.11	20.39	33.76	sp|P23381|SYWC_HUMAN	Tryptophan--tRNA ligase, cytoplasmic OS=Homo sapiens OX=9606 GN=WARS1 PE=1 SV=2	1	auto	2	99	DIIACGFDINK	iTRAQ8plex@N-term; Carbamidomethyl(C)@5; iTRAQ8plex(K)@11
263	39.49	40.75	66.24	sp|Q9UQ80|PA2G4_HUMAN	Proliferation-associated protein 2G4 OS=Homo sapiens OX=9606 GN=PA2G4 PE=1 SV=3	1	auto	2	99	ITSGPFEPDLYK	iTRAQ8plex@N-term; iTRAQ8plex(K)@12
1356	12.06	12.15	25.37	tr|J3KR44|J3KR44_HUMAN; tr|F5GYN4|F5GYN4_HUMAN; sp|Q96FW1|OTUB1_HUMAN	Ubiquitin thioesterase OS=Homo sapiens OX=9606 GN=OTUB1 PE=1 SV=2; Ubiquitinyl hydrolase 1 OS=Homo sapiens OX=9606 GN=OTUB1 PE=1 SV=1; Ubiquitin thioesterase OTUB1 OS=Homo sapiens OX=9606 GN=OTUB1 PE=1 SV=2	1	auto	0	99	IQQEIAVQNPLVSER	iTRAQ8plex@N-term
132	55.64	56.64	40.24	sp|Q13263|TIF1B_HUMAN	Transcription intermediary factor 1-beta OS=Homo sapiens OX=9606 GN=TRIM28 PE=1 SV=5	1	auto	0	99	LSPPYSSPQEFAQDVGR	iTRAQ8plex@N-term
3979	1.6	65.4	70.1	tr|H3BTN5|H3BTN5_HUMAN	Pyruvate kinase (Fragment) OS=Homo sapiens OX=9606 GN=PKM PE=1 SV=1	0	auto - shared MS/MS	0	99	GVNLPGAAVDLPAVSEK	iTRAQ8plex@N-term; iTRAQ8plex(K)@17
139	55.34	56.79	61.69	sp|Q99832|TCPH_HUMAN	T-complex protein 1 subunit eta OS=Homo sapiens OX=9606 GN=CCT7 PE=1 SV=2	1	auto	0	99	QLCDNAGFDATNILNK	iTRAQ8plex@N-term; Carbamidomethyl(C)@3; iTRAQ8plex(K)@16
15	137.84	138.13	82.37	con-P02769	SWISS-PROT:P02769 (Bos taurus) Bovine serum albumin precursor	0	no quant - weak signal	0	99	FSALTPDETYVPK	iTRAQ8plex@N-term; iTRAQ8plex(K)@13
204	44.95	50.05	49.1	sp|P17987|TCPA_HUMAN	T-complex protein 1 subunit alpha OS=Homo sapiens OX=9606 GN=TCP1 PE=1 SV=1	1	auto	0	47.01	EQLAIAEFAR	iTRAQ8plex@N-term
129	56.17	56.49	10.72	sp|Q7Z6Z7|HUWE1_HUMAN	E3 ubiquitin-protein ligase HUWE1 OS=Homo sapiens OX=9606 GN=HUWE1 PE=1 SV=3	0	auto - discordant peptide type	0.0163737	97.26	VLDFDVK	iTRAQ8plex@N-term; iTRAQ8plex(K)@7
799	19.22	19.33	37.45	sp|O95292|VAPB_HUMAN	Vesicle-associated membrane protein-associated protein B/C OS=Homo sapiens OX=9606 GN=VAPB PE=1 SV=3	1	auto	0	99	VEQVLSLEPQHELK	iTRAQ8plex@N-term; iTRAQ8plex(K)@14
799	19.22	19.33	37.45	sp|O95292|VAPB_HUMAN	Vesicle-associated membrane protein-associated protein B/C OS=Homo sapiens OX=9606 GN=VAPB PE=1 SV=3	0	auto - discordant peptide type	0	99	VEQVLSLEPQHELK	iTRAQ8plex@N-term; iTRAQ8plex(K)@14
185	48.28	55.38	54.57	sp|P09651|ROA1_HUMAN	Heterogeneous nuclear ribonucleoprotein A1 OS=Homo sapiens OX=9606 GN=HNRNPA1 PE=1 SV=5	0	auto - discordant peptide type	0	99	GFAFVTFDDHDSVDK	iTRAQ8plex@N-term; Carbamidomethyl(H)@10; iTRAQ8plex(K)@15
413	30.63	31.14	78.54	sp|P04792|HSPB1_HUMAN	Heat shock protein beta-1 OS=Homo sapiens OX=9606 GN=HSPB1 PE=1 SV=2	1	auto	0	99	VSLDVNHFAPDELTVK	iTRAQ8plex@N-term; iTRAQ8plex(K)@16
3684	2	126.85	88	sp|P63261|ACTG_HUMAN	Actin, cytoplasmic 2 OS=Homo sapiens OX=9606 GN=ACTG1 PE=1 SV=1	0	auto - shared MS/MS	0	99	DLTDYLMK	iTRAQ8plex@N-term; iTRAQ8plex(K)@8
357	33.44	38.92	15.24	sp|Q15075|EEA1_HUMAN	Early endosome antigen 1 OS=Homo sapiens OX=9606 GN=EEA1 PE=1 SV=2	1	auto	2	99	LSLAQEDLISNR	iTRAQ8plex@N-term
10	162.61	164.72	47.79	sp|Q9NZM1|MYOF_HUMAN	Myoferlin OS=Homo sapiens OX=9606 GN=MYOF PE=1 SV=1	1	auto	2	99	ISVYDYDTFTR	iTRAQ8plex@N-term
25	103.55	112.21	74.74	sp|P05787|K2C8_HUMAN; con-P05787	Keratin, type II cytoskeletal 8 OS=Homo sapiens OX=9606 GN=KRT8 PE=1 SV=7; SWISS-PROT:P05787 Tax_Id=9606 Gene_Symbol=KRT8 Keratin, type II cytoskeletal 8	1	auto	0	99	YEELQSLAGK	iTRAQ8plex@N-term; iTRAQ8plex(K)@10
183	48.31	51.33	57.27	sp|Q15084|PDIA6_HUMAN	Protein disulfide-isomerase A6 OS=Homo sapiens OX=9606 GN=PDIA6 PE=1 SV=1	1	auto	0	99	GSTAPVGGGAFPTIVEREPWDGR	iTRAQ8plex@N-term
4	258.49	258.54	60.66	sp|P35579|MYH9_HUMAN	Myosin-9 OS=Homo sapiens OX=9606 GN=MYH9 PE=1 SV=4	1	auto	0	99	TDLLLEPYNK	iTRAQ8plex@N-term; iTRAQ8plex(K)@10
992	16.28	16.44	65.71	sp|P10599|THIO_HUMAN	Thioredoxin OS=Homo sapiens OX=9606 GN=TXN PE=1 SV=3	0	auto - discordant peptide type	0	99	TAFQEALDAAGDK	iTRAQ8plex@N-term; Carbamidomethyl(D)@12; iTRAQ8plex(K)@13
15	137.84	138.13	82.37	con-P02769	SWISS-PROT:P02769 (Bos taurus) Bovine serum albumin precursor	0	auto - discordant peptide type	1.52288	99	FSALTPDETYVPK	iTRAQ8plex@N-term; iTRAQ8plex(K)@13
537	26.19	26.52	50.4	tr|G3V5Z7|G3V5Z7_HUMAN; sp|P60900|PSA6_HUMAN	Proteasome subunit alpha type OS=Homo sapiens OX=9606 GN=PSMA6 PE=1 SV=1; Proteasome subunit alpha type-6 OS=Homo sapiens OX=9606 GN=PSMA6 PE=1 SV=1	0	auto - discordant peptide type	0	36.13	YGYEIPVDMLCK	iTRAQ8plex@N-term; Carbamyl(M)@9; Carbamidomethyl(C)@11; iTRAQ8plex(K)@12
1545	10.37	12.62	60.44	tr|A0A3B3ITX4|A0A3B3ITX4_HUMAN	Uncharacterized protein OS=Homo sapiens OX=9606 PE=3 SV=1	1	auto	0	99	VELVPPTPAEIPR	iTRAQ8plex@N-term
3979	1.6	65.4	70.1	tr|H3BTN5|H3BTN5_HUMAN	Pyruvate kinase (Fragment) OS=Homo sapiens OX=9606 GN=PKM PE=1 SV=1	0	auto - shared MS/MS	0	99	GVNLPGAAVDLPAVSEK	iTRAQ8plex@N-term; iTRAQ8plex(K)@17
1	442.12	442.12	48.51	sp|Q15149|PLEC_HUMAN	Plectin OS=Homo sapiens OX=9606 GN=PLEC PE=1 SV=3	1	auto	0	99	LLEAQACTGGIIDPSTGER	iTRAQ8plex@N-term; Carbamidomethyl(C)@7
168	50.87	52.38	23.29	sp|O75694|NU155_HUMAN	Nuclear pore complex protein Nup155 OS=Homo sapiens OX=9606 GN=NUP155 PE=1 SV=1	1	auto	0	99	GLQEFLDR	iTRAQ8plex@N-term
551	25.74	26.57	18.86	sp|P55285|CADH6_HUMAN	Cadherin-6 OS=Homo sapiens OX=9606 GN=CDH6 PE=1 SV=1	1	auto	0	57.94	LLDFEK	iTRAQ8plex@N-term; iTRAQ8plex(K)@6
1485	11	11.03	49.35	sp|P00441|SODC_HUMAN	Superoxide dismutase [Cu-Zn] OS=Homo sapiens OX=9606 GN=SOD1 PE=1 SV=2	1	auto	2	99	GDGPVQGIINFEQK	iTRAQ8plex@N-term; iTRAQ8plex(K)@14
16	137.46	140.02	74.86	sp|O43707|ACTN4_HUMAN	Alpha-actinin-4 OS=Homo sapiens OX=9606 GN=ACTN4 PE=1 SV=2	1	auto	0	99	QLEAIDQLHLEYAK	iTRAQ8plex@N-term; iTRAQ8plex(K)@14
83	66.85	66.89	63.17	sp|P22626|ROA2_HUMAN	Heterogeneous nuclear ribonucleoproteins A2/B1 OS=Homo sapiens OX=9606 GN=HNRNPA2B1 PE=1 SV=2	0	auto - discordant peptide type	0	99	GFGFVTFDDHDPVDK	iTRAQ8plex@N-term; Carbamidomethyl(H)@10; iTRAQ8plex(K)@15
3684	2	126.85	88	sp|P63261|ACTG_HUMAN	Actin, cytoplasmic 2 OS=Homo sapiens OX=9606 GN=ACTG1 PE=1 SV=1	0	auto - discordant peptide type	0	99	DLTDYLMK	iTRAQ8plex@N-term; Oxidation(M)@7; iTRAQ8plex(K)@8
51	77.71	82.06	57.85	sp|P20700|LMNB1_HUMAN	Lamin-B1 OS=Homo sapiens OX=9606 GN=LMNB1 PE=1 SV=2	0	auto - discordant peptide type	0	99	LALDMEISAYR	iTRAQ8plex@N-term; Carbamyl(M)@5
1760	8.83	15.93	20.98	sp|O75477|ERLN1_HUMAN	Erlin-1 OS=Homo sapiens OX=9606 GN=ERLIN1 PE=1 SV=2	0	no quant - weak signal	1.46852	99	LTPEYLELK	iTRAQ8plex@N-term; iTRAQ8plex(K)@9
13	143.96	145.19	84.55	sp|P08670|VIME_HUMAN	Vimentin OS=Homo sapiens OX=9606 GN=VIM PE=1 SV=4	0	auto - discordant peptide type	0	99	MALDIEIATYR	iTRAQ8plex@N-term; Carbamyl(M)@1
373	32.53	33.5	28.66	sp|P16435|NCPR_HUMAN	NADPH--cytochrome P450 reductase OS=Homo sapiens OX=9606 GN=POR PE=1 SV=2	1	auto	0	98.71	EVGETLLYYGCR	iTRAQ8plex@N-term; Carbamidomethyl(C)@11
3	289.76	289.92	65.77	sp|P21333|FLNA_HUMAN	Filamin-A OS=Homo sapiens OX=9606 GN=FLNA PE=1 SV=4	0	auto - discordant peptide type	0	99	IPEISIQDMTAQVTSPSGK	iTRAQ8plex@N-term; Carbamyl(M)@9; iTRAQ8plex(K)@19
1366	12.02	12.32	17	sp|Q9NVG8|TBC13_HUMAN	TBC1 domain family member 13 OS=Homo sapiens OX=9606 GN=TBC1D13 PE=1 SV=3	1	auto	2	99	ELSFSGIPCEGGLR	iTRAQ8plex@N-term; Carbamidomethyl(C)@9
811	18.99	21.91	36.19	tr|M0QYS1|M0QYS1_HUMAN; sp|P40429|RL13A_HUMAN	60S ribosomal protein L13a (Fragment) OS=Homo sapiens OX=9606 GN=RPL13A PE=1 SV=2; 60S ribosomal protein L13a OS=Homo sapiens OX=9606 GN=RPL13A PE=1 SV=2	0	auto - shared MS/MS	0	77.61	VFDGIPPPYDK	iTRAQ8plex@N-term; iTRAQ8plex(K)@11
12	151.76	152.53	43.56	sp|P02751|FINC_HUMAN	Fibronectin OS=Homo sapiens OX=9606 GN=FN1 PE=1 SV=5	0	auto - discordant peptide type	0	81.22	DLQFVEVTDVK	iTRAQ8plex@N-term; Carbamidomethyl(D)@9; iTRAQ8plex(K)@11
3684	2	126.85	88	sp|P63261|ACTG_HUMAN	Actin, cytoplasmic 2 OS=Homo sapiens OX=9606 GN=ACTG1 PE=1 SV=1	0	auto - discordant peptide type	0	32.45	YPIEHGIVTNWDDMEK	iTRAQ8plex@N-term; Methyl(H)@5; iTRAQ8plex(K)@16
1122	14.54	17.44	13.78	sp|P43121|MUC18_HUMAN	Cell surface glycoprotein MUC18 OS=Homo sapiens OX=9606 GN=MCAM PE=1 SV=2	1	auto	0	99	EVTVPVFYPTEK	iTRAQ8plex@N-term; iTRAQ8plex(K)@12
3684	2	126.85	88	sp|P63261|ACTG_HUMAN	Actin, cytoplasmic 2 OS=Homo sapiens OX=9606 GN=ACTG1 PE=1 SV=1	0	auto - discordant peptide type	0	98.48	TTGIVMDSGDGVTHTVPIYEGYALPH	iTRAQ8plex@N-term; Oxidation(M)@6
1122	14.54	17.44	13.78	sp|P43121|MUC18_HUMAN	Cell surface glycoprotein MUC18 OS=Homo sapiens OX=9606 GN=MCAM PE=1 SV=2	0	auto - discordant peptide type	0	99	EVTVPVFYPTEK	iTRAQ8plex@N-term; iTRAQ8plex(K)@12
789	19.35	20.79	53.6	sp|P04179|SODM_HUMAN	Superoxide dismutase [Mn], mitochondrial OS=Homo sapiens OX=9606 GN=SOD2 PE=1 SV=3	0	auto - discordant peptide type	0	33.95	GELLEAIKR	Carbamyl@N-term; iTRAQ8plex(K)@8
516	26.88	28.59	8.429	sp|Q8WYP5|ELYS_HUMAN	Protein ELYS OS=Homo sapiens OX=9606 GN=AHCTF1 PE=1 SV=3	0	auto - discordant peptide type	0	55.28	LEDELK	iTRAQ8plex@N-term; Carbamidomethyl(E)@2; iTRAQ8plex(K)@6
2096	6.68	7.01	17.11	sp|Q96CN7|ISOC1_HUMAN	Isochorismatase domain-containing protein 1 OS=Homo sapiens OX=9606 GN=ISOC1 PE=1 SV=3	1	auto	2	99	GLGSTVQEIDLTGVK	iTRAQ8plex@N-term; iTRAQ8plex(K)@15
251	40.21	40.3	79.18	sp|P63244|RACK1_HUMAN	Receptor of activated protein C kinase 1 OS=Homo sapiens OX=9606 GN=RACK1 PE=1 SV=3	1	auto	0	99	IWDLEGK	iTRAQ8plex@N-term; iTRAQ8plex(K)@7
789	19.35	20.79	53.6	sp|P04179|SODM_HUMAN	Superoxide dismutase [Mn], mitochondrial OS=Homo sapiens OX=9606 GN=SOD2 PE=1 SV=3	0	auto - shared MS/MS	0	99	GELLEAIK	iTRAQ8plex@N-term; iTRAQ8plex(K)@8
3979	1.6	65.4	70.1	tr|H3BTN5|H3BTN5_HUMAN	Pyruvate kinase (Fragment) OS=Homo sapiens OX=9606 GN=PKM PE=1 SV=1	0	auto - shared MS/MS	0	99	GVNLPGAAVDLPAVSEK	iTRAQ8plex@N-term; iTRAQ8plex(K)@17
652	22.53	22.73	39.38	tr|E9PKG1|E9PKG1_HUMAN; sp|Q99873|ANM1_HUMAN	Protein arginine N-methyltransferase 1 OS=Homo sapiens OX=9606 GN=PRMT1 PE=1 SV=1; Protein arginine N-methyltransferase 1 OS=Homo sapiens OX=9606 GN=PRMT1 PE=1 SV=3	1	auto	0	99	ATLYVTAIEDR	iTRAQ8plex@N-term
413	30.63	31.14	78.54	sp|P04792|HSPB1_HUMAN	Heat shock protein beta-1 OS=Homo sapiens OX=9606 GN=HSPB1 PE=1 SV=2	0	auto - discordant peptide type	0	99	VSLDVNHFAPDELTVK	iTRAQ8plex@N-term; Carbamidomethyl(H)@7; iTRAQ8plex(K)@16
1342	12.14	12.55	61.11	sp|P06703|S10A6_HUMAN	Protein S100-A6 OS=Homo sapiens OX=9606 GN=S100A6 PE=1 SV=1	0	auto - discordant peptide type	0	15.59	ELKELIQK	Carbamyl@N-term; iTRAQ8plex(K)@3; iTRAQ8plex(K)@8
132	55.64	56.64	40.24	sp|Q13263|TIF1B_HUMAN	Transcription intermediary factor 1-beta OS=Homo sapiens OX=9606 GN=TRIM28 PE=1 SV=5	0	auto - discordant peptide type	0	98.99	HEPLVLFCESCDTLTCR	iTRAQ8plex@N-term; Carbamidomethyl(H)@1; Carbamidomethyl(C)@8; Carbamidomethyl(C)@11; Carbamidomethyl(C)@16
3684	2	126.85	88	sp|P63261|ACTG_HUMAN	Actin, cytoplasmic 2 OS=Homo sapiens OX=9606 GN=ACTG1 PE=1 SV=1	0	auto - discordant peptide type	0	99	YPIEHGIVTNWDDMEK	iTRAQ8plex@N-term; Methyl(H)@5; iTRAQ8plex(K)@16
1545	10.37	12.62	60.44	tr|A0A3B3ITX4|A0A3B3ITX4_HUMAN	Uncharacterized protein OS=Homo sapiens OX=9606 PE=3 SV=1	1	auto	2	99	VELVPPTPAEIPR	iTRAQ8plex@N-term
2	297.14	297.15	60.85	sp|Q09666|AHNK_HUMAN	Neuroblast differentiation-associated protein AHNAK OS=Homo sapiens OX=9606 GN=AHNAK PE=1 SV=2	0	auto - discordant peptide type	0	99	ISMPDLDLNLK	iTRAQ8plex@N-term; Carbamyl(M)@3; iTRAQ8plex(K)@11
80	67.3	69.17	43.93	tr|E9PLK3|E9PLK3_HUMAN	Aminopeptidase OS=Homo sapiens OX=9606 GN=NPEPPS PE=1 SV=1	1	auto	0	99	AFPCWDEPAIK	iTRAQ8plex@N-term; Carbamidomethyl(C)@4; iTRAQ8plex(K)@11
1356	12.06	12.15	25.37	tr|J3KR44|J3KR44_HUMAN; tr|F5GYN4|F5GYN4_HUMAN; sp|Q96FW1|OTUB1_HUMAN	Ubiquitin thioesterase OS=Homo sapiens OX=9606 GN=OTUB1 PE=1 SV=2; Ubiquitinyl hydrolase 1 OS=Homo sapiens OX=9606 GN=OTUB1 PE=1 SV=1; Ubiquitin thioesterase OTUB1 OS=Homo sapiens OX=9606 GN=OTUB1 PE=1 SV=2	1	auto	2	99	IQQEIAVQNPLVSER	iTRAQ8plex@N-term
755	20.11	20.39	33.76	sp|P23381|SYWC_HUMAN	Tryptophan--tRNA ligase, cytoplasmic OS=Homo sapiens OX=9606 GN=WARS1 PE=1 SV=2	1	auto	0	99	DIIACGFDINK	iTRAQ8plex@N-term; Carbamidomethyl(C)@5; iTRAQ8plex(K)@11
132	55.64	56.64	40.24	sp|Q13263|TIF1B_HUMAN	Transcription intermediary factor 1-beta OS=Homo sapiens OX=9606 GN=TRIM28 PE=1 SV=5	1	auto	0	99	LSPPYSSPQEFAQDVGR	iTRAQ8plex@N-term
1728	9.12	9.48	17.56	sp|P31937|3HIDH_HUMAN	3-hydroxyisobutyrate dehydrogenase, mitochondrial OS=Homo sapiens OX=9606 GN=HIBADH PE=1 SV=2	0	no quant - weak signal	2	99	GSLLIDSSTIDPAVSK	iTRAQ8plex@N-term; iTRAQ8plex(K)@16
263	39.49	40.75	66.24	sp|Q9UQ80|PA2G4_HUMAN	Proliferation-associated protein 2G4 OS=Homo sapiens OX=9606 GN=PA2G4 PE=1 SV=3	1	auto	0	99	ITSGPFEPDLYK	iTRAQ8plex@N-term; iTRAQ8plex(K)@12
1707	9.25	24.5	35.76	sp|Q09028|RBBP4_HUMAN	Histone-binding protein RBBP4 OS=Homo sapiens OX=9606 GN=RBBP4 PE=1 SV=3	0	auto - shared MS/MS	0	99	TPSSDVLVFDYTK	iTRAQ8plex@N-term; iTRAQ8plex(K)@13
62	73.79	76.77	63.29	sp|P25705|ATPA_HUMAN	ATP synthase subunit alpha, mitochondrial OS=Homo sapiens OX=9606 GN=ATP5F1A PE=1 SV=1	0	auto - discordant peptide type	0	99	RTGAIVDVPVGEELLGR	iTRAQ8plex@N-term
204	44.95	50.05	49.1	sp|P17987|TCPA_HUMAN	T-complex protein 1 subunit alpha OS=Homo sapiens OX=9606 GN=TCP1 PE=1 SV=1	1	auto	0	99	EQLAIAEFAR	iTRAQ8plex@N-term
90	65.25	67.98	35.7	sp|P16615|AT2A2_HUMAN	Sarcoplasmic/endoplasmic reticulum calcium ATPase 2 OS=Homo sapiens OX=9606 GN=ATP2A2 PE=1 SV=1	1	auto	0	99	VDQSILTGESVSVIK	iTRAQ8plex@N-term; iTRAQ8plex(K)@15
1046	15.62	16.13	24.79	sp|Q9NR45|SIAS_HUMAN	Sialic acid synthase OS=Homo sapiens OX=9606 GN=NANS PE=1 SV=2	1	auto	0	76.65	PLELELCPGR	iTRAQ8plex@N-term; Carbamidomethyl(C)@7
799	19.22	19.33	37.45	sp|O95292|VAPB_HUMAN	Vesicle-associated membrane protein-associated protein B/C OS=Homo sapiens OX=9606 GN=VAPB PE=1 SV=3	1	auto	0	99	VEQVLSLEPQHELK	iTRAQ8plex@N-term; iTRAQ8plex(K)@14
413	30.63	31.14	78.54	sp|P04792|HSPB1_HUMAN	Heat shock protein beta-1 OS=Homo sapiens OX=9606 GN=HSPB1 PE=1 SV=2	1	auto	0	99	VSLDVNHFAPDELTVK	iTRAQ8plex@N-term; iTRAQ8plex(K)@16
3684	2	126.85	88	sp|P63261|ACTG_HUMAN	Actin, cytoplasmic 2 OS=Homo sapiens OX=9606 GN=ACTG1 PE=1 SV=1	0	auto - shared MS/MS	0	99	DLTDYLMK	iTRAQ8plex@N-term; iTRAQ8plex(K)@8
132	55.64	56.64	40.24	sp|Q13263|TIF1B_HUMAN	Transcription intermediary factor 1-beta OS=Homo sapiens OX=9606 GN=TRIM28 PE=1 SV=5	1	auto	0	99	HEPLVLFCESCDTLTCR	iTRAQ8plex@N-term; Carbamidomethyl(C)@8; Carbamidomethyl(C)@11; Carbamidomethyl(C)@16
208	44.42	46.25	25	sp|O60313|OPA1_HUMAN	Dynamin-like 120 kDa protein, mitochondrial OS=Homo sapiens OX=9606 GN=OPA1 PE=1 SV=3	1	auto	2	99	FNLETEWK	iTRAQ8plex@N-term; iTRAQ8plex(K)@8
222	43.14	44.96	14.09	sp|P52948|NUP98_HUMAN	Nuclear pore complex protein Nup98-Nup96 OS=Homo sapiens OX=9606 GN=NUP98 PE=1 SV=4	1	auto	2	99	ITNEKGECIVSDFTIGR	iTRAQ8plex@N-term; iTRAQ8plex(K)@5; Carbamidomethyl(C)@8
25	103.55	112.21	74.74	sp|P05787|K2C8_HUMAN; con-P05787	Keratin, type II cytoskeletal 8 OS=Homo sapiens OX=9606 GN=KRT8 PE=1 SV=7; SWISS-PROT:P05787 Tax_Id=9606 Gene_Symbol=KRT8 Keratin, type II cytoskeletal 8	1	auto	0	99	YEELQSLAGK	iTRAQ8plex@N-term; iTRAQ8plex(K)@10
3684	2	126.85	88	sp|P63261|ACTG_HUMAN	Actin, cytoplasmic 2 OS=Homo sapiens OX=9606 GN=ACTG1 PE=1 SV=1	0	auto - discordant peptide type	0	62.8	YPIEHGIVTNWDDMEK	iTRAQ8plex@N-term; Methyl(H)@5; Carbamidomethyl(E)@15; iTRAQ8plex(K)@16
183	48.31	51.33	57.27	sp|Q15084|PDIA6_HUMAN	Protein disulfide-isomerase A6 OS=Homo sapiens OX=9606 GN=PDIA6 PE=1 SV=1	1	auto	2	99	GSTAPVGGGAFPTIVEREPWDGR	iTRAQ8plex@N-term
2847	4	4.22	19	con-P81644	SWISS-PROT:P81644 (Bos taurus) Apolipoprotein A-II precursor	1	auto	0	99	TQEELTPFFK	iTRAQ8plex@N-term; iTRAQ8plex(K)@10
67	71.88	81.54	55.35	sp|P11021|BIP_HUMAN	Endoplasmic reticulum chaperone BiP OS=Homo sapiens OX=9606 GN=HSPA5 PE=1 SV=2	0	auto - discordant peptide type	0	99	NELESYAYSLK	iTRAQ8plex@N-term; iTRAQ8plex(K)@11
80	67.3	69.17	43.93	tr|E9PLK3|E9PLK3_HUMAN	Aminopeptidase OS=Homo sapiens OX=9606 GN=NPEPPS PE=1 SV=1	1	auto	2	99	AFPCWDEPAIK	iTRAQ8plex@N-term; Carbamidomethyl(C)@4; iTRAQ8plex(K)@11
90	65.25	67.98	35.7	sp|P16615|AT2A2_HUMAN	Sarcoplasmic/endoplasmic reticulum calcium ATPase 2 OS=Homo sapiens OX=9606 GN=ATP2A2 PE=1 SV=1	1	auto	2	99	VDQSILTGESVSVIK	iTRAQ8plex@N-term; iTRAQ8plex(K)@15
6	240	240.15	37.74	sp|P78527|PRKDC_HUMAN	DNA-dependent protein kinase catalytic subunit OS=Homo sapiens OX=9606 GN=PRKDC PE=1 SV=3	0	auto - discordant peptide type	0	65.85	DYVDLFR	iTRAQ8plex@N-term
1	442.12	442.12	48.51	sp|Q15149|PLEC_HUMAN	Plectin OS=Homo sapiens OX=9606 GN=PLEC PE=1 SV=3	1	auto	2	99	LLEAQACTGGIIDPSTGER	iTRAQ8plex@N-term; Carbamidomethyl(C)@7
1902	8.01	8.74	15.96	sp|P23258|TBG1_HUMAN	Tubulin gamma-1 chain OS=Homo sapiens OX=9606 GN=TUBG1 PE=1 SV=2	1	auto	2	99	LTQNADCVVVLDNTALNR	iTRAQ8plex@N-term; Carbamidomethyl(C)@7
168	50.87	52.38	23.29	sp|O75694|NU155_HUMAN	Nuclear pore complex protein Nup155 OS=Homo sapiens OX=9606 GN=NUP155 PE=1 SV=1	1	auto	2	99	GLQEFLDR	iTRAQ8plex@N-term
1600	10.05	11.31	26.7	sp|P11233|RALA_HUMAN	Ras-related protein Ral-A OS=Homo sapiens OX=9606 GN=RALA PE=1 SV=1	1	auto	2	99	VKEDENVPFLLVGNK	iTRAQ8plex@N-term; iTRAQ8plex(K)@2; iTRAQ8plex(K)@15
551	25.74	26.57	18.86	sp|P55285|CADH6_HUMAN	Cadherin-6 OS=Homo sapiens OX=9606 GN=CDH6 PE=1 SV=1	1	auto	0	96.87	LLDFEK	iTRAQ8plex@N-term; iTRAQ8plex(K)@6
1485	11	11.03	49.35	sp|P00441|SODC_HUMAN	Superoxide dismutase [Cu-Zn] OS=Homo sapiens OX=9606 GN=SOD1 PE=1 SV=2	1	auto	0	99	GDGPVQGIINFEQK	iTRAQ8plex@N-term; iTRAQ8plex(K)@14
2740	4.05	5.11	2.892	sp|Q13488|VPP3_HUMAN	V-type proton ATPase 116 kDa subunit a3 OS=Homo sapiens OX=9606 GN=TCIRG1 PE=1 SV=3	1	auto	0.0395292	42.74	DLPALQEALR	iTRAQ8plex@N-term
916	17.37	20.79	23.67	sp|Q6KB66|K2C80_HUMAN; con-Q6KB66-1	Keratin, type II cytoskeletal 80 OS=Homo sapiens OX=9606 GN=KRT80 PE=1 SV=2; SWISS-PROT:Q6KB66-1 Tax_Id=9606 Gene_Symbol=KRT80 Isoform 1 of Keratin, type II cytoskeletal 80	0	auto - discordant peptide type	0	96.65	ALDIEIATYR	iTRAQ8plex@N-term
1042	15.65	15.82	33.88	sp|Q9NX40|OCAD1_HUMAN	OCIA domain-containing protein 1 OS=Homo sapiens OX=9606 GN=OCIAD1 PE=1 SV=1	1	auto	0	99	LENSPLGEALR	iTRAQ8plex@N-term
185	48.28	55.38	54.57	sp|P09651|ROA1_HUMAN	Heterogeneous nuclear ribonucleoprotein A1 OS=Homo sapiens OX=9606 GN=HNRNPA1 PE=1 SV=5	1	auto	0	99	GFAFVTFDDHDSVDK	iTRAQ8plex@N-term; iTRAQ8plex(K)@15
185	48.28	55.38	54.57	sp|P09651|ROA1_HUMAN	Heterogeneous nuclear ribonucleoprotein A1 OS=Homo sapiens OX=9606 GN=HNRNPA1 PE=1 SV=5	0	auto - discordant peptide type	0	34.55	GFAFVTFDDHDSVDK	iTRAQ8plex@N-term; Carbamidomethyl(D)@11; iTRAQ8plex(K)@15
1725	9.14	10.27	60	sp|P62888|RL30_HUMAN	60S ribosomal protein L30 OS=Homo sapiens OX=9606 GN=RPL30 PE=1 SV=2	0	auto - discordant peptide type	0	99	KSEIEYYAMLAK	iTRAQ8plex@N-term; iTRAQ8plex(K)@1; Carbamyl(M)@9; iTRAQ8plex(K)@12
13	143.96	145.19	84.55	sp|P08670|VIME_HUMAN	Vimentin OS=Homo sapiens OX=9606 GN=VIM PE=1 SV=4	0	auto - discordant peptide type	0	99	MALDIEIATYR	iTRAQ8plex@N-term; Carbamyl(M)@1
3684	2	126.85	88	sp|P63261|ACTG_HUMAN	Actin, cytoplasmic 2 OS=Homo sapiens OX=9606 GN=ACTG1 PE=1 SV=1	0	auto - discordant peptide type	0	52.3	DLTDYLMK	No iTRAQ8plex@N-term; Carbamyl(M)@7; iTRAQ8plex(K)@8
1491	10.96	11.55	28.95	tr|J3QQ67|J3QQ67_HUMAN; sp|Q07020|RL18_HUMAN	60S ribosomal protein L18 (Fragment) OS=Homo sapiens OX=9606 GN=RPL18 PE=1 SV=1; 60S ribosomal protein L18 OS=Homo sapiens OX=9606 GN=RPL18 PE=1 SV=2	1	auto	0	99	TAVVVGTITDDVR	iTRAQ8plex@N-term
369	32.7	45.14	47.35	sp|P51991|ROA3_HUMAN	Heterogeneous nuclear ribonucleoprotein A3 OS=Homo sapiens OX=9606 GN=HNRNPA3 PE=1 SV=2	1	auto	0	92.6	IFVGGIKEDTEEYNLR	iTRAQ8plex@N-term; iTRAQ8plex(K)@7
1255	13.02	30.7	11.69	sp|P11388|TOP2A_HUMAN	DNA topoisomerase 2-alpha OS=Homo sapiens OX=9606 GN=TOP2A PE=1 SV=3	0	auto - shared MS/MS	0	99	ELILFSNSDNER	iTRAQ8plex@N-term
3	289.76	289.92	65.77	sp|P21333|FLNA_HUMAN	Filamin-A OS=Homo sapiens OX=9606 GN=FLNA PE=1 SV=4	0	auto - discordant peptide type	0	99	IPEISIQDMTAQVTSPSGK	iTRAQ8plex@N-term; Carbamyl(M)@9; iTRAQ8plex(K)@19
97	62.85	65.25	71.22	sp|P00558|PGK1_HUMAN	Phosphoglycerate kinase 1 OS=Homo sapiens OX=9606 GN=PGK1 PE=1 SV=3	0	auto - discordant peptide type	0	99	YSLEPVAVELK	iTRAQ8plex@N-term; iTRAQ8plex(K)@11
3684	2	126.85	88	sp|P63261|ACTG_HUMAN	Actin, cytoplasmic 2 OS=Homo sapiens OX=9606 GN=ACTG1 PE=1 SV=1	0	auto - discordant peptide type	0	98.53	TTGIVMDSGDGVTHTVPIYEGYALPH	iTRAQ8plex@N-term; Oxidation(M)@6
71	70.8	71.44	77.58	sp|P07355|ANXA2_HUMAN	Annexin A2 OS=Homo sapiens OX=9606 GN=ANXA2 PE=1 SV=2	1	auto	2	99	AEDGSVIDYELIDQDAR	iTRAQ8plex@N-term
2244	6.03	11.93	19.71	sp|P19784|CSK22_HUMAN	Casein kinase II subunit alpha' OS=Homo sapiens OX=9606 GN=CSNK2A2 PE=1 SV=1	0	auto - shared MS/MS	0	71.5	ALDLLDK	iTRAQ8plex@N-term; iTRAQ8plex(K)@7
3898	1.91	2.05	2.321	sp|Q96ER3|SAAL1_HUMAN	Protein SAAL1 OS=Homo sapiens OX=9606 GN=SAAL1 PE=1 SV=2	0	auto - discordant peptide type	0.0218195	94.66	LADDLEK	iTRAQ8plex@N-term; iTRAQ8plex(K)@7
98	62.51	64.61	47.42	sp|P54886|P5CS_HUMAN	Delta-1-pyrroline-5-carboxylate synthase OS=Homo sapiens OX=9606 GN=ALDH18A1 PE=1 SV=2	1	auto	0	99	EMAIPVLEAR	iTRAQ8plex@N-term
3324	2.24	10.63	8.907	sp|Q08170|SRSF4_HUMAN	Serine/arginine-rich splicing factor 4 OS=Homo sapiens OX=9606 GN=SRSF4 PE=1 SV=2	0	auto - shared MS/MS	0	99	ILEVDLK	iTRAQ8plex@N-term; iTRAQ8plex(K)@7
789	19.35	20.79	53.6	sp|P04179|SODM_HUMAN	Superoxide dismutase [Mn], mitochondrial OS=Homo sapiens OX=9606 GN=SOD2 PE=1 SV=3	0	auto - shared MS/MS	0	98.62	GELLEAIK	iTRAQ8plex@N-term; iTRAQ8plex(K)@8
917	17.33	18.38	23.16	sp|Q9BWS9|CHID1_HUMAN	Chitinase domain-containing protein 1 OS=Homo sapiens OX=9606 GN=CHID1 PE=1 SV=1	0	no quant - weak signal	2	99	NVLDSEDEIEELSK	iTRAQ8plex@N-term; iTRAQ8plex(K)@14
3979	1.6	65.4	70.1	tr|H3BTN5|H3BTN5_HUMAN	Pyruvate kinase (Fragment) OS=Homo sapiens OX=9606 GN=PKM PE=1 SV=1	0	auto - shared MS/MS	0	99	GVNLPGAAVDLPAVSEK	iTRAQ8plex@N-term; iTRAQ8plex(K)@17
16	137.46	140.02	74.86	sp|O43707|ACTN4_HUMAN	Alpha-actinin-4 OS=Homo sapiens OX=9606 GN=ACTN4 PE=1 SV=2	1	auto	0	99	QLEAIDQLHLEYAK	iTRAQ8plex@N-term; iTRAQ8plex(K)@14
3684	2	126.85	88	sp|P63261|ACTG_HUMAN	Actin, cytoplasmic 2 OS=Homo sapiens OX=9606 GN=ACTG1 PE=1 SV=1	0	auto - discordant peptide type	0	91.69	DLTDYLMK	iTRAQ8plex@N-term; Oxidation(M)@7; iTRAQ8plex(K)@8
413	30.63	31.14	78.54	sp|P04792|HSPB1_HUMAN	Heat shock protein beta-1 OS=Homo sapiens OX=9606 GN=HSPB1 PE=1 SV=2	0	auto - discordant peptide type	0	99	VSLDVNHFAPDELTVK	iTRAQ8plex@N-term; Carbamidomethyl(H)@7; iTRAQ8plex(K)@16
928	17.18	17.51	20.59	sp|Q9UHG3|PCYOX_HUMAN	Prenylcysteine oxidase 1 OS=Homo sapiens OX=9606 GN=PCYOX1 PE=1 SV=3	0	auto - shared MS/MS	0	98.05	IDLFER	iTRAQ8plex@N-term
3684	2	126.85	88	sp|P63261|ACTG_HUMAN	Actin, cytoplasmic 2 OS=Homo sapiens OX=9606 GN=ACTG1 PE=1 SV=1	0	auto - discordant peptide type	0	99	YPIEHGIVTNWDDMEK	iTRAQ8plex@N-term; Methyl(H)@5; iTRAQ8plex(K)@16
1545	10.37	12.62	60.44	tr|A0A3B3ITX4|A0A3B3ITX4_HUMAN	Uncharacterized protein OS=Homo sapiens OX=9606 PE=3 SV=1	1	auto	0	99	VELVPPTPAEIPR	iTRAQ8plex@N-term
183	48.31	51.33	57.27	sp|Q15084|PDIA6_HUMAN	Protein disulfide-isomerase A6 OS=Homo sapiens OX=9606 GN=PDIA6 PE=1 SV=1	1	auto	0	45.85	GSTAPVGGGAFPTIVEREPWDGR	iTRAQ8plex@N-term
278	38.45	39.59	35.33	sp|P38606|VATA_HUMAN	V-type proton ATPase catalytic subunit A OS=Homo sapiens OX=9606 GN=ATP6V1A PE=1 SV=2	0	auto - discordant peptide type	1.5376	99	LIKDDFLQQNGYTPYDR	iTRAQ8plex@N-term; iTRAQ8plex(K)@3; Deamidated(N)@10
1118	14.57	15.76	24.45	con-Q2KJF1	TREMBL:Q2KJF1 (Bos taurus) Alpha-1-B glycoprotein	1	auto	0	99	VLSPAGPEAQFELR	iTRAQ8plex@N-term
2	297.14	297.15	60.85	sp|Q09666|AHNK_HUMAN	Neuroblast differentiation-associated protein AHNAK OS=Homo sapiens OX=9606 GN=AHNAK PE=1 SV=2	0	auto - discordant peptide type	0	99	ISMPDLDLNLK	iTRAQ8plex@N-term; Carbamyl(M)@3; iTRAQ8plex(K)@11
25	103.55	112.21	74.74	sp|P05787|K2C8_HUMAN; con-P05787	Keratin, type II cytoskeletal 8 OS=Homo sapiens OX=9606 GN=KRT8 PE=1 SV=7; SWISS-PROT:P05787 Tax_Id=9606 Gene_Symbol=KRT8 Keratin, type II cytoskeletal 8	1	auto	0	96.79	YEELQSLAGK	iTRAQ8plex@N-term; iTRAQ8plex(K)@10
1707	9.25	24.5	35.76	sp|Q09028|RBBP4_HUMAN	Histone-binding protein RBBP4 OS=Homo sapiens OX=9606 GN=RBBP4 PE=1 SV=3	0	auto - shared MS/MS	0	99	TPSSDVLVFDYTK	iTRAQ8plex@N-term; iTRAQ8plex(K)@13
71	70.8	71.44	77.58	sp|P07355|ANXA2_HUMAN	Annexin A2 OS=Homo sapiens OX=9606 GN=ANXA2 PE=1 SV=2	0	no quant - weak signal	0	99	RAEDGSVIDYELIDQDAR	Carbamyl@N-term; Carbamidomethyl(E)@3
413	30.63	31.14	78.54	sp|P04792|HSPB1_HUMAN	Heat shock protein beta-1 OS=Homo sapiens OX=9606 GN=HSPB1 PE=1 SV=2	1	auto	0	99	VSLDVNHFAPDELTVK	iTRAQ8plex@N-term; iTRAQ8plex(K)@16
97	62.85	65.25	71.22	sp|P00558|PGK1_HUMAN	Phosphoglycerate kinase 1 OS=Homo sapiens OX=9606 GN=PGK1 PE=1 SV=3	1	auto	0	99	YSLEPVAVELK	iTRAQ8plex@N-term; iTRAQ8plex(K)@11
204	44.95	50.05	49.1	sp|P17987|TCPA_HUMAN	T-complex protein 1 subunit alpha OS=Homo sapiens OX=9606 GN=TCP1 PE=1 SV=1	1	auto	2	99	EQLAIAEFAR	iTRAQ8plex@N-term
1397	11.8	13.75	5.76	sp|Q0VF96|CGNL1_HUMAN	Cingulin-like protein 1 OS=Homo sapiens OX=9606 GN=CGNL1 PE=1 SV=2	1	auto	0.182435	79.22	LTIEVAELQR	iTRAQ8plex@N-term
1292	12.65	12.72	37.89	sp|Q92520|FAM3C_HUMAN	Protein FAM3C OS=Homo sapiens OX=9606 GN=FAM3C PE=1 SV=1	0	auto - discordant peptide type	0	99	ICLEDNVLMSGVK	iTRAQ8plex@N-term; Carbamidomethyl(C)@2; Carbamyl(M)@9; iTRAQ8plex(K)@13
416	30.49	32.75	34.6	sp|Q9ULV4|COR1C_HUMAN	Coronin-1C OS=Homo sapiens OX=9606 GN=CORO1C PE=1 SV=1	0	auto - discordant peptide type	0	99	NADPILISLK	Carbamidomethyl@N-term; iTRAQ8plex(K)@10
90	65.25	67.98	35.7	sp|P16615|AT2A2_HUMAN	Sarcoplasmic/endoplasmic reticulum calcium ATPase 2 OS=Homo sapiens OX=9606 GN=ATP2A2 PE=1 SV=1	1	auto	0	99	VDQSILTGESVSVIK	iTRAQ8plex@N-term; iTRAQ8plex(K)@15
1046	15.62	16.13	24.79	sp|Q9NR45|SIAS_HUMAN	Sialic acid synthase OS=Homo sapiens OX=9606 GN=NANS PE=1 SV=2	1	auto	0	95.26	PLELELCPGR	iTRAQ8plex@N-term; Carbamidomethyl(C)@7
2037	7.14	7.35	19.7	tr|F8VVA7|F8VVA7_HUMAN; sp|P61923|COPZ1_HUMAN	Coatomer subunit zeta OS=Homo sapiens OX=9606 GN=COPZ1 PE=1 SV=1; Coatomer subunit zeta-1 OS=Homo sapiens OX=9606 GN=COPZ1 PE=1 SV=1	1	auto	2	99	AILILDNDGDR	iTRAQ8plex@N-term
83	66.85	66.89	63.17	sp|P22626|ROA2_HUMAN	Heterogeneous nuclear ribonucleoproteins A2/B1 OS=Homo sapiens OX=9606 GN=HNRNPA2B1 PE=1 SV=2	1	auto	2	99	GFGFVTFDDHDPVDK	iTRAQ8plex@N-term; iTRAQ8plex(K)@15
413	30.63	31.14	78.54	sp|P04792|HSPB1_HUMAN	Heat shock protein beta-1 OS=Homo sapiens OX=9606 GN=HSPB1 PE=1 SV=2	1	auto	0	99	VSLDVNHFAPDELTVK	iTRAQ8plex@N-term; iTRAQ8plex(K)@16
3684	2	126.85	88	sp|P63261|ACTG_HUMAN	Actin, cytoplasmic 2 OS=Homo sapiens OX=9606 GN=ACTG1 PE=1 SV=1	0	auto - shared MS/MS	0	99	DLTDYLMK	iTRAQ8plex@N-term; iTRAQ8plex(K)@8
132	55.64	56.64	40.24	sp|Q13263|TIF1B_HUMAN	Transcription intermediary factor 1-beta OS=Homo sapiens OX=9606 GN=TRIM28 PE=1 SV=5	1	auto	0	99	HEPLVLFCESCDTLTCR	iTRAQ8plex@N-term; Carbamidomethyl(C)@8; Carbamidomethyl(C)@11; Carbamidomethyl(C)@16
697	21.5	23.45	34.93	sp|O76003|GLRX3_HUMAN	Glutaredoxin-3 OS=Homo sapiens OX=9606 GN=GLRX3 PE=1 SV=2	1	auto	2	99	GELVGGLDIVK	iTRAQ8plex@N-term; iTRAQ8plex(K)@11
25	103.55	112.21	74.74	sp|P05787|K2C8_HUMAN; con-P05787	Keratin, type II cytoskeletal 8 OS=Homo sapiens OX=9606 GN=KRT8 PE=1 SV=7; SWISS-PROT:P05787 Tax_Id=9606 Gene_Symbol=KRT8 Keratin, type II cytoskeletal 8	1	auto	0	99	YEELQSLAGK	iTRAQ8plex@N-term; iTRAQ8plex(K)@10
2847	4	4.22	19	con-P81644	SWISS-PROT:P81644 (Bos taurus) Apolipoprotein A-II precursor	1	auto	2	99	TQEELTPFFK	iTRAQ8plex@N-term; iTRAQ8plex(K)@10
278	38.45	39.59	35.33	sp|P38606|VATA_HUMAN	V-type proton ATPase catalytic subunit A OS=Homo sapiens OX=9606 GN=ATP6V1A PE=1 SV=2	0	auto - discordant peptide type	0.0150229	77.06	EMSEVLR	iTRAQ8plex@N-term
1240	13.19	14.74	10.81	tr|A0A087WWS1|A0A087WWS1_HUMAN; sp|Q96FV9|THOC1_HUMAN	THO complex subunit 1 OS=Homo sapiens OX=9606 GN=THOC1 PE=1 SV=1; THO complex subunit 1 OS=Homo sapiens OX=9606 GN=THOC1 PE=1 SV=1	1	auto	2	99	SVYQLLSENPPDGER	iTRAQ8plex@N-term
3979	1.6	65.4	70.1	tr|H3BTN5|H3BTN5_HUMAN	Pyruvate kinase (Fragment) OS=Homo sapiens OX=9606 GN=PKM PE=1 SV=1	0	auto - shared MS/MS	0	99	GVNLPGAAVDLPAVSEK	iTRAQ8plex@N-term; iTRAQ8plex(K)@17
67	71.88	81.54	55.35	sp|P11021|BIP_HUMAN	Endoplasmic reticulum chaperone BiP OS=Homo sapiens OX=9606 GN=HSPA5 PE=1 SV=2	1	auto	0	99	NELESYAYSLK	iTRAQ8plex@N-term; iTRAQ8plex(K)@11
2610	4.35	4.7	3.67	sp|Q6P4E1|GOLM2_HUMAN	Protein GOLM2 OS=Homo sapiens OX=9606 GN=GOLM2 PE=1 SV=2	1	auto	0.530178	94.73	NSDLLLLVDTHK	iTRAQ8plex@N-term; iTRAQ8plex(K)@12
3153	2.75	4.29	5.565	tr|X6RLT1|X6RLT1_HUMAN; tr|H0UI80|H0UI80_HUMAN; sp|Q8IXH7|NELFD_HUMAN	Negative elongation factor C/D (Fragment) OS=Homo sapiens OX=9606 GN=NELFCD PE=1 SV=1; Negative elongation factor C/D OS=Homo sapiens OX=9606 GN=NELFCD PE=1 SV=1; Negative elongation factor C/D OS=Homo sapiens OX=9606 GN=NELFCD PE=1 SV=2	1	auto	0	96.42	LDTDISLIR	iTRAQ8plex@N-term
1319	12.35	12.42	26.72	sp|O43681|GET3_HUMAN	ATPase GET3 OS=Homo sapiens OX=9606 GN=GET3 PE=1 SV=2	1	auto	2	99	LEETLPVIR	iTRAQ8plex@N-term
987	16.33	17.37	34.18	sp|O15382|BCAT2_HUMAN	Branched-chain-amino-acid aminotransferase, mitochondrial OS=Homo sapiens OX=9606 GN=BCAT2 PE=1 SV=2	0	auto - discordant peptide type	0	77.69	NLHIPTMENGPELILR	iTRAQ8plex@N-term; Carbamyl(M)@7; Deamidated(N)@9
1901	8.01	9.66	17.33	con-Q3SZR3	SWISS-PROT:Q3SZR3 (Bos taurus) Alpha-1-acid glycoprotein precursor	1	auto	0	99	EFLDVIK	iTRAQ8plex@N-term; iTRAQ8plex(K)@7
1042	15.65	15.82	33.88	sp|Q9NX40|OCAD1_HUMAN	OCIA domain-containing protein 1 OS=Homo sapiens OX=9606 GN=OCIAD1 PE=1 SV=1	1	auto	0	99	LENSPLGEALR	iTRAQ8plex@N-term
185	48.28	55.38	54.57	sp|P09651|ROA1_HUMAN	Heterogeneous nuclear ribonucleoprotein A1 OS=Homo sapiens OX=9606 GN=HNRNPA1 PE=1 SV=5	1	auto	0	99	GFAFVTFDDHDSVDK	iTRAQ8plex@N-term; iTRAQ8plex(K)@15
169	50.48	69.63	57.94	tr|A0A0G2JIW1|A0A0G2JIW1_HUMAN; sp|P0DMV9|HS71B_HUMAN; sp|P0DMV8|HS71A_HUMAN	Heat shock 70 kDa protein 1B OS=Homo sapiens OX=9606 GN=HSPA1B PE=1 SV=1; Heat shock 70 kDa protein 1B OS=Homo sapiens OX=9606 GN=HSPA1B PE=1 SV=1; Heat shock 70 kDa protein 1A OS=Homo sapiens OX=9606 GN=HSPA1A PE=1 SV=1	0	auto - discordant peptide type	0	32.97	AQIHDLVLVGGSTR	Carbamyl@N-term; Carbamidomethyl(H)@4
83	66.85	66.89	63.17	sp|P22626|ROA2_HUMAN	Heterogeneous nuclear ribonucleoproteins A2/B1 OS=Homo sapiens OX=9606 GN=HNRNPA2B1 PE=1 SV=2	1	auto	0	99	GFGFVTFDDHDPVDK	iTRAQ8plex@N-term; iTRAQ8plex(K)@15
1491	10.96	11.55	28.95	tr|J3QQ67|J3QQ67_HUMAN; sp|Q07020|RL18_HUMAN	60S ribosomal protein L18 (Fragment) OS=Homo sapiens OX=9606 GN=RPL18 PE=1 SV=1; 60S ribosomal protein L18 OS=Homo sapiens OX=9606 GN=RPL18 PE=1 SV=2	1	auto	2	99	TAVVVGTITDDVR	iTRAQ8plex@N-term
77	68.66	69.56	64.43	sp|P49748|ACADV_HUMAN	Very long-chain specific acyl-CoA dehydrogenase, mitochondrial OS=Homo sapiens OX=9606 GN=ACADVL PE=1 SV=1	1	auto	2	99	ASNTAEVFFDGVR	iTRAQ8plex@N-term
1812	8.39	9.43	22.86	sp|Q9NRX2|RM17_HUMAN	39S ribosomal protein L17, mitochondrial OS=Homo sapiens OX=9606 GN=MRPL17 PE=1 SV=1	0	auto - discordant peptide type	0	45.63	MADFWLTEK	iTRAQ8plex@N-term; Carbamyl(M)@1; iTRAQ8plex(K)@9
168	50.87	52.38	23.29	sp|O75694|NU155_HUMAN	Nuclear pore complex protein Nup155 OS=Homo sapiens OX=9606 GN=NUP155 PE=1 SV=1	1	auto	0	83.18	GLQEFLDR	iTRAQ8plex@N-term
2	297.14	297.15	60.85	sp|Q09666|AHNK_HUMAN	Neuroblast differentiation-associated protein AHNAK OS=Homo sapiens OX=9606 GN=AHNAK PE=1 SV=2	1	auto	0	99	VDIETPNLEGTLTGPR	iTRAQ8plex@N-term
71	70.8	71.44	77.58	sp|P07355|ANXA2_HUMAN	Annexin A2 OS=Homo sapiens OX=9606 GN=ANXA2 PE=1 SV=2	1	auto	0	99	AEDGSVIDYELIDQDAR	iTRAQ8plex@N-term
2244	6.03	11.93	19.71	sp|P19784|CSK22_HUMAN	Casein kinase II subunit alpha' OS=Homo sapiens OX=9606 GN=CSNK2A2 PE=1 SV=1	0	auto - shared MS/MS	0	99	ALDLLDK	iTRAQ8plex@N-term; iTRAQ8plex(K)@7
2151	6.37	6.94	8.119	tr|B4DKY1|B4DKY1_HUMAN	Cysteinyl-tRNA synthetase OS=Homo sapiens OX=9606 GN=CARS1 PE=1 SV=1	1	auto	0	85.02	DNILPELGVR	iTRAQ8plex@N-term
98	62.51	64.61	47.42	sp|P54886|P5CS_HUMAN	Delta-1-pyrroline-5-carboxylate synthase OS=Homo sapiens OX=9606 GN=ALDH18A1 PE=1 SV=2	1	auto	2	99	EMAIPVLEAR	iTRAQ8plex@N-term
3324	2.24	10.63	8.907	sp|Q08170|SRSF4_HUMAN	Serine/arginine-rich splicing factor 4 OS=Homo sapiens OX=9606 GN=SRSF4 PE=1 SV=2	0	auto - shared MS/MS	0	99	ILEVDLK	iTRAQ8plex@N-term; iTRAQ8plex(K)@7
404	31.15	32.01	13.03	sp|O94979|SC31A_HUMAN; tr|D6REX3|D6REX3_HUMAN	Protein transport protein Sec31A OS=Homo sapiens OX=9606 GN=SEC31A PE=1 SV=3; Protein transport protein Sec31A OS=Homo sapiens OX=9606 GN=SEC31A PE=1 SV=1	1	auto	2	99	AQDGSHPLSLQDLIEK	iTRAQ8plex@N-term; iTRAQ8plex(K)@16
465	28.82	34.72	21.38	tr|I3L0N3|I3L0N3_HUMAN; sp|P46459|NSF_HUMAN	Vesicle-fusing ATPase OS=Homo sapiens OX=9606 GN=NSF PE=1 SV=1; Vesicle-fusing ATPase OS=Homo sapiens OX=9606 GN=NSF PE=1 SV=3	1	auto	0	96.7	NFSGAELEGLVR	iTRAQ8plex@N-term
13	143.96	145.19	84.55	sp|P08670|VIME_HUMAN	Vimentin OS=Homo sapiens OX=9606 GN=VIM PE=1 SV=4	0	auto - discordant peptide type	0	96.7	MALDIEIATYR	iTRAQ8plex@N-term; Carbamyl(M)@1
3684	2	126.85	88	sp|P63261|ACTG_HUMAN	Actin, cytoplasmic 2 OS=Homo sapiens OX=9606 GN=ACTG1 PE=1 SV=1	0	auto - discordant peptide type	0	99	YPIEHGIVTNWDDMEK	iTRAQ8plex@N-term; Methyl(H)@5; iTRAQ8plex(K)@16
928	17.18	17.51	20.59	sp|Q9UHG3|PCYOX_HUMAN	Prenylcysteine oxidase 1 OS=Homo sapiens OX=9606 GN=PCYOX1 PE=1 SV=3	0	auto - shared MS/MS	0	64.04	IDLFER	iTRAQ8plex@N-term
1545	10.37	12.62	60.44	tr|A0A3B3ITX4|A0A3B3ITX4_HUMAN	Uncharacterized protein OS=Homo sapiens OX=9606 PE=3 SV=1	1	auto	0	99	VELVPPTPAEIPR	iTRAQ8plex@N-term
252	40.2	91.16	54.7	sp|P08238|HS90B_HUMAN	Heat shock protein HSP 90-beta OS=Homo sapiens OX=9606 GN=HSP90AB1 PE=1 SV=4	0	auto - discordant peptide type	0	99	GVVDSEDLPLNISR	iTRAQ8plex@N-term; Dehydrated(D)@7
1118	14.57	15.76	24.45	con-Q2KJF1	TREMBL:Q2KJF1 (Bos taurus) Alpha-1-B glycoprotein	1	auto	0	99	VLSPAGPEAQFELR	iTRAQ8plex@N-term
97	62.85	65.25	71.22	sp|P00558|PGK1_HUMAN	Phosphoglycerate kinase 1 OS=Homo sapiens OX=9606 GN=PGK1 PE=1 SV=3	1	auto	2	99	YSLEPVAVELK	iTRAQ8plex@N-term; iTRAQ8plex(K)@11
176	49.37	50.72	30.21	sp|P05023|AT1A1_HUMAN	Sodium/potassium-transporting ATPase subunit alpha-1 OS=Homo sapiens OX=9606 GN=ATP1A1 PE=1 SV=1	0	auto - discordant peptide type	0	99	IVEIPFNSTNK	iTRAQ8plex@N-term; Deamidated(N)@7; iTRAQ8plex(K)@11
2	297.14	297.15	60.85	sp|Q09666|AHNK_HUMAN	Neuroblast differentiation-associated protein AHNAK OS=Homo sapiens OX=9606 GN=AHNAK PE=1 SV=2	0	auto - discordant peptide type	0	99	ISMPDLDLNLK	iTRAQ8plex@N-term; Carbamyl(M)@3; iTRAQ8plex(K)@11
423	30.27	51.64	71.37	tr|A0A087WWU8|A0A087WWU8_HUMAN	Tropomyosin alpha-3 chain OS=Homo sapiens OX=9606 GN=TPM3 PE=1 SV=1	1	auto	0	99	KLVIIEGDLER	iTRAQ8plex@N-term; iTRAQ8plex(K)@1
2	297.14	297.15	60.85	sp|Q09666|AHNK_HUMAN	Neuroblast differentiation-associated protein AHNAK OS=Homo sapiens OX=9606 GN=AHNAK PE=1 SV=2	1	auto	2	99	VDIETPNLEGTLTGPR	iTRAQ8plex@N-term
2151	6.37	6.94	8.119	tr|B4DKY1|B4DKY1_HUMAN	Cysteinyl-tRNA synthetase OS=Homo sapiens OX=9606 GN=CARS1 PE=1 SV=1	1	auto	0.732828	96.47	DNILPELGVR	iTRAQ8plex@N-term
204	44.95	50.05	49.1	sp|P17987|TCPA_HUMAN	T-complex protein 1 subunit alpha OS=Homo sapiens OX=9606 GN=TCP1 PE=1 SV=1	1	auto	0	99	EQLAIAEFAR	iTRAQ8plex@N-term
961	16.8	17.95	12.97	sp|Q99805|TM9S2_HUMAN	Transmembrane 9 superfamily member 2 OS=Homo sapiens OX=9606 GN=TM9SF2 PE=1 SV=1	1	auto	0	99	AEIELFVNR	iTRAQ8plex@N-term
1292	12.65	12.72	37.89	sp|Q92520|FAM3C_HUMAN	Protein FAM3C OS=Homo sapiens OX=9606 GN=FAM3C PE=1 SV=1	0	auto - discordant peptide type	0.183759	99	ICLEDNVLMSGVK	iTRAQ8plex@N-term; Carbamidomethyl(C)@2; Carbamyl(M)@9; iTRAQ8plex(K)@13
296	37.22	38.33	18.44	sp|P08183|MDR1_HUMAN	ATP-dependent translocase ABCB1 OS=Homo sapiens OX=9606 GN=ABCB1 PE=1 SV=3	1	auto	0	99	IATEAIENFR	iTRAQ8plex@N-term
2037	7.14	7.35	19.7	tr|F8VVA7|F8VVA7_HUMAN; sp|P61923|COPZ1_HUMAN	Coatomer subunit zeta OS=Homo sapiens OX=9606 GN=COPZ1 PE=1 SV=1; Coatomer subunit zeta-1 OS=Homo sapiens OX=9606 GN=COPZ1 PE=1 SV=1	1	auto	0	99	AILILDNDGDR	iTRAQ8plex@N-term
83	66.85	66.89	63.17	sp|P22626|ROA2_HUMAN	Heterogeneous nuclear ribonucleoproteins A2/B1 OS=Homo sapiens OX=9606 GN=HNRNPA2B1 PE=1 SV=2	1	auto	0	99	GFGFVTFDDHDPVDK	iTRAQ8plex@N-term; iTRAQ8plex(K)@15
369	32.7	45.14	47.35	sp|P51991|ROA3_HUMAN	Heterogeneous nuclear ribonucleoprotein A3 OS=Homo sapiens OX=9606 GN=HNRNPA3 PE=1 SV=2	0	auto - shared MS/MS	0	99	GFAFVTFDDHDTVDK	iTRAQ8plex@N-term; iTRAQ8plex(K)@15
132	55.64	56.64	40.24	sp|Q13263|TIF1B_HUMAN	Transcription intermediary factor 1-beta OS=Homo sapiens OX=9606 GN=TRIM28 PE=1 SV=5	0	no quant - weak signal	2	99	HEPLVLFCESCDTLTCR	iTRAQ8plex@N-term; Carbamidomethyl(C)@8; Carbamidomethyl(C)@11; Carbamidomethyl(C)@16
25	103.55	112.21	74.74	sp|P05787|K2C8_HUMAN; con-P05787	Keratin, type II cytoskeletal 8 OS=Homo sapiens OX=9606 GN=KRT8 PE=1 SV=7; SWISS-PROT:P05787 Tax_Id=9606 Gene_Symbol=KRT8 Keratin, type II cytoskeletal 8	1	auto	2	99	YEELQSLAGK	iTRAQ8plex@N-term; iTRAQ8plex(K)@10
871	18.13	19.04	21.26	sp|Q96S52|PIGS_HUMAN	GPI transamidase component PIG-S OS=Homo sapiens OX=9606 GN=PIGS PE=1 SV=3	1	auto	2	99	ISNIVIKDDVASEVYK	iTRAQ8plex@N-term; iTRAQ8plex(K)@7; iTRAQ8plex(K)@16
423	30.27	51.64	71.37	tr|A0A087WWU8|A0A087WWU8_HUMAN	Tropomyosin alpha-3 chain OS=Homo sapiens OX=9606 GN=TPM3 PE=1 SV=1	1	auto	0	99	KLVIIEGDLER	iTRAQ8plex@N-term; iTRAQ8plex(K)@1
413	30.63	31.14	78.54	sp|P04792|HSPB1_HUMAN	Heat shock protein beta-1 OS=Homo sapiens OX=9606 GN=HSPB1 PE=1 SV=2	0	auto - discordant peptide type	0	35.6	VSLDVNHFAPDELTVK	iTRAQ8plex@N-term; iTRAQ8plex(K)@16
906	17.61	18.08	42.91	sp|P00491|PNPH_HUMAN	Purine nucleoside phosphorylase OS=Homo sapiens OX=9606 GN=PNP PE=1 SV=2	0	auto - discordant peptide type	2	99	LGADAVGMSTVPEVIVAR	iTRAQ8plex@N-term; Carbamyl(M)@8
3153	2.75	4.29	5.565	tr|X6RLT1|X6RLT1_HUMAN; tr|H0UI80|H0UI80_HUMAN; sp|Q8IXH7|NELFD_HUMAN	Negative elongation factor C/D (Fragment) OS=Homo sapiens OX=9606 GN=NELFCD PE=1 SV=1; Negative elongation factor C/D OS=Homo sapiens OX=9606 GN=NELFCD PE=1 SV=1; Negative elongation factor C/D OS=Homo sapiens OX=9606 GN=NELFCD PE=1 SV=2	0	auto - shared MS/MS	1.05061	98.93	LDTDISLIR	iTRAQ8plex@N-term
2931	3.72	3.88	8.017	sp|Q9ULC3|RAB23_HUMAN	Ras-related protein Rab-23 OS=Homo sapiens OX=9606 GN=RAB23 PE=1 SV=1	1	auto	0	53.02	TIGVDFLER	iTRAQ8plex@N-term
1319	12.35	12.42	26.72	sp|O43681|GET3_HUMAN	ATPase GET3 OS=Homo sapiens OX=9606 GN=GET3 PE=1 SV=2	1	auto	0	99	LEETLPVIR	iTRAQ8plex@N-term
1901	8.01	9.66	17.33	con-Q3SZR3	SWISS-PROT:Q3SZR3 (Bos taurus) Alpha-1-acid glycoprotein precursor	1	auto	0	99	EFLDVIK	iTRAQ8plex@N-term; iTRAQ8plex(K)@7
26	102.36	102.76	60.27	sp|P14625|ENPL_HUMAN	Endoplasmin OS=Homo sapiens OX=9606 GN=HSP90B1 PE=1 SV=1	0	auto - discordant peptide type	0	99	VFITDDFHDMMPK	iTRAQ8plex@N-term; Carbamyl(M)@11; iTRAQ8plex(K)@13
1042	15.65	15.82	33.88	sp|Q9NX40|OCAD1_HUMAN	OCIA domain-containing protein 1 OS=Homo sapiens OX=9606 GN=OCIAD1 PE=1 SV=1	1	auto	2	99	LENSPLGEALR	iTRAQ8plex@N-term
190	47.11	49.43	24.16	tr|A0A494C1K3|A0A494C1K3_HUMAN	General transcription factor II-I OS=Homo sapiens OX=9606 GN=GTF2I PE=1 SV=1	0	auto - discordant peptide type	0	99	DQSAVVVQGLPEGVAFK	iTRAQ8plex@N-term; iTRAQ8plex(K)@17
3684	2	126.85	88	sp|P63261|ACTG_HUMAN	Actin, cytoplasmic 2 OS=Homo sapiens OX=9606 GN=ACTG1 PE=1 SV=1	0	auto - shared MS/MS	0	97.11	DLTDYLMK	iTRAQ8plex@N-term; iTRAQ8plex(K)@8
3276	2.33	2.93	1.63	tr|A0A286YFF8|A0A286YFF8_HUMAN	Protein MON2 homolog OS=Homo sapiens OX=9606 GN=MON2 PE=1 SV=1	0	no quant - weak signal	0.000434512	88.79	NEVSLAALK	No iTRAQ8plex@N-term; iTRAQ8plex(K)@9
1443	11.42	26.53	16.11	sp|Q92922|SMRC1_HUMAN	SWI/SNF complex subunit SMARCC1 OS=Homo sapiens OX=9606 GN=SMARCC1 PE=1 SV=3	0	auto - discordant peptide type	0	99	ALPEFFNGK	iTRAQ8plex@N-term; Deamidated(N)@7; iTRAQ8plex(K)@9
1491	10.96	11.55	28.95	tr|J3QQ67|J3QQ67_HUMAN; sp|Q07020|RL18_HUMAN	60S ribosomal protein L18 (Fragment) OS=Homo sapiens OX=9606 GN=RPL18 PE=1 SV=1; 60S ribosomal protein L18 OS=Homo sapiens OX=9606 GN=RPL18 PE=1 SV=2	1	auto	0	99	TAVVVGTITDDVR	iTRAQ8plex@N-term
77	68.66	69.56	64.43	sp|P49748|ACADV_HUMAN	Very long-chain specific acyl-CoA dehydrogenase, mitochondrial OS=Homo sapiens OX=9606 GN=ACADVL PE=1 SV=1	1	auto	0	99	ASNTAEVFFDGVR	iTRAQ8plex@N-term
63	73.68	78.15	53.76	sp|P38646|GRP75_HUMAN	Stress-70 protein, mitochondrial OS=Homo sapiens OX=9606 GN=HSPA9 PE=1 SV=2	0	auto - discordant peptide type	0	99	SDIGEVILVGGMTR	iTRAQ8plex@N-term; Carbamyl(M)@12
1240	13.19	14.74	10.81	tr|A0A087WWS1|A0A087WWS1_HUMAN; sp|Q96FV9|THOC1_HUMAN	THO complex subunit 1 OS=Homo sapiens OX=9606 GN=THOC1 PE=1 SV=1; THO complex subunit 1 OS=Homo sapiens OX=9606 GN=THOC1 PE=1 SV=1	1	auto	0	97.04	SVYQLLSENPPDGER	iTRAQ8plex@N-term
3684	2	126.85	88	sp|P63261|ACTG_HUMAN	Actin, cytoplasmic 2 OS=Homo sapiens OX=9606 GN=ACTG1 PE=1 SV=1	0	auto - discordant peptide type	0	99	TTGIVMDSGDGVTHTVPIYEGYALPH	iTRAQ8plex@N-term; Carbamyl(M)@6
3684	2	126.85	88	sp|P63261|ACTG_HUMAN	Actin, cytoplasmic 2 OS=Homo sapiens OX=9606 GN=ACTG1 PE=1 SV=1	0	auto - discordant peptide type	0	99	SYELPDGQVITIGNER	iTRAQ8plex@N-term; Amidated@C-term
1292	12.65	12.72	37.89	sp|Q92520|FAM3C_HUMAN	Protein FAM3C OS=Homo sapiens OX=9606 GN=FAM3C PE=1 SV=1	0	auto - discordant peptide type	0	85.86	ICLEDNVLMSGVK	iTRAQ8plex@N-term; Carbamidomethyl(C)@2; Carbamyl(M)@9; iTRAQ8plex(K)@13
190	47.11	49.43	24.16	tr|A0A494C1K3|A0A494C1K3_HUMAN	General transcription factor II-I OS=Homo sapiens OX=9606 GN=GTF2I PE=1 SV=1	1	auto	0	99	DQSAVVVQGLPEGVAFK	iTRAQ8plex@N-term; iTRAQ8plex(K)@17
41	85.93	89.94	62.17	tr|A0A669KB68|A0A669KB68_HUMAN	Signal transducer and activator of transcription OS=Homo sapiens OX=9606 GN=STAT1 PE=1 SV=1	1	auto	0	99	GLNVDQLNMLGEK	iTRAQ8plex@N-term; iTRAQ8plex(K)@13
94	63.31	76.64	41.98	sp|Q2TB90|HKDC1_HUMAN	Hexokinase HKDC1 OS=Homo sapiens OX=9606 GN=HKDC1 PE=1 SV=3	0	auto - shared MS/MS	0	98.97	FLSQIESDR	iTRAQ8plex@N-term
752	20.26	27.44	59.78	sp|Q13162|PRDX4_HUMAN	Peroxiredoxin-4 OS=Homo sapiens OX=9606 GN=PRDX4 PE=1 SV=1	0	auto - shared MS/MS	0	99	GLFIIDDK	iTRAQ8plex@N-term; iTRAQ8plex(K)@8
574	25.18	25.4	43.61	sp|P22087|FBRL_HUMAN	rRNA 2'-O-methyltransferase fibrillarin OS=Homo sapiens OX=9606 GN=FBL PE=1 SV=2	1	auto	2	99	TNIIPVIEDAR	iTRAQ8plex@N-term
1337	12.16	13.43	21.94	sp|P21953|ODBB_HUMAN	2-oxoisovalerate dehydrogenase subunit beta, mitochondrial OS=Homo sapiens OX=9606 GN=BCKDHB PE=1 SV=2	1	auto	0	99	LGVSCEVIDLR	iTRAQ8plex@N-term; Carbamidomethyl(C)@5
465	28.82	34.72	21.38	tr|I3L0N3|I3L0N3_HUMAN; sp|P46459|NSF_HUMAN	Vesicle-fusing ATPase OS=Homo sapiens OX=9606 GN=NSF PE=1 SV=1; Vesicle-fusing ATPase OS=Homo sapiens OX=9606 GN=NSF PE=1 SV=3	1	auto	2	99	NFSGAELEGLVR	iTRAQ8plex@N-term
2170	6.25	6.41	25.41	sp|O60925|PFD1_HUMAN	Prefoldin subunit 1 OS=Homo sapiens OX=9606 GN=PFDN1 PE=1 SV=2	1	auto	2	99	LADIQIEQLNR	iTRAQ8plex@N-term
142	55.05	55.93	60.53	sp|P50454|SERPH_HUMAN	Serpin H1 OS=Homo sapiens OX=9606 GN=SERPINH1 PE=1 SV=2	0	auto - discordant peptide type	2	99	HLAGLGLTEAIDK	Formyl@N-term; iTRAQ8plex(K)@13
928	17.18	17.51	20.59	sp|Q9UHG3|PCYOX_HUMAN	Prenylcysteine oxidase 1 OS=Homo sapiens OX=9606 GN=PCYOX1 PE=1 SV=3	0	auto - shared MS/MS	0	95.2	IDLFER	iTRAQ8plex@N-term
3	289.76	289.92	65.77	sp|P21333|FLNA_HUMAN	Filamin-A OS=Homo sapiens OX=9606 GN=FLNA PE=1 SV=4	1	auto	0	99	IANLQTDLSDGLR	iTRAQ8plex@N-term
252	40.2	91.16	54.7	sp|P08238|HS90B_HUMAN	Heat shock protein HSP 90-beta OS=Homo sapiens OX=9606 GN=HSP90AB1 PE=1 SV=4	0	auto - discordant peptide type	0	23.22	GVVDSEDLPLNISR	iTRAQ8plex@N-term; Dehydrated(D)@7
183	48.31	51.33	57.27	sp|Q15084|PDIA6_HUMAN	Protein disulfide-isomerase A6 OS=Homo sapiens OX=9606 GN=PDIA6 PE=1 SV=1	0	auto - discordant peptide type	2	99	LAAVDATVNQVLASR	iTRAQ8plex@N-term; Deamidated(N)@9
2	297.14	297.15	60.85	sp|Q09666|AHNK_HUMAN	Neuroblast differentiation-associated protein AHNAK OS=Homo sapiens OX=9606 GN=AHNAK PE=1 SV=2	0	auto - discordant peptide type	0	98.43	ISMPDLDLNLK	iTRAQ8plex@N-term; Carbamyl(M)@3; iTRAQ8plex(K)@11
423	30.27	51.64	71.37	tr|A0A087WWU8|A0A087WWU8_HUMAN	Tropomyosin alpha-3 chain OS=Homo sapiens OX=9606 GN=TPM3 PE=1 SV=1	1	auto	2	99	KLVIIEGDLER	iTRAQ8plex@N-term; iTRAQ8plex(K)@1
1067	15.28	16.7	13.23	sp|Q8IYB8|SUV3_HUMAN	ATP-dependent RNA helicase SUPV3L1, mitochondrial OS=Homo sapiens OX=9606 GN=SUPV3L1 PE=1 SV=1	1	auto	2	99	ELEPITTSQALQIAGR	iTRAQ8plex@N-term
3324	2.24	10.63	8.907	sp|Q08170|SRSF4_HUMAN	Serine/arginine-rich splicing factor 4 OS=Homo sapiens OX=9606 GN=SRSF4 PE=1 SV=2	0	no quant - weak signal	0	99	ILEVDLK	iTRAQ8plex@N-term; iTRAQ8plex(K)@7
807	19.09	20.24	29.11	sp|P31153|METK2_HUMAN	S-adenosylmethionine synthase isoform type-2 OS=Homo sapiens OX=9606 GN=MAT2A PE=1 SV=1	1	auto	2	99	ELLEIVK	iTRAQ8plex@N-term; iTRAQ8plex(K)@7
961	16.8	17.95	12.97	sp|Q99805|TM9S2_HUMAN	Transmembrane 9 superfamily member 2 OS=Homo sapiens OX=9606 GN=TM9SF2 PE=1 SV=1	1	auto	2	99	AEIELFVNR	iTRAQ8plex@N-term
445	29.5	29.69	56.31	sp|P62805|H4_HUMAN	Histone H4 OS=Homo sapiens OX=9606 GN=H4C1 PE=1 SV=2	1	auto	0	99	ISGLIYEETR	iTRAQ8plex@N-term
461	28.95	30.21	53.08	tr|E9PF18|E9PF18_HUMAN	Hydroxyacyl-coenzyme A dehydrogenase, mitochondrial OS=Homo sapiens OX=9606 GN=HADH PE=1 SV=2	0	auto - discordant peptide type	0	62.35	TFESLVDFSK	Carbamidomethyl@N-term; iTRAQ8plex(K)@10
83	66.85	66.89	63.17	sp|P22626|ROA2_HUMAN	Heterogeneous nuclear ribonucleoproteins A2/B1 OS=Homo sapiens OX=9606 GN=HNRNPA2B1 PE=1 SV=2	1	auto	0	99	GFGFVTFDDHDPVDK	iTRAQ8plex@N-term; iTRAQ8plex(K)@15
369	32.7	45.14	47.35	sp|P51991|ROA3_HUMAN	Heterogeneous nuclear ribonucleoprotein A3 OS=Homo sapiens OX=9606 GN=HNRNPA3 PE=1 SV=2	0	auto - shared MS/MS	0	99	GFAFVTFDDHDTVDK	iTRAQ8plex@N-term; iTRAQ8plex(K)@15
1337	12.16	13.43	21.94	sp|P21953|ODBB_HUMAN	2-oxoisovalerate dehydrogenase subunit beta, mitochondrial OS=Homo sapiens OX=9606 GN=BCKDHB PE=1 SV=2	0	auto - discordant peptide type	0	98.92	LGVSCEVIDLR	iTRAQ8plex@N-term; Carbamidomethyl(C)@5
369	32.7	45.14	47.35	sp|P51991|ROA3_HUMAN	Heterogeneous nuclear ribonucleoprotein A3 OS=Homo sapiens OX=9606 GN=HNRNPA3 PE=1 SV=2	0	no quant - weak signal	2	99	GFAFVTFDDHDTVDK	iTRAQ8plex@N-term; iTRAQ8plex(K)@15
359	33.33	34.26	19.9	sp|Q5JTZ9|SYAM_HUMAN	Alanine--tRNA ligase, mitochondrial OS=Homo sapiens OX=9606 GN=AARS2 PE=1 SV=1	1	auto	0	99	TGAVGDLVIIGDR	iTRAQ8plex@N-term
1443	11.42	26.53	16.11	sp|Q92922|SMRC1_HUMAN	SWI/SNF complex subunit SMARCC1 OS=Homo sapiens OX=9606 GN=SMARCC1 PE=1 SV=3	0	auto - discordant peptide type	0	43.02	ALPEFFNGK	iTRAQ8plex@N-term; Deamidated(N)@7; iTRAQ8plex(K)@9
32	95.32	96.75	51.17	sp|Q14697|GANAB_HUMAN	Neutral alpha-glucosidase AB OS=Homo sapiens OX=9606 GN=GANAB PE=1 SV=3	1	auto	0	99	VPDVLVADPPIAR	iTRAQ8plex@N-term
25	103.55	112.21	74.74	sp|P05787|K2C8_HUMAN; con-P05787	Keratin, type II cytoskeletal 8 OS=Homo sapiens OX=9606 GN=KRT8 PE=1 SV=7; SWISS-PROT:P05787 Tax_Id=9606 Gene_Symbol=KRT8 Keratin, type II cytoskeletal 8	1	auto	0	99	YEELQSLAGK	iTRAQ8plex@N-term; iTRAQ8plex(K)@10
2637	4.26	5.57	40.91	tr|Q5T123|Q5T123_HUMAN	SH3 domain-binding glutamic acid-rich-like protein 3 OS=Homo sapiens OX=9606 GN=SH3BGRL3 PE=1 SV=1	0	auto - discordant peptide type	0	94	IQYQLVDISQDNALRDEMR	iTRAQ8plex@N-term; Carbamyl(R)@19
1561	10.25	12.24	9.449	tr|A0A1B0GTB8|A0A1B0GTB8_HUMAN	Carnitine O-palmitoyltransferase 2, mitochondrial OS=Homo sapiens OX=9606 GN=CPT2 PE=1 SV=1	1	auto	1.02687	97.77	DIWAELR	iTRAQ8plex@N-term
2637	4.26	5.57	40.91	tr|Q5T123|Q5T123_HUMAN	SH3 domain-binding glutamic acid-rich-like protein 3 OS=Homo sapiens OX=9606 GN=SH3BGRL3 PE=1 SV=1	0	auto - discordant peptide type	0	99	IQYQLVDISQDNALRDEMR	iTRAQ8plex@N-term; Carbamyl(M)@18
513	26.94	27.32	57.76	sp|P16152|CBR1_HUMAN	Carbonyl reductase [NADPH] 1 OS=Homo sapiens OX=9606 GN=CBR1 PE=1 SV=3	1	auto	0	99	FHQLDIDDLQSIR	iTRAQ8plex@N-term
892	17.8	36.53	53.3	sp|P42167|LAP2B_HUMAN	Lamina-associated polypeptide 2, isoforms beta/gamma OS=Homo sapiens OX=9606 GN=TMPO PE=1 SV=2	1	auto	0	80.75	PLELSDFR	iTRAQ8plex@N-term
2931	3.72	3.88	8.017	sp|Q9ULC3|RAB23_HUMAN	Ras-related protein Rab-23 OS=Homo sapiens OX=9606 GN=RAB23 PE=1 SV=1	0	auto - shared MS/MS	2	99	TIGVDFLER	iTRAQ8plex@N-term
1319	12.35	12.42	26.72	sp|O43681|GET3_HUMAN	ATPase GET3 OS=Homo sapiens OX=9606 GN=GET3 PE=1 SV=2	1	auto	0	99	LEETLPVIR	iTRAQ8plex@N-term
94	63.31	76.64	41.98	sp|Q2TB90|HKDC1_HUMAN	Hexokinase HKDC1 OS=Homo sapiens OX=9606 GN=HKDC1 PE=1 SV=3	0	auto - shared MS/MS	0	99	FLSQIESDR	iTRAQ8plex@N-term
296	37.22	38.33	18.44	sp|P08183|MDR1_HUMAN	ATP-dependent translocase ABCB1 OS=Homo sapiens OX=9606 GN=ABCB1 PE=1 SV=3	1	auto	0	99	IATEAIENFR	iTRAQ8plex@N-term
789	19.35	20.79	53.6	sp|P04179|SODM_HUMAN	Superoxide dismutase [Mn], mitochondrial OS=Homo sapiens OX=9606 GN=SOD2 PE=1 SV=3	0	auto - shared MS/MS	0	99	GELLEAIK	iTRAQ8plex@N-term; iTRAQ8plex(K)@8
190	47.11	49.43	24.16	tr|A0A494C1K3|A0A494C1K3_HUMAN	General transcription factor II-I OS=Homo sapiens OX=9606 GN=GTF2I PE=1 SV=1	0	auto - discordant peptide type	0	99	DQSAVVVQGLPEGVAFK	iTRAQ8plex@N-term; iTRAQ8plex(K)@17
206	44.69	45.8	28.81	sp|P22102|PUR2_HUMAN	Trifunctional purine biosynthetic protein adenosine-3 OS=Homo sapiens OX=9606 GN=GART PE=1 SV=1	1	auto	0	95.51	LGVDLDAQTWR	iTRAQ8plex@N-term
2572	4.52	4.62	16.02	sp|O95372|LYPA2_HUMAN	Acyl-protein thioesterase 2 OS=Homo sapiens OX=9606 GN=LYPLA2 PE=1 SV=1	0	auto - discordant peptide type	0.0366845	99	DLAILQCHGELDPMVPVR	iTRAQ8plex@N-term; Carbamidomethyl(C)@7; Carbamyl(M)@14
63	73.68	78.15	53.76	sp|P38646|GRP75_HUMAN	Stress-70 protein, mitochondrial OS=Homo sapiens OX=9606 GN=HSPA9 PE=1 SV=2	0	auto - discordant peptide type	0	99	SDIGEVILVGGMTR	iTRAQ8plex@N-term; Carbamyl(M)@12
99	62.46	65.78	16.37	sp|P15924|DESP_HUMAN	Desmoplakin OS=Homo sapiens OX=9606 GN=DSP PE=1 SV=3	0	auto - discordant peptide type	0	96.41	AITGFDDPFSGK	iTRAQ8plex@N-term; iTRAQ8plex(K)@12
3684	2	126.85	88	sp|P63261|ACTG_HUMAN	Actin, cytoplasmic 2 OS=Homo sapiens OX=9606 GN=ACTG1 PE=1 SV=1	0	auto - discordant peptide type	0	99	TTGIVMDSGDGVTHTVPIYEGYALPH	iTRAQ8plex@N-term; Carbamyl(M)@6
3684	2	126.85	88	sp|P63261|ACTG_HUMAN	Actin, cytoplasmic 2 OS=Homo sapiens OX=9606 GN=ACTG1 PE=1 SV=1	0	auto - discordant peptide type	0	99	SYELPDGQVITIGNER	iTRAQ8plex@N-term; Amidated@C-term
190	47.11	49.43	24.16	tr|A0A494C1K3|A0A494C1K3_HUMAN	General transcription factor II-I OS=Homo sapiens OX=9606 GN=GTF2I PE=1 SV=1	1	auto	2	99	DQSAVVVQGLPEGVAFK	iTRAQ8plex@N-term; iTRAQ8plex(K)@17
672	22.1	22.22	66.45	tr|J3KND3|J3KND3_HUMAN; sp|P60660|MYL6_HUMAN	Myosin light polypeptide 6 OS=Homo sapiens OX=9606 GN=MYL6 PE=1 SV=1; Myosin light polypeptide 6 OS=Homo sapiens OX=9606 GN=MYL6 PE=1 SV=2	1	auto	2	99	EAFQLFDR	iTRAQ8plex@N-term
282	38.09	39.26	64.48	sp|P30084|ECHM_HUMAN	Enoyl-CoA hydratase, mitochondrial OS=Homo sapiens OX=9606 GN=ECHS1 PE=1 SV=4	0	auto - discordant peptide type	0	99	ASGANFEYIIAEK	iTRAQ8plex@N-term; iTRAQ8plex(K)@13
6	240	240.15	37.74	sp|P78527|PRKDC_HUMAN	DNA-dependent protein kinase catalytic subunit OS=Homo sapiens OX=9606 GN=PRKDC PE=1 SV=3	1	auto	1.36653	99	GGSWIQEINVAEK	iTRAQ8plex@N-term; iTRAQ8plex(K)@13
752	20.26	27.44	59.78	sp|Q13162|PRDX4_HUMAN	Peroxiredoxin-4 OS=Homo sapiens OX=9606 GN=PRDX4 PE=1 SV=1	0	auto - shared MS/MS	0	99	GLFIIDDK	iTRAQ8plex@N-term; iTRAQ8plex(K)@8
574	25.18	25.4	43.61	sp|P22087|FBRL_HUMAN	rRNA 2'-O-methyltransferase fibrillarin OS=Homo sapiens OX=9606 GN=FBL PE=1 SV=2	1	auto	0	99	TNIIPVIEDAR	iTRAQ8plex@N-term
3843	2	2.03	4.14	sp|Q5BJH7|YIF1B_HUMAN	Protein YIF1B OS=Homo sapiens OX=9606 GN=YIF1B PE=1 SV=1	0	no quant - weak signal	0	99	ILADAAAEGVPVR	iTRAQ8plex@N-term
253	40.2	42.58	41.83	sp|P49368|TCPG_HUMAN	T-complex protein 1 subunit gamma OS=Homo sapiens OX=9606 GN=CCT3 PE=1 SV=4	1	auto	0.920819	92.41	VEKIPGGIIEDSCVLR	iTRAQ8plex@N-term; iTRAQ8plex(K)@3; Carbamidomethyl(C)@13
2179	6.21	8.48	11.52	sp|Q9BVC6|TM109_HUMAN	Transmembrane protein 109 OS=Homo sapiens OX=9606 GN=TMEM109 PE=1 SV=1	1	auto	0	25.1	EAPVDVLTQIGR	iTRAQ8plex@N-term
2350	5.69	5.74	58.9	tr|E5RIM7|E5RIM7_HUMAN	Copper transport protein ATOX1 OS=Homo sapiens OX=9606 GN=ATOX1 PE=1 SV=1	0	no quant - weak signal	0.0222764	26.16	TVSYLGLE	iTRAQ8plex@N-term
1790	8.6	8.89	19.59	sp|Q9Y320|TMX2_HUMAN	Thioredoxin-related transmembrane protein 2 OS=Homo sapiens OX=9606 GN=TMX2 PE=1 SV=1	1	auto	1.63827	99	EFNLNELYQR	iTRAQ8plex@N-term
142	55.05	55.93	60.53	sp|P50454|SERPH_HUMAN	Serpin H1 OS=Homo sapiens OX=9606 GN=SERPINH1 PE=1 SV=2	0	auto - discordant peptide type	0	99	HLAGLGLTEAIDK	Formyl@N-term; iTRAQ8plex(K)@13
998	16.22	17.05	34.62	sp|Q12904|AIMP1_HUMAN	Aminoacyl tRNA synthase complex-interacting multifunctional protein 1 OS=Homo sapiens OX=9606 GN=AIMP1 PE=1 SV=2	0	auto - discordant peptide type	2	99	IEILAPPNGSVPGDR	iTRAQ8plex@N-term; Deamidated(N)@8
423	30.27	51.64	71.37	tr|A0A087WWU8|A0A087WWU8_HUMAN	Tropomyosin alpha-3 chain OS=Homo sapiens OX=9606 GN=TPM3 PE=1 SV=1	1	auto	0	99	KLVIIEGDLER	iTRAQ8plex@N-term; iTRAQ8plex(K)@1
2	297.14	297.15	60.85	sp|Q09666|AHNK_HUMAN	Neuroblast differentiation-associated protein AHNAK OS=Homo sapiens OX=9606 GN=AHNAK PE=1 SV=2	0	auto - discordant peptide type	0	99	ISMPDLDLNLK	iTRAQ8plex@N-term; Carbamyl(M)@3; iTRAQ8plex(K)@11
736	20.47	20.8	19.86	sp|P19440|GGT1_HUMAN	Glutathione hydrolase 1 proenzyme OS=Homo sapiens OX=9606 GN=GGT1 PE=1 SV=2	0	auto - discordant peptide type	0	97.98	FVDVTEVVR	iTRAQ8plex@N-term
3324	2.24	10.63	8.907	sp|Q08170|SRSF4_HUMAN	Serine/arginine-rich splicing factor 4 OS=Homo sapiens OX=9606 GN=SRSF4 PE=1 SV=2	0	auto - shared MS/MS	0	99	ILEVDLK	iTRAQ8plex@N-term; iTRAQ8plex(K)@7
807	19.09	20.24	29.11	sp|P31153|METK2_HUMAN	S-adenosylmethionine synthase isoform type-2 OS=Homo sapiens OX=9606 GN=MAT2A PE=1 SV=1	0	auto - shared MS/MS	0	99	ELLEIVK	iTRAQ8plex@N-term; iTRAQ8plex(K)@7
53	77.45	77.76	59.1	sp|P26038|MOES_HUMAN	Moesin OS=Homo sapiens OX=9606 GN=MSN PE=1 SV=3	0	auto - discordant peptide type	0	99	GMLREDAVLEYLK	iTRAQ8plex@N-term; Carbamyl(M)@2; iTRAQ8plex(K)@13
53	77.45	77.76	59.1	sp|P26038|MOES_HUMAN	Moesin OS=Homo sapiens OX=9606 GN=MSN PE=1 SV=3	0	auto - discordant peptide type	0	97.94	GMLREDAVLEYLK	iTRAQ8plex@N-term; Carbamyl(M)@2; iTRAQ8plex(K)@13
1141	14.27	16.42	12.74	sp|Q9UDY8|MALT1_HUMAN	Mucosa-associated lymphoid tissue lymphoma translocation protein 1 OS=Homo sapiens OX=9606 GN=MALT1 PE=1 SV=1	0	auto - discordant peptide type	0.496209	98.7	LSCLDLEQCSLK	iTRAQ8plex@N-term; Carbamidomethyl(C)@3; Deamidated(Q)@8; Carbamidomethyl(C)@9; iTRAQ8plex(K)@12
445	29.5	29.69	56.31	sp|P62805|H4_HUMAN	Histone H4 OS=Homo sapiens OX=9606 GN=H4C1 PE=1 SV=2	1	auto	0	99	ISGLIYEETR	iTRAQ8plex@N-term
1337	12.16	13.43	21.94	sp|P21953|ODBB_HUMAN	2-oxoisovalerate dehydrogenase subunit beta, mitochondrial OS=Homo sapiens OX=9606 GN=BCKDHB PE=1 SV=2	1	auto	2	99	LGVSCEVIDLR	iTRAQ8plex@N-term; Carbamidomethyl(C)@5
206	44.69	45.8	28.81	sp|P22102|PUR2_HUMAN	Trifunctional purine biosynthetic protein adenosine-3 OS=Homo sapiens OX=9606 GN=GART PE=1 SV=1	0	auto - discordant peptide type	0	21.26	LGVDLDAQTWR	iTRAQ8plex@N-term; Deamidated(Q)@8
359	33.33	34.26	19.9	sp|Q5JTZ9|SYAM_HUMAN	Alanine--tRNA ligase, mitochondrial OS=Homo sapiens OX=9606 GN=AARS2 PE=1 SV=1	1	auto	2	99	TGAVGDLVIIGDR	iTRAQ8plex@N-term
928	17.18	17.51	20.59	sp|Q9UHG3|PCYOX_HUMAN	Prenylcysteine oxidase 1 OS=Homo sapiens OX=9606 GN=PCYOX1 PE=1 SV=3	0	auto - shared MS/MS	0	90.81	IDLFER	iTRAQ8plex@N-term
32	95.32	96.75	51.17	sp|Q14697|GANAB_HUMAN	Neutral alpha-glucosidase AB OS=Homo sapiens OX=9606 GN=GANAB PE=1 SV=3	1	auto	0	99	VPDVLVADPPIAR	iTRAQ8plex@N-term
1545	10.37	12.62	60.44	tr|A0A3B3ITX4|A0A3B3ITX4_HUMAN	Uncharacterized protein OS=Homo sapiens OX=9606 PE=3 SV=1	1	auto	0	77.61	VELVPPTPAEIPR	iTRAQ8plex@N-term
2637	4.26	5.57	40.91	tr|Q5T123|Q5T123_HUMAN	SH3 domain-binding glutamic acid-rich-like protein 3 OS=Homo sapiens OX=9606 GN=SH3BGRL3 PE=1 SV=1	0	auto - discordant peptide type	0	99	IQYQLVDISQDNALRDEMR	iTRAQ8plex@N-term; Carbamyl(M)@18
676	21.98	23.33	8.542	sp|P49790|NU153_HUMAN	Nuclear pore complex protein Nup153 OS=Homo sapiens OX=9606 GN=NUP153 PE=1 SV=2	0	no quant - weak signal	0.35164	92.01	QQEPVTSTSLVFGK	Gln->pyro-Glu@N-term; iTRAQ8plex(K)@14
355	33.54	33.56	27.47	sp|Q15046|SYK_HUMAN	Lysine--tRNA ligase OS=Homo sapiens OX=9606 GN=KARS1 PE=1 SV=3	1	auto	2	99	VTYHPDGPEGQAYDVDFTPPFR	iTRAQ8plex@N-term
423	30.27	51.64	71.37	tr|A0A087WWU8|A0A087WWU8_HUMAN	Tropomyosin alpha-3 chain OS=Homo sapiens OX=9606 GN=TPM3 PE=1 SV=1	1	auto	0	99	KLVIIEGDLER	iTRAQ8plex@N-term; iTRAQ8plex(K)@1
881	18	18.09	48.45	sp|O95336|6PGL_HUMAN	6-phosphogluconolactonase OS=Homo sapiens OX=9606 GN=PGLS PE=1 SV=2	0	auto - discordant peptide type	2	99	ILEDQEENPLPAALVQPHTGK	iTRAQ8plex@N-term; iTRAQ8plex(K)@21
70	70.87	73.68	35.33	sp|Q15393|SF3B3_HUMAN	Splicing factor 3B subunit 3 OS=Homo sapiens OX=9606 GN=SF3B3 PE=1 SV=4	1	auto	2	99	TPVEEVPAAIAPFQGR	iTRAQ8plex@N-term
191	47.1	49.11	32.96	sp|P05556|ITB1_HUMAN	Integrin beta-1 OS=Homo sapiens OX=9606 GN=ITGB1 PE=1 SV=2	1	auto	0	99	GEVFNELVGK	iTRAQ8plex@N-term; iTRAQ8plex(K)@10
836	18.49	20.71	32.78	sp|P43686|PRS6B_HUMAN	26S proteasome regulatory subunit 6B OS=Homo sapiens OX=9606 GN=PSMC4 PE=1 SV=2	0	auto - discordant peptide type	0.761954	99	ISGADINSICQESGMLAVR	iTRAQ8plex@N-term; Carbamidomethyl(C)@10; Carbamyl(M)@15
3699	2	23.14	13.06	con-Q3SX14	TREMBL:Q3SX14 (Bos taurus) Similar to Gelsolin	0	auto - shared MS/MS	0	99	QTQVSVLPEGGETPLFK	iTRAQ8plex@N-term; iTRAQ8plex(K)@17
513	26.94	27.32	57.76	sp|P16152|CBR1_HUMAN	Carbonyl reductase [NADPH] 1 OS=Homo sapiens OX=9606 GN=CBR1 PE=1 SV=3	1	auto	2	99	FHQLDIDDLQSIR	iTRAQ8plex@N-term
892	17.8	36.53	53.3	sp|P42167|LAP2B_HUMAN	Lamina-associated polypeptide 2, isoforms beta/gamma OS=Homo sapiens OX=9606 GN=TMPO PE=1 SV=2	1	auto	0	95.62	PLELSDFR	iTRAQ8plex@N-term
94	63.31	76.64	41.98	sp|Q2TB90|HKDC1_HUMAN	Hexokinase HKDC1 OS=Homo sapiens OX=9606 GN=HKDC1 PE=1 SV=3	0	auto - shared MS/MS	0	99	FLSQIESDR	iTRAQ8plex@N-term
296	37.22	38.33	18.44	sp|P08183|MDR1_HUMAN	ATP-dependent translocase ABCB1 OS=Homo sapiens OX=9606 GN=ABCB1 PE=1 SV=3	1	auto	2	99	IATEAIENFR	iTRAQ8plex@N-term
81	67.27	68.53	29.32	sp|P41252|SYIC_HUMAN	Isoleucine--tRNA ligase, cytoplasmic OS=Homo sapiens OX=9606 GN=IARS1 PE=1 SV=2	0	auto - discordant peptide type	0	71.47	CNLVPTDEITVYYK	iTRAQ8plex@N-term; Carbamidomethyl(C)@1; iTRAQ8plex(K)@14
891	17.81	19.43	33.85	sp|Q13347|EIF3I_HUMAN	Eukaryotic translation initiation factor 3 subunit I OS=Homo sapiens OX=9606 GN=EIF3I PE=1 SV=1	0	auto - discordant peptide type	0	99	EGDLLFTVAK	iTRAQ8plex@N-term; iTRAQ8plex(K)@10
2486	4.93	8.6	16.04	sp|P45877|PPIC_HUMAN	Peptidyl-prolyl cis-trans isomerase C OS=Homo sapiens OX=9606 GN=PPIC PE=1 SV=1	0	auto - discordant peptide type	0	31.92	TVENFVALATGEK	Carbamyl@N-term; Deamidated(N)@4; iTRAQ8plex(K)@13
1635	9.87	10	32.77	tr|H0YHX9|H0YHX9_HUMAN; sp|Q13765|NACA_HUMAN	Nascent polypeptide-associated complex subunit alpha OS=Homo sapiens OX=9606 GN=NACA PE=1 SV=2; Nascent polypeptide-associated complex subunit alpha OS=Homo sapiens OX=9606 GN=NACA PE=1 SV=1	1	auto	0	99	DIELVMSQANVSR	iTRAQ8plex@N-term
63	73.68	78.15	53.76	sp|P38646|GRP75_HUMAN	Stress-70 protein, mitochondrial OS=Homo sapiens OX=9606 GN=HSPA9 PE=1 SV=2	0	auto - discordant peptide type	0	99	SDIGEVILVGGMTR	iTRAQ8plex@N-term; Carbamyl(M)@12
3684	2	126.85	88	sp|P63261|ACTG_HUMAN	Actin, cytoplasmic 2 OS=Homo sapiens OX=9606 GN=ACTG1 PE=1 SV=1	0	auto - discordant peptide type	0	99	TTGIVMDSGDGVTHTVPIYEGYALPH	iTRAQ8plex@N-term; Carbamyl(M)@6
3684	2	126.85	88	sp|P63261|ACTG_HUMAN	Actin, cytoplasmic 2 OS=Homo sapiens OX=9606 GN=ACTG1 PE=1 SV=1	0	auto - discordant peptide type	0	99	SYELPDGQVITIGNER	iTRAQ8plex@N-term; Amidated@C-term
672	22.1	22.22	66.45	tr|J3KND3|J3KND3_HUMAN; sp|P60660|MYL6_HUMAN	Myosin light polypeptide 6 OS=Homo sapiens OX=9606 GN=MYL6 PE=1 SV=1; Myosin light polypeptide 6 OS=Homo sapiens OX=9606 GN=MYL6 PE=1 SV=2	1	auto	0	99	EAFQLFDR	iTRAQ8plex@N-term
3123	2.85	3.32	6.785	sp|Q13825|AUHM_HUMAN	Methylglutaconyl-CoA hydratase, mitochondrial OS=Homo sapiens OX=9606 GN=AUH PE=1 SV=1	1	auto	0.721246	97.45	SEVPGIFCAGADLK	iTRAQ8plex@N-term; Carbamidomethyl(C)@8; iTRAQ8plex(K)@14
3324	2.24	10.63	8.907	sp|Q08170|SRSF4_HUMAN	Serine/arginine-rich splicing factor 4 OS=Homo sapiens OX=9606 GN=SRSF4 PE=1 SV=2	0	auto - shared MS/MS	0	97.68	ILEVDLK	iTRAQ8plex@N-term; iTRAQ8plex(K)@7
1174	14.06	15.37	39.02	sp|P49720|PSB3_HUMAN	Proteasome subunit beta type-3 OS=Homo sapiens OX=9606 GN=PSMB3 PE=1 SV=2	0	auto - discordant peptide type	0	88.96	DAVSGMGVIVHIIEK	iTRAQ8plex@N-term; Carbamyl(M)@6; iTRAQ8plex(K)@15
752	20.26	27.44	59.78	sp|Q13162|PRDX4_HUMAN	Peroxiredoxin-4 OS=Homo sapiens OX=9606 GN=PRDX4 PE=1 SV=1	0	auto - shared MS/MS	0	99	GLFIIDDK	iTRAQ8plex@N-term; iTRAQ8plex(K)@8
574	25.18	25.4	43.61	sp|P22087|FBRL_HUMAN	rRNA 2'-O-methyltransferase fibrillarin OS=Homo sapiens OX=9606 GN=FBL PE=1 SV=2	1	auto	0	99	TNIIPVIEDAR	iTRAQ8plex@N-term
3379	2.14	2.64	1.235	sp|Q15397|PUM3_HUMAN	Pumilio homolog 3 OS=Homo sapiens OX=9606 GN=PUM3 PE=1 SV=3	0	auto - shared MS/MS	0	25.25	EIIEVLQK	iTRAQ8plex@N-term; iTRAQ8plex(K)@8
3843	2	2.03	4.14	sp|Q5BJH7|YIF1B_HUMAN	Protein YIF1B OS=Homo sapiens OX=9606 GN=YIF1B PE=1 SV=1	0	auto - shared MS/MS	2	99	ILADAAAEGVPVR	iTRAQ8plex@N-term
308	36.35	37.22	70.22	sp|P35232|PHB_HUMAN	Prohibitin OS=Homo sapiens OX=9606 GN=PHB PE=1 SV=1	0	auto - discordant peptide type	2	99	SLATAGDGLIELR	iTRAQ8plex@N-term
8	200.1	200.38	29.79	sp|Q14204|DYHC1_HUMAN	Cytoplasmic dynein 1 heavy chain 1 OS=Homo sapiens OX=9606 GN=DYNC1H1 PE=1 SV=5	0	auto - discordant peptide type	0.000434512	97.07	IMFEVQDLK	iTRAQ8plex@N-term; Carbamyl(M)@2; iTRAQ8plex(K)@9
344	34.21	38.42	86.06	sp|P62937|PPIA_HUMAN	Peptidyl-prolyl cis-trans isomerase A OS=Homo sapiens OX=9606 GN=PPIA PE=1 SV=2	1	auto	0	98.81	SIYGEKFEDENFILK	iTRAQ8plex@N-term; iTRAQ8plex(K)@6; iTRAQ8plex(K)@15
197	45.84	49.12	29.39	tr|H0Y8C6|H0Y8C6_HUMAN	Importin-5 (Fragment) OS=Homo sapiens OX=9606 GN=IPO5 PE=1 SV=1	0	auto - discordant peptide type	0.946922	99	VAAAESMPLLLECAR	iTRAQ8plex@N-term; Carbamyl(M)@7; Carbamidomethyl(C)@13
41	85.93	89.94	62.17	tr|A0A669KB68|A0A669KB68_HUMAN	Signal transducer and activator of transcription OS=Homo sapiens OX=9606 GN=STAT1 PE=1 SV=1	0	auto - discordant peptide type	0	89.13	SQWYELQQLDSK	Protein Terminal Acetyl@N-term; iTRAQ8plex(Y)@4; iTRAQ8plex(K)@12
99	62.46	65.78	16.37	sp|P15924|DESP_HUMAN	Desmoplakin OS=Homo sapiens OX=9606 GN=DSP PE=1 SV=3	0	no quant - weak signal	0.616185	99	LSLQDAVSQGVIDQDMATR	iTRAQ8plex@N-term; Carbamyl(R)@19
423	30.27	51.64	71.37	tr|A0A087WWU8|A0A087WWU8_HUMAN	Tropomyosin alpha-3 chain OS=Homo sapiens OX=9606 GN=TPM3 PE=1 SV=1	1	auto	0	99	KLVIIEGDLER	iTRAQ8plex@N-term; iTRAQ8plex(K)@1
2	297.14	297.15	60.85	sp|Q09666|AHNK_HUMAN	Neuroblast differentiation-associated protein AHNAK OS=Homo sapiens OX=9606 GN=AHNAK PE=1 SV=2	0	auto - discordant peptide type	0	60.98	ISMPDLDLNLK	iTRAQ8plex@N-term; Carbamyl(M)@3; iTRAQ8plex(K)@11
935	17.09	20.36	16.39	sp|P28288|ABCD3_HUMAN	ATP-binding cassette sub-family D member 3 OS=Homo sapiens OX=9606 GN=ABCD3 PE=1 SV=1	0	auto - discordant peptide type	0	99	FDHVPLATPNGDVLIR	iTRAQ8plex@N-term; Deamidated(N)@10
1983	7.49	10.1	9.202	sp|Q9BR76|COR1B_HUMAN	Coronin-1B OS=Homo sapiens OX=9606 GN=CORO1B PE=1 SV=1	1	auto	2	99	DADPILISLR	iTRAQ8plex@N-term
163	51.27	51.9	15.08	tr|F8VPD4|F8VPD4_HUMAN	Aspartate carbamoyltransferase OS=Homo sapiens OX=9606 GN=CAD PE=1 SV=1	1	auto	0	27.47	VLGTPVETIELTEDRR	iTRAQ8plex@N-term
536	26.19	27.57	38.97	tr|B2R5W2|B2R5W2_HUMAN	Heterogeneous nuclear ribonucleoproteins C1/C2 OS=Homo sapiens OX=9606 GN=HNRNPC PE=1 SV=1	1	auto	0	99	QKVDSLLENLEK	iTRAQ8plex@N-term; iTRAQ8plex(K)@2; iTRAQ8plex(K)@12
1337	12.16	13.43	21.94	sp|P21953|ODBB_HUMAN	2-oxoisovalerate dehydrogenase subunit beta, mitochondrial OS=Homo sapiens OX=9606 GN=BCKDHB PE=1 SV=2	1	auto	0	99	LGVSCEVIDLR	iTRAQ8plex@N-term; Carbamidomethyl(C)@5
2826	4	22.39	33.61	tr|Q53YP1|Q53YP1_HUMAN; tr|A0A140T9W2|A0A140T9W2_HUMAN; tr|A0A140T9M0|A0A140T9M0_HUMAN	HLA class I histocompatibility antigen OS=Homo sapiens OX=9606 GN=HLA-C PE=1 SV=1; HLA class I histocompatibility antigen, C alpha chain OS=Homo sapiens OX=9606 GN=HLA-C PE=1 SV=1; HLA class I histocompatibility antigen, C alpha chain OS=Homo sapiens OX=9606 GN=HLA-C PE=1 SV=1	1	auto	2	99	GEPHFIAVGYVDDTQFVR	iTRAQ8plex@N-term
3699	2	23.14	13.06	con-Q3SX14	TREMBL:Q3SX14 (Bos taurus) Similar to Gelsolin	0	auto - shared MS/MS	0	99	QTQVSVLPEGGETPLFK	iTRAQ8plex@N-term; iTRAQ8plex(K)@17
32	95.32	96.75	51.17	sp|Q14697|GANAB_HUMAN	Neutral alpha-glucosidase AB OS=Homo sapiens OX=9606 GN=GANAB PE=1 SV=3	1	auto	2	99	VPDVLVADPPIAR	iTRAQ8plex@N-term
191	47.1	49.11	32.96	sp|P05556|ITB1_HUMAN	Integrin beta-1 OS=Homo sapiens OX=9606 GN=ITGB1 PE=1 SV=2	1	auto	2	99	GEVFNELVGK	iTRAQ8plex@N-term; iTRAQ8plex(K)@10
3683	2	251.25	58.28	tr|A0A0D9SF54|A0A0D9SF54_HUMAN	Spectrin alpha chain, non-erythrocytic 1 OS=Homo sapiens OX=9606 GN=SPTAN1 PE=1 SV=1	0	auto - discordant peptide type	0	99	SSLSSAQADFNQLAELDR	iTRAQ8plex@N-term; iTRAQ8plex(S)@5
269	39.03	39.45	62.96	sp|P23284|PPIB_HUMAN	Peptidyl-prolyl cis-trans isomerase B OS=Homo sapiens OX=9606 GN=PPIB PE=1 SV=2	0	auto - discordant peptide type	0	57.23	TVDNFVALATGEK	Carbamidomethyl@N-term; iTRAQ8plex(K)@13
72	69.9	72.58	22.45	sp|P07942|LAMB1_HUMAN	Laminin subunit beta-1 OS=Homo sapiens OX=9606 GN=LAMB1 PE=1 SV=2	1	auto	0	99	NIGNLFEEAEK	iTRAQ8plex@N-term; iTRAQ8plex(K)@11
69	71.29	71.29	86.27	sp|P04406|G3P_HUMAN	Glyceraldehyde-3-phosphate dehydrogenase OS=Homo sapiens OX=9606 GN=GAPDH PE=1 SV=3	0	auto - discordant peptide type	0	99	VPTANVSVVDLTCR	Carbamyl@N-term; Oxidation(P)@2; iTRAQ8plex(T)@3; Carbamidomethyl(C)@13
70	70.87	73.68	35.33	sp|Q15393|SF3B3_HUMAN	Splicing factor 3B subunit 3 OS=Homo sapiens OX=9606 GN=SF3B3 PE=1 SV=4	1	auto	0	99	TPVEEVPAAIAPFQGR	iTRAQ8plex@N-term
3684	2	126.85	88	sp|P63261|ACTG_HUMAN	Actin, cytoplasmic 2 OS=Homo sapiens OX=9606 GN=ACTG1 PE=1 SV=1	0	auto - discordant peptide type	0	99	SYELPDGQVITIGNER	iTRAQ8plex@N-term; Carbamidomethyl(E)@15
350	33.72	34.11	23.01	sp|P11387|TOP1_HUMAN	DNA topoisomerase 1 OS=Homo sapiens OX=9606 GN=TOP1 PE=1 SV=2	1	auto	2	99	GPVFAPPYEPLPENVK	iTRAQ8plex@N-term; iTRAQ8plex(K)@16
58	74.53	75.66	53.94	sp|P08133|ANXA6_HUMAN	Annexin A6 OS=Homo sapiens OX=9606 GN=ANXA6 PE=1 SV=3	1	auto	0	88.77	SEIDLLNIR	iTRAQ8plex@N-term
207	44.43	46.88	27.03	sp|Q9Y5B9|SP16H_HUMAN	FACT complex subunit SPT16 OS=Homo sapiens OX=9606 GN=SUPT16H PE=1 SV=1	1	auto	0	99	NEGNIFPNPEATFVK	iTRAQ8plex@N-term; iTRAQ8plex(K)@15
83	66.85	66.89	63.17	sp|P22626|ROA2_HUMAN	Heterogeneous nuclear ribonucleoproteins A2/B1 OS=Homo sapiens OX=9606 GN=HNRNPA2B1 PE=1 SV=2	1	auto	0	99	GFGFVTFDDHDPVDK	iTRAQ8plex@N-term; iTRAQ8plex(K)@15
296	37.22	38.33	18.44	sp|P08183|MDR1_HUMAN	ATP-dependent translocase ABCB1 OS=Homo sapiens OX=9606 GN=ABCB1 PE=1 SV=3	1	auto	0	99	IATEAIENFR	iTRAQ8plex@N-term
1457	11.29	13.76	17.81	sp|O75487|GPC4_HUMAN	Glypican-4 OS=Homo sapiens OX=9606 GN=GPC4 PE=1 SV=4	0	auto - shared MS/MS	0.838632	96.17	DLFVELK	iTRAQ8plex@N-term; iTRAQ8plex(K)@7
2281	6	29.56	48.92	sp|P36873|PP1G_HUMAN	Serine/threonine-protein phosphatase PP1-gamma catalytic subunit OS=Homo sapiens OX=9606 GN=PPP1CC PE=1 SV=1	0	auto - shared MS/MS	0	99	AHQVVEDGYEFFAK	iTRAQ8plex@N-term; iTRAQ8plex(K)@14
783	19.53	22.43	35.11	sp|Q9UJZ1|STML2_HUMAN	Stomatin-like protein 2, mitochondrial OS=Homo sapiens OX=9606 GN=STOML2 PE=1 SV=1	1	auto	0	99	AEQINQAAGEASAVLAK	iTRAQ8plex@N-term; iTRAQ8plex(K)@17
1483	11.02	11.57	17.65	tr|A0A087X1A5|A0A087X1A5_HUMAN	Double-stranded RNA-binding protein Staufen homolog 1 OS=Homo sapiens OX=9606 GN=STAU1 PE=1 SV=1	0	auto - discordant peptide type	0.527244	99	ELLYGGTSPTAETILK	iTRAQ8plex@N-term; iTRAQ8plex(K)@16
1978	7.55	8.03	4.356	tr|H0YEH2|H0YEH2_HUMAN	Pumilio homolog 1 (Fragment) OS=Homo sapiens OX=9606 GN=PUM1 PE=1 SV=1	0	auto - shared MS/MS	0	83.18	LLEDFR	iTRAQ8plex@N-term
2288	6	7.67	10.43	sp|Q5VZM2|RRAGB_HUMAN	Ras-related GTP-binding protein B OS=Homo sapiens OX=9606 GN=RRAGB PE=1 SV=1	0	auto - discordant peptide type	0.00436481	43.53	TSIWDETLYK	iTRAQ8plex@N-term; iTRAQ8plex(K)@10
295	37.41	37.94	57.53	sp|P50395|GDIB_HUMAN	Rab GDP dissociation inhibitor beta OS=Homo sapiens OX=9606 GN=GDI2 PE=1 SV=2	1	auto	0	99	NPYYGGESASITPLEDLYKR	iTRAQ8plex@N-term; iTRAQ8plex(K)@19
1264	12.92	15.65	45.61	sp|Q9HB71|CYBP_HUMAN	Calcyclin-binding protein OS=Homo sapiens OX=9606 GN=CACYBP PE=1 SV=2	0	auto - discordant peptide type	1.09691	99	ASEELQKDLEEVK	Protein Terminal Acetyl@N-term; iTRAQ8plex(K)@7; iTRAQ8plex(K)@13
2101	6.65	53.15	29.86	tr|A0A0B4J269|A0A0B4J269_HUMAN	G_PROTEIN_RECEP_F1_2 domain-containing protein OS=Homo sapiens OX=9606 PE=1 SV=1	0	auto - discordant peptide type	0	73.63	ALTVPELTQQMFDAK	iTRAQ8plex@N-term; Oxidation(M)@11; iTRAQ8plex(K)@15
672	22.1	22.22	66.45	tr|J3KND3|J3KND3_HUMAN; sp|P60660|MYL6_HUMAN	Myosin light polypeptide 6 OS=Homo sapiens OX=9606 GN=MYL6 PE=1 SV=1; Myosin light polypeptide 6 OS=Homo sapiens OX=9606 GN=MYL6 PE=1 SV=2	1	auto	0	99	EAFQLFDR	iTRAQ8plex@N-term
723	20.85	21.04	36.48	sp|P12277|KCRB_HUMAN	Creatine kinase B-type OS=Homo sapiens OX=9606 GN=CKB PE=1 SV=1	0	auto - shared MS/MS	0.0685421	30.78	LLIEMEQR	iTRAQ8plex@N-term
1983	7.49	10.1	9.202	sp|Q9BR76|COR1B_HUMAN	Coronin-1B OS=Homo sapiens OX=9606 GN=CORO1B PE=1 SV=1	1	auto	0	99	DADPILISLR	iTRAQ8plex@N-term
67	71.88	81.54	55.35	sp|P11021|BIP_HUMAN	Endoplasmic reticulum chaperone BiP OS=Homo sapiens OX=9606 GN=HSPA5 PE=1 SV=2	0	auto - discordant peptide type	0	99	AKFEELNMDLFR	iTRAQ8plex@N-term; iTRAQ8plex(K)@2; Carbamyl(M)@8
1174	14.06	15.37	39.02	sp|P49720|PSB3_HUMAN	Proteasome subunit beta type-3 OS=Homo sapiens OX=9606 GN=PSMB3 PE=1 SV=2	0	auto - discordant peptide type	0	99	DAVSGMGVIVHIIEK	iTRAQ8plex@N-term; Carbamyl(M)@6; iTRAQ8plex(K)@15
3181	2.65	4.5	30.36	sp|P62273|RS29_HUMAN	40S ribosomal protein S29 OS=Homo sapiens OX=9606 GN=RPS29 PE=1 SV=2	0	auto - shared MS/MS	0.425969	93.83	DIGFIKLD	iTRAQ8plex@N-term; iTRAQ8plex(K)@6
574	25.18	25.4	43.61	sp|P22087|FBRL_HUMAN	rRNA 2'-O-methyltransferase fibrillarin OS=Homo sapiens OX=9606 GN=FBL PE=1 SV=2	1	auto	0	99	TNIIPVIEDAR	iTRAQ8plex@N-term
536	26.19	27.57	38.97	tr|B2R5W2|B2R5W2_HUMAN	Heterogeneous nuclear ribonucleoproteins C1/C2 OS=Homo sapiens OX=9606 GN=HNRNPC PE=1 SV=1	1	auto	0	99	QKVDSLLENLEK	iTRAQ8plex@N-term; iTRAQ8plex(K)@2; iTRAQ8plex(K)@12
269	39.03	39.45	62.96	sp|P23284|PPIB_HUMAN	Peptidyl-prolyl cis-trans isomerase B OS=Homo sapiens OX=9606 GN=PPIB PE=1 SV=2	0	auto - discordant peptide type	0	99	TVDNFVALATGEK	Carbamidomethyl@N-term; iTRAQ8plex(K)@13
171	49.81	53.18	25.42	sp|Q6P179|ERAP2_HUMAN	Endoplasmic reticulum aminopeptidase 2 OS=Homo sapiens OX=9606 GN=ERAP2 PE=1 SV=2	1	auto	0	99	LGDGFEGFYK	iTRAQ8plex@N-term; iTRAQ8plex(K)@10
1635	9.87	10	32.77	tr|H0YHX9|H0YHX9_HUMAN; sp|Q13765|NACA_HUMAN	Nascent polypeptide-associated complex subunit alpha OS=Homo sapiens OX=9606 GN=NACA PE=1 SV=2; Nascent polypeptide-associated complex subunit alpha OS=Homo sapiens OX=9606 GN=NACA PE=1 SV=1	0	auto - discordant peptide type	0	99	DIELVMSQANVSR	iTRAQ8plex@N-term
702	21.44	21.56	61.43	sp|P27144|KAD4_HUMAN	Adenylate kinase 4, mitochondrial OS=Homo sapiens OX=9606 GN=AK4 PE=1 SV=1	1	auto	2	99	VYNLDFNPPHVHGIDDVTGEPLVQQEDDKPEAVAAR	iTRAQ8plex@N-term; iTRAQ8plex(K)@29
881	18	18.09	48.45	sp|O95336|6PGL_HUMAN	6-phosphogluconolactonase OS=Homo sapiens OX=9606 GN=PGLS PE=1 SV=2	0	auto - discordant peptide type	0	99	ILEDQEENPLPAALVQPHTGK	iTRAQ8plex@N-term; iTRAQ8plex(K)@21
318	35.74	36.04	37.8	sp|Q96AY3|FKB10_HUMAN	Peptidyl-prolyl cis-trans isomerase FKBP10 OS=Homo sapiens OX=9606 GN=FKBP10 PE=1 SV=1	0	auto - discordant peptide type	0	99	VIEGLDTGLQGMCVGER	iTRAQ8plex@N-term; Carbamyl(M)@12; Carbamidomethyl(C)@13
207	44.43	46.88	27.03	sp|Q9Y5B9|SP16H_HUMAN	FACT complex subunit SPT16 OS=Homo sapiens OX=9606 GN=SUPT16H PE=1 SV=1	1	auto	0	99	NEGNIFPNPEATFVK	iTRAQ8plex@N-term; iTRAQ8plex(K)@15
423	30.27	51.64	71.37	tr|A0A087WWU8|A0A087WWU8_HUMAN	Tropomyosin alpha-3 chain OS=Homo sapiens OX=9606 GN=TPM3 PE=1 SV=1	1	auto	0	99	KLVIIEGDLER	iTRAQ8plex@N-term; iTRAQ8plex(K)@1
749	20.27	28.26	8.462	sp|O75923|DYSF_HUMAN	Dysferlin OS=Homo sapiens OX=9606 GN=DYSF PE=1 SV=1	1	auto	2	99	TDALLGEFR	iTRAQ8plex@N-term
783	19.53	22.43	35.11	sp|Q9UJZ1|STML2_HUMAN	Stomatin-like protein 2, mitochondrial OS=Homo sapiens OX=9606 GN=STOML2 PE=1 SV=1	0	auto - discordant peptide type	0	83.93	AEQINQAAGEASAVLAK	iTRAQ8plex@N-term; Deamidated(N)@5; iTRAQ8plex(K)@17
32	95.32	96.75	51.17	sp|Q14697|GANAB_HUMAN	Neutral alpha-glucosidase AB OS=Homo sapiens OX=9606 GN=GANAB PE=1 SV=3	1	auto	0	99	VPDVLVADPPIAR	iTRAQ8plex@N-term
448	29.41	30.19	24.32	sp|P48449|LSS_HUMAN	Lanosterol synthase OS=Homo sapiens OX=9606 GN=LSS PE=1 SV=1	1	auto	0	99	ILGVGPDDPDLVR	iTRAQ8plex@N-term
998	16.22	17.05	34.62	sp|Q12904|AIMP1_HUMAN	Aminoacyl tRNA synthase complex-interacting multifunctional protein 1 OS=Homo sapiens OX=9606 GN=AIMP1 PE=1 SV=2	0	auto - discordant peptide type	0	99	IEILAPPNGSVPGDR	iTRAQ8plex@N-term; Deamidated(N)@8
280	38.12	41.39	61.96	sp|P42765|THIM_HUMAN	3-ketoacyl-CoA thiolase, mitochondrial OS=Homo sapiens OX=9606 GN=ACAA2 PE=1 SV=2	0	auto - discordant peptide type	2	99	LCGSGFQSIVNGCQEICVK	iTRAQ8plex@N-term; Carbamidomethyl(C)@2; Deamidated(N)@11; Carbamidomethyl(C)@13; Carbamidomethyl(C)@17; iTRAQ8plex(K)@19
2206	6.12	6.31	21.97	sp|P28070|PSB4_HUMAN	Proteasome subunit beta type-4 OS=Homo sapiens OX=9606 GN=PSMB4 PE=1 SV=4	0	auto - discordant peptide type	0.156767	99	VNNSTMLGASGDYADFQYLK	iTRAQ8plex@N-term; Carbamyl(M)@6; iTRAQ8plex(K)@20
1069	15.24	18.82	40.92	tr|A0A1P0AYU5|A0A1P0AYU5_HUMAN; sp|Q9BWM7|SFXN3_HUMAN	Sidoreflexin OS=Homo sapiens OX=9606 GN=SFXN3 PE=1 SV=1; Sideroflexin-3 OS=Homo sapiens OX=9606 GN=SFXN3 PE=1 SV=3	1	auto	0	99	AGVVTPGITEDQLWR	iTRAQ8plex@N-term
197	45.84	49.12	29.39	tr|H0Y8C6|H0Y8C6_HUMAN	Importin-5 (Fragment) OS=Homo sapiens OX=9606 GN=IPO5 PE=1 SV=1	0	auto - discordant peptide type	0	99	VAAAESMPLLLECAR	iTRAQ8plex@N-term; Carbamyl(M)@7; Carbamidomethyl(C)@13
70	70.87	73.68	35.33	sp|Q15393|SF3B3_HUMAN	Splicing factor 3B subunit 3 OS=Homo sapiens OX=9606 GN=SF3B3 PE=1 SV=4	1	auto	0	99	TPVEEVPAAIAPFQGR	iTRAQ8plex@N-term
82	67.14	68.16	36.87	sp|Q9BSJ8|ESYT1_HUMAN	Extended synaptotagmin-1 OS=Homo sapiens OX=9606 GN=ESYT1 PE=1 SV=1	1	auto	2	99	VQLDLAETDLSQGVAR	iTRAQ8plex@N-term
3684	2	126.85	88	sp|P63261|ACTG_HUMAN	Actin, cytoplasmic 2 OS=Homo sapiens OX=9606 GN=ACTG1 PE=1 SV=1	0	auto - discordant peptide type	0	99	SYELPDGQVITIGNER	iTRAQ8plex@N-term; Carbamidomethyl(E)@15
318	35.74	36.04	37.8	sp|Q96AY3|FKB10_HUMAN	Peptidyl-prolyl cis-trans isomerase FKBP10 OS=Homo sapiens OX=9606 GN=FKBP10 PE=1 SV=1	0	auto - discordant peptide type	0	99	VIEGLDTGLQGMCVGER	iTRAQ8plex@N-term; Carbamyl(M)@12; Carbamidomethyl(C)@13
874	18.06	23.65	69.08	sp|P30405|PPIF_HUMAN	Peptidyl-prolyl cis-trans isomerase F, mitochondrial OS=Homo sapiens OX=9606 GN=PPIF PE=1 SV=1	1	auto	2	99	GSGDPSSSSSSGNPLVYLDVDANGKPLGR	iTRAQ8plex@N-term; iTRAQ8plex(K)@25
2244	6.03	11.93	19.71	sp|P19784|CSK22_HUMAN	Casein kinase II subunit alpha' OS=Homo sapiens OX=9606 GN=CSNK2A2 PE=1 SV=1	0	no quant - weak signal	2	99	HLVSPEALDLLDK	iTRAQ8plex@N-term; iTRAQ8plex(K)@13
58	74.53	75.66	53.94	sp|P08133|ANXA6_HUMAN	Annexin A6 OS=Homo sapiens OX=9606 GN=ANXA6 PE=1 SV=3	1	auto	2	99	SEIDLLNIR	iTRAQ8plex@N-term
414	30.61	31.41	35.6	sp|P12268|IMDH2_HUMAN	Inosine-5'-monophosphate dehydrogenase 2 OS=Homo sapiens OX=9606 GN=IMPDH2 PE=1 SV=2	1	auto	2	99	NLIDAGVDALR	iTRAQ8plex@N-term
1264	12.92	15.65	45.61	sp|Q9HB71|CYBP_HUMAN	Calcyclin-binding protein OS=Homo sapiens OX=9606 GN=CACYBP PE=1 SV=2	0	auto - discordant peptide type	0	33.95	ASEELQKDLEEVK	Protein Terminal Acetyl@N-term; iTRAQ8plex(K)@7; iTRAQ8plex(K)@13
783	19.53	22.43	35.11	sp|Q9UJZ1|STML2_HUMAN	Stomatin-like protein 2, mitochondrial OS=Homo sapiens OX=9606 GN=STOML2 PE=1 SV=1	1	auto	2	99	AEQINQAAGEASAVLAK	iTRAQ8plex@N-term; iTRAQ8plex(K)@17
152	53.23	54.26	55.09	sp|P49411|EFTU_HUMAN	Elongation factor Tu, mitochondrial OS=Homo sapiens OX=9606 GN=TUFM PE=1 SV=2	0	auto - discordant peptide type	0	72.58	TIGTGLVTNTLAMTEEEK	iTRAQ8plex@N-term; Ammonia-loss(N)@9; Dioxidation(M)@13; iTRAQ8plex(K)@18
191	47.1	49.11	32.96	sp|P05556|ITB1_HUMAN	Integrin beta-1 OS=Homo sapiens OX=9606 GN=ITGB1 PE=1 SV=2	1	auto	0	99	GEVFNELVGK	iTRAQ8plex@N-term; iTRAQ8plex(K)@10
112	59	63.51	27.05	tr|A0A024R4E5|A0A024R4E5_HUMAN; sp|Q00341|VIGLN_HUMAN	High density lipoprotein binding protein (Vigilin), isoform CRA_a OS=Homo sapiens OX=9606 GN=HDLBP PE=1 SV=1; Vigilin OS=Homo sapiens OX=9606 GN=HDLBP PE=1 SV=2	1	auto	2	99	TEIVFTGEKEQLAQAVAR	iTRAQ8plex@N-term; iTRAQ8plex(K)@9
1978	7.55	8.03	4.356	tr|H0YEH2|H0YEH2_HUMAN	Pumilio homolog 1 (Fragment) OS=Homo sapiens OX=9606 GN=PUM1 PE=1 SV=1	0	auto - shared MS/MS	0	88.91	LLEDFR	iTRAQ8plex@N-term
188	47.47	47.77	33.52	sp|Q9Y678|COPG1_HUMAN	Coatomer subunit gamma-1 OS=Homo sapiens OX=9606 GN=COPG1 PE=1 SV=1	1	auto	2	99	TLEEAVGNIVK	iTRAQ8plex@N-term; iTRAQ8plex(K)@11
998	16.22	17.05	34.62	sp|Q12904|AIMP1_HUMAN	Aminoacyl tRNA synthase complex-interacting multifunctional protein 1 OS=Homo sapiens OX=9606 GN=AIMP1 PE=1 SV=2	0	auto - discordant peptide type	0	99	IEILAPPNGSVPGDR	iTRAQ8plex@N-term; Deamidated(N)@8
601	24.06	25.6	40.15	sp|P62195|PRS8_HUMAN	26S proteasome regulatory subunit 8 OS=Homo sapiens OX=9606 GN=PSMC5 PE=1 SV=1	0	auto - discordant peptide type	0	98.48	FVVDVDKNIDINDVTPNCR	iTRAQ8plex@N-term; iTRAQ8plex(K)@7; Carbamidomethyl(C)@18
601	24.06	25.6	40.15	sp|P62195|PRS8_HUMAN	26S proteasome regulatory subunit 8 OS=Homo sapiens OX=9606 GN=PSMC5 PE=1 SV=1	0	auto - discordant peptide type	1.33724	99	FVVDVDKNIDINDVTPNCR	iTRAQ8plex@N-term; iTRAQ8plex(K)@7; Deamidated(N)@8; Carbamidomethyl(C)@18
10	162.61	164.72	47.79	sp|Q9NZM1|MYOF_HUMAN	Myoferlin OS=Homo sapiens OX=9606 GN=MYOF PE=1 SV=1	0	auto - discordant peptide type	0	99	EELYMPPLVIK	iTRAQ8plex@N-term; Carbamyl(M)@5; iTRAQ8plex(K)@11
381	32.3	33.5	32.88	sp|P46060|RAGP1_HUMAN	Ran GTPase-activating protein 1 OS=Homo sapiens OX=9606 GN=RANGAP1 PE=1 SV=1	0	auto - discordant peptide type	0.107905	99	ELNLSFCEIK	iTRAQ8plex@N-term; Carbamidomethyl(C)@7; iTRAQ8plex(K)@10
3684	2	126.85	88	sp|P63261|ACTG_HUMAN	Actin, cytoplasmic 2 OS=Homo sapiens OX=9606 GN=ACTG1 PE=1 SV=1	0	auto - discordant peptide type	0	83.06	SYELPDGQVITIGNER	iTRAQ8plex@N-term
3684	2	126.85	88	sp|P63261|ACTG_HUMAN	Actin, cytoplasmic 2 OS=Homo sapiens OX=9606 GN=ACTG1 PE=1 SV=1	0	no quant - weak signal	0	57.94	SYELPDGQVITIGNER	iTRAQ8plex@N-term
722	20.86	21.37	64.44	sp|P18085|ARF4_HUMAN	ADP-ribosylation factor 4 OS=Homo sapiens OX=9606 GN=ARF4 PE=1 SV=3	0	auto - discordant peptide type	0	98.68	MLLVDELR	iTRAQ8plex@N-term; Carbamyl(M)@1
13	143.96	145.19	84.55	sp|P08670|VIME_HUMAN	Vimentin OS=Homo sapiens OX=9606 GN=VIM PE=1 SV=4	1	auto	0	99	QVQSLTCEVDALK	iTRAQ8plex@N-term; Carbamidomethyl(C)@7; iTRAQ8plex(K)@13
77	68.66	69.56	64.43	sp|P49748|ACADV_HUMAN	Very long-chain specific acyl-CoA dehydrogenase, mitochondrial OS=Homo sapiens OX=9606 GN=ACADVL PE=1 SV=1	1	auto	0	99	VPSENVLGEVGSGFK	iTRAQ8plex@N-term; iTRAQ8plex(K)@15
697	21.5	23.45	34.93	sp|O76003|GLRX3_HUMAN	Glutaredoxin-3 OS=Homo sapiens OX=9606 GN=GLRX3 PE=1 SV=2	0	auto - discordant peptide type	1.63827	99	ELKENGELLPILR	iTRAQ8plex@N-term; iTRAQ8plex(K)@3; Deamidated(N)@5
3979	1.6	65.4	70.1	tr|H3BTN5|H3BTN5_HUMAN	Pyruvate kinase (Fragment) OS=Homo sapiens OX=9606 GN=PKM PE=1 SV=1	0	auto - discordant peptide type	0	99	RFDEILEASDGIMVAR	iTRAQ8plex@N-term; Oxidation(M)@13
67	71.88	81.54	55.35	sp|P11021|BIP_HUMAN	Endoplasmic reticulum chaperone BiP OS=Homo sapiens OX=9606 GN=HSPA5 PE=1 SV=2	0	auto - discordant peptide type	0	99	AKFEELNMDLFR	iTRAQ8plex@N-term; iTRAQ8plex(K)@2; Carbamyl(M)@8
3181	2.65	4.5	30.36	sp|P62273|RS29_HUMAN	40S ribosomal protein S29 OS=Homo sapiens OX=9606 GN=RPS29 PE=1 SV=2	0	auto - shared MS/MS	0	17.89	DIGFIKLD	iTRAQ8plex@N-term; iTRAQ8plex(K)@6
574	25.18	25.4	43.61	sp|P22087|FBRL_HUMAN	rRNA 2'-O-methyltransferase fibrillarin OS=Homo sapiens OX=9606 GN=FBL PE=1 SV=2	1	auto	0	99	TNIIPVIEDAR	iTRAQ8plex@N-term
536	26.19	27.57	38.97	tr|B2R5W2|B2R5W2_HUMAN	Heterogeneous nuclear ribonucleoproteins C1/C2 OS=Homo sapiens OX=9606 GN=HNRNPC PE=1 SV=1	1	auto	2	99	QKVDSLLENLEK	iTRAQ8plex@N-term; iTRAQ8plex(K)@2; iTRAQ8plex(K)@12
171	49.81	53.18	25.42	sp|Q6P179|ERAP2_HUMAN	Endoplasmic reticulum aminopeptidase 2 OS=Homo sapiens OX=9606 GN=ERAP2 PE=1 SV=2	0	no quant - weak signal	2	99	LGDGFEGFYK	iTRAQ8plex@N-term; iTRAQ8plex(K)@10
1344	12.13	12.88	9.986	sp|Q8TC07|TBC15_HUMAN	TBC1 domain family member 15 OS=Homo sapiens OX=9606 GN=TBC1D15 PE=1 SV=2	1	auto	2	99	TNDQDGLISGILR	iTRAQ8plex@N-term
3347	2.18	2.61	0.9346	sp|Q9P0V3|SH3B4_HUMAN	SH3 domain-binding protein 4 OS=Homo sapiens OX=9606 GN=SH3BP4 PE=1 SV=1	0	auto - discordant peptide type	0.00130484	19	ALLDPPLELNSDR	iTRAQ8plex@N-term
1635	9.87	10	32.77	tr|H0YHX9|H0YHX9_HUMAN; sp|Q13765|NACA_HUMAN	Nascent polypeptide-associated complex subunit alpha OS=Homo sapiens OX=9606 GN=NACA PE=1 SV=2; Nascent polypeptide-associated complex subunit alpha OS=Homo sapiens OX=9606 GN=NACA PE=1 SV=1	1	auto	0	99	DIELVMSQANVSR	iTRAQ8plex@N-term
881	18	18.09	48.45	sp|O95336|6PGL_HUMAN	6-phosphogluconolactonase OS=Homo sapiens OX=9606 GN=PGLS PE=1 SV=2	0	auto - discordant peptide type	0	99	ILEDQEENPLPAALVQPHTGK	iTRAQ8plex@N-term; iTRAQ8plex(K)@21
14	138.66	140.07	44.6	sp|Q00610|CLH1_HUMAN	Clathrin heavy chain 1 OS=Homo sapiens OX=9606 GN=CLTC PE=1 SV=5	1	auto	0	99	TSIDAYDNFDNISLAQR	iTRAQ8plex@N-term
749	20.27	28.26	8.462	sp|O75923|DYSF_HUMAN	Dysferlin OS=Homo sapiens OX=9606 GN=DYSF PE=1 SV=1	1	auto	0	99	TDALLGEFR	iTRAQ8plex@N-term
2425	5.25	5.29	40.91	tr|G3V502|G3V502_HUMAN; tr|A0A1W2PRH9|A0A1W2PRH9_HUMAN; tr|A0A1W2PQS5|A0A1W2PQS5_HUMAN; sp|Q9Y5J7|TIM9_HUMAN	Mitochondrial import inner membrane translocase subunit Tim9 OS=Homo sapiens OX=9606 GN=TIMM9 PE=1 SV=1; Mitochondrial import inner membrane translocase subunit Tim9 OS=Homo sapiens OX=9606 GN=TIMM9 PE=1 SV=1; Mitochondrial import inner membrane translocase subunit Tim9 OS=Homo sapiens OX=9606 GN=TIMM9 PE=1 SV=1; Mitochondrial import inner membrane translocase subunit Tim9 OS=Homo sapiens OX=9606…	1	auto	2	99	LTETCFLDCVK	iTRAQ8plex@N-term; Carbamidomethyl(C)@5; Carbamidomethyl(C)@9; iTRAQ8plex(K)@11
280	38.12	41.39	61.96	sp|P42765|THIM_HUMAN	3-ketoacyl-CoA thiolase, mitochondrial OS=Homo sapiens OX=9606 GN=ACAA2 PE=1 SV=2	1	auto	0	97.04	DFTATDLSEFAAK	iTRAQ8plex@N-term; iTRAQ8plex(K)@13
414	30.61	31.41	35.6	sp|P12268|IMDH2_HUMAN	Inosine-5'-monophosphate dehydrogenase 2 OS=Homo sapiens OX=9606 GN=IMPDH2 PE=1 SV=2	1	auto	0	99	NLIDAGVDALR	iTRAQ8plex@N-term
207	44.43	46.88	27.03	sp|Q9Y5B9|SP16H_HUMAN	FACT complex subunit SPT16 OS=Homo sapiens OX=9606 GN=SUPT16H PE=1 SV=1	1	auto	0	99	NEGNIFPNPEATFVK	iTRAQ8plex@N-term; iTRAQ8plex(K)@15
6	240	240.15	37.74	sp|P78527|PRKDC_HUMAN	DNA-dependent protein kinase catalytic subunit OS=Homo sapiens OX=9606 GN=PRKDC PE=1 SV=3	0	auto - discordant peptide type	0	99	SDPGLLTNTMDVFVK	iTRAQ8plex@N-term; Carbamyl(M)@10; iTRAQ8plex(K)@15
574	25.18	25.4	43.61	sp|P22087|FBRL_HUMAN	rRNA 2'-O-methyltransferase fibrillarin OS=Homo sapiens OX=9606 GN=FBL PE=1 SV=2	0	auto - discordant peptide type	0	99	TNIIPVIEDAR	iTRAQ8plex@N-term; Deamidated(N)@2
187	47.47	48.01	71.89	sp|P40926|MDHM_HUMAN	Malate dehydrogenase, mitochondrial OS=Homo sapiens OX=9606 GN=MDH2 PE=1 SV=3	0	auto - discordant peptide type	0.143876	80.1	AAVKGYLGPEQLPDCLK	Carbamyl@N-term; iTRAQ8plex(K)@4; Carbamidomethyl(C)@15; iTRAQ8plex(K)@17
1500	10.79	66.62	73.44	sp|P68366|TBA4A_HUMAN	Tubulin alpha-4A chain OS=Homo sapiens OX=9606 GN=TUBA4A PE=1 SV=1	0	auto - shared MS/MS	0	99	AYHEQLSVAEITNACFEPANQMVK	iTRAQ8plex@N-term; Carbamidomethyl(C)@15; iTRAQ8plex(K)@24
1069	15.24	18.82	40.92	tr|A0A1P0AYU5|A0A1P0AYU5_HUMAN; sp|Q9BWM7|SFXN3_HUMAN	Sidoreflexin OS=Homo sapiens OX=9606 GN=SFXN3 PE=1 SV=1; Sideroflexin-3 OS=Homo sapiens OX=9606 GN=SFXN3 PE=1 SV=3	1	auto	2	99	AGVVTPGITEDQLWR	iTRAQ8plex@N-term
3684	2	126.85	88	sp|P63261|ACTG_HUMAN	Actin, cytoplasmic 2 OS=Homo sapiens OX=9606 GN=ACTG1 PE=1 SV=1	0	auto - discordant peptide type	0	99	SYELPDGQVITIGNER	iTRAQ8plex@N-term; Carbamidomethyl(E)@15
831	18.56	20.06	18.12	sp|Q9Y4W2|LAS1L_HUMAN	Ribosomal biogenesis protein LAS1L OS=Homo sapiens OX=9606 GN=LAS1L PE=1 SV=2	0	auto - discordant peptide type	0.0199966	99	ICSIYTQSGENSLVQEGSEASPIGK	iTRAQ8plex@N-term; Carbamidomethyl(C)@2; iTRAQ8plex(K)@25
837	18.48	21.23	51.16	sp|P00387|NB5R3_HUMAN	NADH-cytochrome b5 reductase 3 OS=Homo sapiens OX=9606 GN=CYB5R3 PE=1 SV=3	1	auto	0	99	DILLRPELEELR	iTRAQ8plex@N-term
318	35.74	36.04	37.8	sp|Q96AY3|FKB10_HUMAN	Peptidyl-prolyl cis-trans isomerase FKBP10 OS=Homo sapiens OX=9606 GN=FKBP10 PE=1 SV=1	0	auto - discordant peptide type	0	97.72	VIEGLDTGLQGMCVGER	iTRAQ8plex@N-term; Carbamyl(M)@12; Carbamidomethyl(C)@13
731	20.58	20.99	33.47	sp|Q96KP4|CNDP2_HUMAN	Cytosolic non-specific dipeptidase OS=Homo sapiens OX=9606 GN=CNDP2 PE=1 SV=2	0	auto - discordant peptide type	2	99	EGGSIPVTLTFQEATGK	iTRAQ8plex@N-term; iTRAQ8plex(K)@17
2	297.14	297.15	60.85	sp|Q09666|AHNK_HUMAN	Neuroblast differentiation-associated protein AHNAK OS=Homo sapiens OX=9606 GN=AHNAK PE=1 SV=2	0	auto - shared MS/MS	0	97	VSMPDVELNLK	iTRAQ8plex@N-term; iTRAQ8plex(K)@11
772	19.82	19.86	54.81	sp|P62241|RS8_HUMAN	40S ribosomal protein S8 OS=Homo sapiens OX=9606 GN=RPS8 PE=1 SV=2	1	auto	0	87.01	ELEFYLR	iTRAQ8plex@N-term
862	18.24	20	39.17	sp|P62906|RL10A_HUMAN	60S ribosomal protein L10a OS=Homo sapiens OX=9606 GN=RPL10A PE=1 SV=2	1	auto	2	99	AVDIPHMDIEALK	iTRAQ8plex@N-term; iTRAQ8plex(K)@13
58	74.53	75.66	53.94	sp|P08133|ANXA6_HUMAN	Annexin A6 OS=Homo sapiens OX=9606 GN=ANXA6 PE=1 SV=3	0	auto - shared MS/MS	0	99	SEIDLLNIR	iTRAQ8plex@N-term
783	19.53	22.43	35.11	sp|Q9UJZ1|STML2_HUMAN	Stomatin-like protein 2, mitochondrial OS=Homo sapiens OX=9606 GN=STOML2 PE=1 SV=1	0	auto - discordant peptide type	0	99	AEQINQAAGEASAVLAK	iTRAQ8plex@N-term; iTRAQ8plex(K)@17
34	90.66	91.79	27.25	sp|O75643|U520_HUMAN	U5 small nuclear ribonucleoprotein 200 kDa helicase OS=Homo sapiens OX=9606 GN=SNRNP200 PE=1 SV=2	1	auto	2	99	DLIPYLEK	iTRAQ8plex@N-term; iTRAQ8plex(K)@8
31	96.15	96.46	55.69	tr|A0A6Q8PFJ0|A0A6Q8PFJ0_HUMAN	Prelamin-A/C OS=Homo sapiens OX=9606 GN=LMNA PE=4 SV=1	1	auto	0	94.3	LQTMKEELDFQK	iTRAQ8plex@N-term; iTRAQ8plex(K)@5; iTRAQ8plex(K)@12
191	47.1	49.11	32.96	sp|P05556|ITB1_HUMAN	Integrin beta-1 OS=Homo sapiens OX=9606 GN=ITGB1 PE=1 SV=2	1	auto	0	99	GEVFNELVGK	iTRAQ8plex@N-term; iTRAQ8plex(K)@10
361	33.27	41.95	51.39	sp|Q8NBS9|TXND5_HUMAN	Thioredoxin domain-containing protein 5 OS=Homo sapiens OX=9606 GN=TXNDC5 PE=1 SV=2	1	auto	2	99	FVLSQAKDEL	iTRAQ8plex@N-term; iTRAQ8plex(K)@7
4	258.49	258.54	60.66	sp|P35579|MYH9_HUMAN	Myosin-9 OS=Homo sapiens OX=9606 GN=MYH9 PE=1 SV=4	0	auto - discordant peptide type	0	64.04	NMDPLNDNIATLLHQSSDK	iTRAQ8plex@N-term; Oxidation(M)@2; iTRAQ8plex(K)@19
1069	15.24	18.82	40.92	tr|A0A1P0AYU5|A0A1P0AYU5_HUMAN; sp|Q9BWM7|SFXN3_HUMAN	Sidoreflexin OS=Homo sapiens OX=9606 GN=SFXN3 PE=1 SV=1; Sideroflexin-3 OS=Homo sapiens OX=9606 GN=SFXN3 PE=1 SV=3	1	auto	0	99	AGVVTPGITEDQLWR	iTRAQ8plex@N-term
3694	2	37.5	21.13	sp|P54652|HSP72_HUMAN	Heat shock-related 70 kDa protein 2 OS=Homo sapiens OX=9606 GN=HSPA2 PE=1 SV=1	0	no quant - weak signal	0	79.22	IINEPTAAAIAYGLDK	Carbamyl@N-term; Deamidated(N)@3; iTRAQ8plex(K)@16
280	38.12	41.39	61.96	sp|P42765|THIM_HUMAN	3-ketoacyl-CoA thiolase, mitochondrial OS=Homo sapiens OX=9606 GN=ACAA2 PE=1 SV=2	0	auto - discordant peptide type	0	99	DFTATDLSEFAAK	iTRAQ8plex@N-term; iTRAQ8plex(K)@13
1315	12.37	13.55	15.37	sp|O60216|RAD21_HUMAN	Double-strand-break repair protein rad21 homolog OS=Homo sapiens OX=9606 GN=RAD21 PE=1 SV=2	0	auto - discordant peptide type	1.46852	99	YLLADCNEAFIK	iTRAQ8plex@N-term; Carbamidomethyl(C)@6; iTRAQ8plex(K)@12
1500	10.79	66.62	73.44	sp|P68366|TBA4A_HUMAN	Tubulin alpha-4A chain OS=Homo sapiens OX=9606 GN=TUBA4A PE=1 SV=1	0	auto - shared MS/MS	0	99	AYHEQLSVAEITNACFEPANQMVK	iTRAQ8plex@N-term; Carbamidomethyl(C)@15; iTRAQ8plex(K)@24
2201	6.14	6.23	19.02	sp|Q8NFH5|NUP35_HUMAN	Nucleoporin NUP35 OS=Homo sapiens OX=9606 GN=NUP35 PE=1 SV=1	0	auto - discordant peptide type	0.00436481	99	SIYDDISSPGLGSTPLTSR	iTRAQ8plex@N-term
722	20.86	21.37	64.44	sp|P18085|ARF4_HUMAN	ADP-ribosylation factor 4 OS=Homo sapiens OX=9606 GN=ARF4 PE=1 SV=3	0	auto - discordant peptide type	0	99	MLLVDELR	iTRAQ8plex@N-term; Carbamyl(M)@1
421	30.3	32.49	18.95	sp|Q9Y4W6|AFG32_HUMAN	AFG3-like protein 2 OS=Homo sapiens OX=9606 GN=AFG3L2 PE=1 SV=2	1	auto	0	81.17	VSEEIFFGR	iTRAQ8plex@N-term
77	68.66	69.56	64.43	sp|P49748|ACADV_HUMAN	Very long-chain specific acyl-CoA dehydrogenase, mitochondrial OS=Homo sapiens OX=9606 GN=ACADVL PE=1 SV=1	1	auto	2	99	VPSENVLGEVGSGFK	iTRAQ8plex@N-term; iTRAQ8plex(K)@15
358	33.37	35.31	50	sp|P04083|ANXA1_HUMAN	Annexin A1 OS=Homo sapiens OX=9606 GN=ANXA1 PE=1 SV=2	0	auto - shared MS/MS	2	99	VLDLELK	iTRAQ8plex@N-term; iTRAQ8plex(K)@7
2029	7.18	10.83	12.95	tr|E9PF82|E9PF82_HUMAN; tr|E9PBG7|E9PBG7_HUMAN	Calcium/calmodulin-dependent protein kinase OS=Homo sapiens OX=9606 GN=CAMK2D PE=1 SV=1; Calcium/calmodulin-dependent protein kinase OS=Homo sapiens OX=9606 GN=CAMK2D PE=1 SV=1	0	auto - shared MS/MS	0	43.02	LFEELGK	iTRAQ8plex@N-term; iTRAQ8plex(K)@7
1530	10.46	10.76	12.82	sp|Q9BY44|EIF2A_HUMAN	Eukaryotic translation initiation factor 2A OS=Homo sapiens OX=9606 GN=EIF2A PE=1 SV=3	0	auto - discordant peptide type	0.000434512	96.64	DGTAGIPNLQLYDVK	iTRAQ8plex@N-term; iTRAQ8plex(K)@15
574	25.18	25.4	43.61	sp|P22087|FBRL_HUMAN	rRNA 2'-O-methyltransferase fibrillarin OS=Homo sapiens OX=9606 GN=FBL PE=1 SV=2	1	auto	0	99	TNIIPVIEDAR	iTRAQ8plex@N-term
731	20.58	20.99	33.47	sp|Q96KP4|CNDP2_HUMAN	Cytosolic non-specific dipeptidase OS=Homo sapiens OX=9606 GN=CNDP2 PE=1 SV=2	1	auto	0	99	EGGSIPVTLTFQEATGK	iTRAQ8plex@N-term; iTRAQ8plex(K)@17
520	26.63	27.3	58.23	sp|Q06323|PSME1_HUMAN	Proteasome activator complex subunit 1 OS=Homo sapiens OX=9606 GN=PSME1 PE=1 SV=1	0	no quant - weak signal	2	99	APLDIPVPDPVK	iTRAQ8plex@N-term; iTRAQ8plex(K)@12
1344	12.13	12.88	9.986	sp|Q8TC07|TBC15_HUMAN	TBC1 domain family member 15 OS=Homo sapiens OX=9606 GN=TBC1D15 PE=1 SV=2	1	auto	0	99	TNDQDGLISGILR	iTRAQ8plex@N-term
93	63.59	66.31	28.96	sp|Q86UP2|KTN1_HUMAN	Kinectin OS=Homo sapiens OX=9606 GN=KTN1 PE=1 SV=1	1	auto	0	36.51	EVIDLLKPDQVEGIQK	iTRAQ8plex@N-term; iTRAQ8plex(K)@7; iTRAQ8plex(K)@16
998	16.22	17.05	34.62	sp|Q12904|AIMP1_HUMAN	Aminoacyl tRNA synthase complex-interacting multifunctional protein 1 OS=Homo sapiens OX=9606 GN=AIMP1 PE=1 SV=2	0	auto - discordant peptide type	0	99	IEILAPPNGSVPGDR	iTRAQ8plex@N-term; Deamidated(N)@8
414	30.61	31.41	35.6	sp|P12268|IMDH2_HUMAN	Inosine-5'-monophosphate dehydrogenase 2 OS=Homo sapiens OX=9606 GN=IMPDH2 PE=1 SV=2	0	no quant - weak signal	2	99	EDLVVAPAGITLK	iTRAQ8plex@N-term; iTRAQ8plex(K)@13
3684	2	126.85	88	sp|P63261|ACTG_HUMAN	Actin, cytoplasmic 2 OS=Homo sapiens OX=9606 GN=ACTG1 PE=1 SV=1	0	auto - discordant peptide type	0	99	SYELPDGQVITIGNER	iTRAQ8plex@N-term
1500	10.79	66.62	73.44	sp|P68366|TBA4A_HUMAN	Tubulin alpha-4A chain OS=Homo sapiens OX=9606 GN=TUBA4A PE=1 SV=1	0	auto - shared MS/MS	0	99	AYHEQLSVAEITNACFEPANQMVK	iTRAQ8plex@N-term; Carbamidomethyl(C)@15; iTRAQ8plex(K)@24
15	137.84	138.13	82.37	con-P02769	SWISS-PROT:P02769 (Bos taurus) Bovine serum albumin precursor	0	no quant - weak signal	0	94.87	FPKAEFVEVTK	Carbamyl@N-term; iTRAQ8plex(K)@3; iTRAQ8plex(K)@11
280	38.12	41.39	61.96	sp|P42765|THIM_HUMAN	3-ketoacyl-CoA thiolase, mitochondrial OS=Homo sapiens OX=9606 GN=ACAA2 PE=1 SV=2	1	auto	2	99	DFTATDLSEFAAK	iTRAQ8plex@N-term; iTRAQ8plex(K)@13
1187	13.92	15.34	5.401	sp|Q5JRA6|TGO1_HUMAN	Transport and Golgi organization protein 1 homolog OS=Homo sapiens OX=9606 GN=MIA3 PE=1 SV=1	0	no quant - weak signal	1.85387	99	IQTPELGEVFQNK	iTRAQ8plex@N-term; iTRAQ8plex(K)@13
3979	1.6	65.4	70.1	tr|H3BTN5|H3BTN5_HUMAN	Pyruvate kinase (Fragment) OS=Homo sapiens OX=9606 GN=PKM PE=1 SV=1	0	auto - discordant peptide type	0	99	RFDEILEASDGIMVAR	iTRAQ8plex@N-term; Oxidation(M)@13
45	81.92	82.73	57.59	sp|P11142|HSP7C_HUMAN	Heat shock cognate 71 kDa protein OS=Homo sapiens OX=9606 GN=HSPA8 PE=1 SV=1	0	auto - discordant peptide type	0	99	SFYPEEVSSMVLTK	iTRAQ8plex@N-term; Carbamyl(M)@10; iTRAQ8plex(K)@14
3990	1.57	16.79	42.52	sp|Q96A08|H2B1A_HUMAN	Histone H2B type 1-A OS=Homo sapiens OX=9606 GN=H2BC1 PE=1 SV=3	0	auto - shared MS/MS	0	99	LLLPGELAK	iTRAQ8plex@N-term; iTRAQ8plex(K)@9
3858	2	2.01	11.34	tr|A6NJX6|A6NJX6_HUMAN	Coiled-coil-helix-coiled-coil-helix domain-containing protein 1 OS=Homo sapiens OX=9606 GN=CHCHD1 PE=1 SV=1	1	auto	0	89.32	EIQGFLDCAAR	iTRAQ8plex@N-term; Carbamidomethyl(C)@8
37	86.9	88.22	48.86	sp|P53396|ACLY_HUMAN	ATP-citrate synthase OS=Homo sapiens OX=9606 GN=ACLY PE=1 SV=3	1	auto	0	99	DEPSVAAMVYPFTGDHK	iTRAQ8plex@N-term; iTRAQ8plex(K)@17
152	53.23	54.26	55.09	sp|P49411|EFTU_HUMAN	Elongation factor Tu, mitochondrial OS=Homo sapiens OX=9606 GN=TUFM PE=1 SV=2	0	auto - discordant peptide type	0	75.41	TIGTGLVTNTLAMTEEEK	iTRAQ8plex@N-term; Deamidated(N)@9; Methyl(T)@10; iTRAQ8plex(K)@18
1154	14.15	14.5	10.12	tr|A0A0B4J2E5|A0A0B4J2E5_HUMAN; sp|Q15269|PWP2_HUMAN	Uncharacterized protein OS=Homo sapiens OX=9606 GN=LOC102724159 PE=1 SV=1; Periodic tryptophan protein 2 homolog OS=Homo sapiens OX=9606 GN=PWP2 PE=2 SV=2	1	auto	2	99	EFNAFVLDK	iTRAQ8plex@N-term; iTRAQ8plex(K)@9
837	18.48	21.23	51.16	sp|P00387|NB5R3_HUMAN	NADH-cytochrome b5 reductase 3 OS=Homo sapiens OX=9606 GN=CYB5R3 PE=1 SV=3	1	auto	2	99	DILLRPELEELR	iTRAQ8plex@N-term
8	200.1	200.38	29.79	sp|Q14204|DYHC1_HUMAN	Cytoplasmic dynein 1 heavy chain 1 OS=Homo sapiens OX=9606 GN=DYNC1H1 PE=1 SV=5	1	auto	2	99	IQGLTVEQAEAVVR	iTRAQ8plex@N-term
4	258.49	258.54	60.66	sp|P35579|MYH9_HUMAN	Myosin-9 OS=Homo sapiens OX=9606 GN=MYH9 PE=1 SV=4	0	no quant - weak signal	0	99	NMDPLNDNIATLLHQSSDK	iTRAQ8plex@N-term; Oxidation(M)@2; iTRAQ8plex(K)@19
252	40.2	91.16	54.7	sp|P08238|HS90B_HUMAN	Heat shock protein HSP 90-beta OS=Homo sapiens OX=9606 GN=HSP90AB1 PE=1 SV=4	0	auto - discordant peptide type	0	52.81	ELISNASDALDKIR	Carbamidomethyl@N-term; Dehydrated(S)@4; iTRAQ8plex(K)@12
1655	9.67	10.03	34.02	sp|P60903|S10AA_HUMAN	Protein S100-A10 OS=Homo sapiens OX=9606 GN=S100A10 PE=1 SV=2	0	auto - discordant peptide type	0	22.24	EFPGFLENQKDPLAVDK	iTRAQ8plex@N-term; iTRAQ8plex(K)@10; Carbamidomethyl(D)@16; iTRAQ8plex(K)@17
772	19.82	19.86	54.81	sp|P62241|RS8_HUMAN	40S ribosomal protein S8 OS=Homo sapiens OX=9606 GN=RPS8 PE=1 SV=2	1	auto	0	99	ELEFYLR	iTRAQ8plex@N-term
3684	2	126.85	88	sp|P63261|ACTG_HUMAN	Actin, cytoplasmic 2 OS=Homo sapiens OX=9606 GN=ACTG1 PE=1 SV=1	0	auto - discordant peptide type	0	99	SYELPDGQVITIGNER	iTRAQ8plex@N-term; Carbamidomethyl(E)@15
2013	7.27	43.72	50.81	tr|H7BYY1|H7BYY1_HUMAN	Tropomyosin 1 (Alpha), isoform CRA_m OS=Homo sapiens OX=9606 GN=TPM1 PE=1 SV=1	0	auto - shared MS/MS	0	96.22	KLVIIESDLER	iTRAQ8plex@N-term; iTRAQ8plex(K)@1
20	113.16	115.44	28.82	sp|Q6P2Q9|PRP8_HUMAN	Pre-mRNA-processing-splicing factor 8 OS=Homo sapiens OX=9606 GN=PRPF8 PE=1 SV=2	1	auto	2	99	TAEEVAALIR	iTRAQ8plex@N-term
34	90.66	91.79	27.25	sp|O75643|U520_HUMAN	U5 small nuclear ribonucleoprotein 200 kDa helicase OS=Homo sapiens OX=9606 GN=SNRNP200 PE=1 SV=2	1	auto	0	97.04	DLIPYLEK	iTRAQ8plex@N-term; iTRAQ8plex(K)@8
3005	3.36	9.06	11.32	sp|Q92804|RBP56_HUMAN	TATA-binding protein-associated factor 2N OS=Homo sapiens OX=9606 GN=TAF15 PE=1 SV=1	0	auto - shared MS/MS	0	99	AAIDWFDGK	iTRAQ8plex@N-term; iTRAQ8plex(K)@9
678	21.94	23.01	13.33	sp|P46977|STT3A_HUMAN	Dolichyl-diphosphooligosaccharide--protein glycosyltransferase subunit STT3A OS=Homo sapiens OX=9606 GN=STT3A PE=1 SV=2	1	auto	0	97.68	FLAEEGFYK	iTRAQ8plex@N-term; iTRAQ8plex(K)@9
361	33.27	41.95	51.39	sp|Q8NBS9|TXND5_HUMAN	Thioredoxin domain-containing protein 5 OS=Homo sapiens OX=9606 GN=TXNDC5 PE=1 SV=2	1	auto	0	99	FVLSQAKDEL	iTRAQ8plex@N-term; iTRAQ8plex(K)@7
113	58.46	60.78	57.64	sp|Q07065|CKAP4_HUMAN	Cytoskeleton-associated protein 4 OS=Homo sapiens OX=9606 GN=CKAP4 PE=1 SV=2	1	auto	2	99	QTESLESLLSK	iTRAQ8plex@N-term; iTRAQ8plex(K)@11
10	162.61	164.72	47.79	sp|Q9NZM1|MYOF_HUMAN	Myoferlin OS=Homo sapiens OX=9606 GN=MYOF PE=1 SV=1	0	auto - discordant peptide type	0	97.21	EELYMPPLVIK	iTRAQ8plex@N-term; Carbamyl(M)@5; iTRAQ8plex(K)@11
44	83.63	86.74	88.75	con-P08727	SWISS-PROT:P08727 Tax_Id=9606 Gene_Symbol=KRT19 Keratin, type I cytoskeletal 19	0	auto - discordant peptide type	2	99	SSSSGGYGGGYGGVLTASDGLLAGNEK	iTRAQ8plex@N-term; iTRAQ8plex(K)@27
123	56.74	58.57	32.82	sp|P19338|NUCL_HUMAN	Nucleolin OS=Homo sapiens OX=9606 GN=NCL PE=1 SV=3	1	auto	2	99	GFGFVDFNSEEDAK	iTRAQ8plex@N-term; iTRAQ8plex(K)@14
45	81.92	82.73	57.59	sp|P11142|HSP7C_HUMAN	Heat shock cognate 71 kDa protein OS=Homo sapiens OX=9606 GN=HSPA8 PE=1 SV=1	0	auto - discordant peptide type	0	99	SFYPEEVSSMVLTK	iTRAQ8plex@N-term; Carbamyl(M)@10; iTRAQ8plex(K)@14
722	20.86	21.37	64.44	sp|P18085|ARF4_HUMAN	ADP-ribosylation factor 4 OS=Homo sapiens OX=9606 GN=ARF4 PE=1 SV=3	0	auto - discordant peptide type	0	19.33	MLLVDELR	iTRAQ8plex@N-term; Carbamyl(M)@1
421	30.3	32.49	18.95	sp|Q9Y4W6|AFG32_HUMAN	AFG3-like protein 2 OS=Homo sapiens OX=9606 GN=AFG3L2 PE=1 SV=2	1	auto	2	99	VSEEIFFGR	iTRAQ8plex@N-term
1	442.12	442.12	48.51	sp|Q15149|PLEC_HUMAN	Plectin OS=Homo sapiens OX=9606 GN=PLEC PE=1 SV=3	1	auto	0	80.53	LTAEDLFEAR	iTRAQ8plex@N-term
6	240	240.15	37.74	sp|P78527|PRKDC_HUMAN	DNA-dependent protein kinase catalytic subunit OS=Homo sapiens OX=9606 GN=PRKDC PE=1 SV=3	0	no quant - weak signal	0	99	SDPGLLTNTMDVFVK	iTRAQ8plex@N-term; Carbamyl(M)@10; iTRAQ8plex(K)@15
183	48.31	51.33	57.27	sp|Q15084|PDIA6_HUMAN	Protein disulfide-isomerase A6 OS=Homo sapiens OX=9606 GN=PDIA6 PE=1 SV=1	0	no quant - weak signal	0	97.94	GSFSEQGINEFLR	Carbamidomethyl@N-term
2361	5.63	6.06	14.67	sp|Q9BT17|MTG1_HUMAN	Mitochondrial ribosome-associated GTPase 1 OS=Homo sapiens OX=9606 GN=MTG1 PE=1 SV=2	0	no quant - weak signal	2	99	LVDCIIEVHDAR	iTRAQ8plex@N-term; Carbamidomethyl(C)@4
191	47.1	49.11	32.96	sp|P05556|ITB1_HUMAN	Integrin beta-1 OS=Homo sapiens OX=9606 GN=ITGB1 PE=1 SV=2	1	auto	0	99	GEVFNELVGK	iTRAQ8plex@N-term; iTRAQ8plex(K)@10
508	27.15	27.29	52.86	sp|Q9Y3F4|STRAP_HUMAN	Serine-threonine kinase receptor-associated protein OS=Homo sapiens OX=9606 GN=STRAP PE=1 SV=1	0	auto - discordant peptide type	0	76.41	TVDFTQDSNYLLTGGQDK	iTRAQ8plex@N-term; iTRAQ8plex(K)@18
3687	2	68.26	66.09	tr|F5H5D3|F5H5D3_HUMAN; sp|Q9BQE3|TBA1C_HUMAN	Tubulin alpha chain OS=Homo sapiens OX=9606 GN=TUBA1C PE=1 SV=1; Tubulin alpha-1C chain OS=Homo sapiens OX=9606 GN=TUBA1C PE=1 SV=1	0	auto - discordant peptide type	0	99	QLFHPEQLITGKEDAANNYAR	Gln->pyro-Glu@N-term; iTRAQ8plex(K)@12; Deamidated(N)@17
427	30.09	31.84	37.44	sp|Q9BS26|ERP44_HUMAN	Endoplasmic reticulum resident protein 44 OS=Homo sapiens OX=9606 GN=ERP44 PE=1 SV=1	1	auto	0	99	TPADCPVIAIDSFR	iTRAQ8plex@N-term; Carbamidomethyl(C)@5
3688	2	67.38	63.15	sp|Q9BVA1|TBB2B_HUMAN	Tubulin beta-2B chain OS=Homo sapiens OX=9606 GN=TUBB2B PE=1 SV=1	0	auto - discordant peptide type	0	99	AILVDLEPGTMDSVR	iTRAQ8plex@N-term; Oxidation(M)@11
254	39.96	41.62	17.56	sp|Q9UIQ6|LCAP_HUMAN	Leucyl-cystinyl aminopeptidase OS=Homo sapiens OX=9606 GN=LNPEP PE=1 SV=3	1	auto	2	99	SAFPCFDEPAFK	iTRAQ8plex@N-term; Carbamidomethyl(C)@5; iTRAQ8plex(K)@12
3684	2	126.85	88	sp|P63261|ACTG_HUMAN	Actin, cytoplasmic 2 OS=Homo sapiens OX=9606 GN=ACTG1 PE=1 SV=1	0	auto - shared MS/MS	0	99	SYELPDGQVITIGNER	iTRAQ8plex@N-term
1464	11.2	12.19	22.46	sp|Q7L2H7|EIF3M_HUMAN	Eukaryotic translation initiation factor 3 subunit M OS=Homo sapiens OX=9606 GN=EIF3M PE=1 SV=1	0	auto - discordant peptide type	0.00833099	97.83	VMVELLGSYTEDNASQAR	iTRAQ8plex@N-term; Carbamyl(M)@2
542	26.01	26.52	85.29	sp|P61604|CH10_HUMAN	10 kDa heat shock protein, mitochondrial OS=Homo sapiens OX=9606 GN=HSPE1 PE=1 SV=2	0	auto - discordant peptide type	0	31.59	VLLPEYGGTK	Carbamyl@N-term; iTRAQ8plex(K)@10
1655	9.67	10.03	34.02	sp|P60903|S10AA_HUMAN	Protein S100-A10 OS=Homo sapiens OX=9606 GN=S100A10 PE=1 SV=2	1	auto	0	99	EFPGFLENQKDPLAVDK	iTRAQ8plex@N-term; iTRAQ8plex(K)@10; iTRAQ8plex(K)@17
[truncated: 153,195 more rows]

## Sheet: 表头说明
Header	Implication
N	该谱图在Protein表格中的蛋白编号
Unused	使用蛋白的所有winner肽段计算来的得分，该分值越大，说明蛋白可信度越高
[truncated: 25 more rows]
